# Supplementary material for: Synthesis, structure and Hirshfeld surface analysis of 2-oxo-2H-chromen-4-yl penta­noate
Source: Acta Crystallogr E Crystallogr Commun. 2024 Jun 21;80(Pt 7):767–70. doi: 10.1107/S205698902400584X (PMC11223708; doi:10.1107/S205698902400584X)
Supplement: Supplementary file 1 [file e-80-00767-sup1.cif]

##############################################################################
#                                                                            #
# This CIF contains the data in a paper accepted for publication in          #
# Acta Crystallographica Section E. It conforms to the requirements of       #
# Notes for Authors for Acta Crystallographica Section E, and has been       #
# peer reviewed under the auspices of the IUCr Commission on Journals.       #
#                                                                            #
# Full details of the Crystallographic Information File format               #
# are given in the paper "The Crystallographic Information File (CIF):       #
# a New Standard Archive File for Crystallography" by S. R. Hall, F. H.      #
# Allen and I. D. Brown [Acta Cryst. (1991), A47, 655-685].                  #
#                                                                            #
# The current version of the core CIF dictionary is obtainable from          #
# ftp://ftp.iucr.org/pub/cif_core.dic.                                       #
#                                                                            #
# Software is freely available for graphical display of the structure(s)     #
# in this CIF. For information consult the CIF software page                 #
# http://www.iucr.org/resources/cif/software.                                #
#                                                                            #
# This file may be used for bona fide research purposes within the           #
# scientific community so long as proper attribution is given to the journal # 
# article from which it was obtained.                                        #
#                                                                            #
##############################################################################
data_I
_audit_creation_method     SHELXL-2013
_journal_date_recd_electronic     2024-04-26
_journal_date_accepted     2024-06-16
_journal_name_full     'Acta Crystallographica, Section E'
_journal_year     2024
_journal_volume     80
_journal_issue      1
_journal_page_first     0
_journal_page_last     0
_journal_paper_category     GO
_journal_paper_doi     10.1107/S205698902400584X
_journal_coeditor_code     OX2005
_publ_contact_author_name     'Konan Ren\'e Kambo'
_publ_contact_author_address
;
Department of Chemistry, Doctoral School of Scienes and Technology, University
 Joseph KI-ZERBO, Laboratory of Molecular Chemistry and Materials, Research Team: Organic Chemistry and Phytochemistry, 03 BP 7021 Ouagadougou 03, Burkina Faso,
;
_publ_contact_author_email     kamborene@gmail.com
_publ_contact_author_fax     ?
_publ_contact_author_phone     ?
_publ_section_title
;
Synthesis, structure and Hirshfeld surface analysis of
2-oxo-2<i>H</i>-chromen-4-yl pentanoate
;
_publ_section_title_footnote     .
loop_
    _publ_author_name
    _publ_author_footnote
    _publ_author_address
    'Bationo, Valentin' .
;
Department of Chemistry, Doctoral School of Sciences and Technology,
University Joseph KI-ZERBO, Laboratory of Molecular Chemistry and Materials,
Research Team: Organic Chemistry and Phytochemistry,
03 BP 7021 Ouagadougou 03,
Burkina Faso
;
    'Kambo, Konan Ren\'e' .
;
Laboratory of Environmental Science and Technology,
University Jean Lorougnon GUEDE of Daloa, BP 150 Daloa,
C\^ote d'Ivoire
;
    'Sombi\'e, Charles Bavouma' .
;
Doctoral School of Sciences and Health, University Joseph KI-ZERBO,
Laboratory of Drug Development Center of Training, Research and Expertise in \
Pharmaceutical Sciences (CFOREM), 03 BP 7021 Ouagadougou 03,
Burkina Faso
;
    'Semd\'e, Rasman\'e' .
;
Doctoral School of Sciences and Health, University Joseph KI-ZERBO,
Laboratory of Drug Development Center of Training, Research and Expertise in \
Pharmaceutical Sciences (CFOREM), 03 BP 7021 Ouagadougou 03,
Burkina Faso
;
    'Francotte, Pierre' .
;
Center for Interdisciplinary Research on Medicinal Chemistry,
University of Li\`ege, Avenue Hippocrate 15 (B36), B-4000, Li\`ege,
Belgium
;
    'Djand\'e, Abdoulaye' .
;
Department of Chemistry, Doctoral School of Sciences and Technology,
University Joseph KI-ZERBO, Laboratory of Molecular Chemistry and Materials,
Research Team: Organic Chemistry and Phytochemistry,
03 BP 7021 Ouagadougou 03,
Burkina Faso
;
_publ_section_synopsis
;
In the title compound, the dihedral angle between the coumarin ring system and
the pentanoate ring is 36.26(8)\%. A short intramolecular C---H...O contact is
observed.
;
_chemical_name_systematic
;
2-Oxo-2<i>H</i>-chromen-4-yl pentanoate
;
_chemical_name_common     ?
_chemical_formula_moiety     'C14 H14 O4'
_chemical_formula_sum     'C14 H14 O4'
_chemical_formula_iupac     'C14 H14 O4'
_chemical_formula_weight     246.25
_chemical_melting_point     ?
_symmetry_space_group_name_hall     ?
_space_group_crystal_system     monoclinic
_space_group_name_H-M_alt     'P 21/c'
_space_group_name_Hall     '-P 2ybc'
loop_
    _space_group_symop_operation_xyz
    'x, y, z'
    '-x, y+1/2, -z+1/2'
    '-x, -y, -z'
    'x, -y-1/2, z-1/2'
_cell_length_a     9.57455(13)
_cell_length_b     9.29660(17)
_cell_length_c     14.5761(2)
_cell_angle_alpha     90
_cell_angle_beta     100.9517(14)
_cell_angle_gamma     90
_cell_volume     1273.80(3)
_cell_formula_units_Z     4
_cell_measurement_reflns_used     5988
_cell_measurement_theta_min     6.1740
_cell_measurement_theta_max     72.2840
_cell_measurement_temperature     295(2)
_cell_special_details     ?
_exptl_crystal_description     prism
_exptl_crystal_colour     colourless
_exptl_crystal_size_max     0.260
_exptl_crystal_size_mid     0.220
_exptl_crystal_size_min     0.180
_exptl_crystal_density_diffrn     1.284
_exptl_crystal_density_meas     ?
_exptl_crystal_density_method     ?
_exptl_crystal_F_000     520
_exptl_absorpt_coefficient_mu     0.780
_exptl_absorpt_correction_type     multi-scan
_exptl_absorpt_process_details
;
(CrysAlisPro; Rigaku OD, 2023)
;
_exptl_absorpt_correction_T_min     0.86857
_exptl_absorpt_correction_T_max     1.00000
_exptl_special_details
;
CrysAlisPro 1.171.42.102a (Rigaku Oxford Diffraction, 2023)
Empirical absorption correction using spherical harmonics,
implemented in SCALE3 ABSPACK scaling algorithm.
;
_diffrn_ambient_temperature     295(2)
_diffrn_source     'micro-focus sealed X-ray tube'
_diffrn_radiation_type     CuK\a
_diffrn_radiation_wavelength     1.54184
_diffrn_radiation_monochromator     mirror
_diffrn_measurement_device_type
                            'Rigaku Oxford Diffraction SuperNova, Dual, Atlas 2'
_diffrn_measurement_method     '\w scan'
_diffrn_detector_area_resol_mean     5.3045
_diffrn_reflns_number     13663
_diffrn_reflns_av_R_equivalents     0.0239
_diffrn_reflns_av_unetI/netI     0.0134
_diffrn_reflns_theta_min     4.704
_diffrn_reflns_theta_max     72.418
_diffrn_reflns_theta_full     67.684
_diffrn_measured_fraction_theta_max     0.986
_diffrn_measured_fraction_theta_full     0.997
_diffrn_reflns_limit_h_min     -11
_diffrn_reflns_limit_h_max     11
_diffrn_reflns_limit_k_min     -11
_diffrn_reflns_limit_k_max     9
_diffrn_reflns_limit_l_min     -18
_diffrn_reflns_limit_l_max     17
_refine_special_details     ?
_reflns_number_total     2492
_reflns_number_gt     2107
_reflns_threshold_expression     'I > 2\s(I)'
_refine_ls_structure_factor_coef     Fsqd
_refine_ls_matrix_type     full
_refine_ls_R_factor_all     0.0628
_refine_ls_R_factor_gt     0.0560
_refine_ls_wR_factor_gt     0.1665
_refine_ls_wR_factor_ref     0.1749
_refine_ls_goodness_of_fit_ref     1.078
_refine_ls_restrained_S_all     1.078
_refine_ls_number_reflns     2492
_refine_ls_number_parameters     164
_refine_ls_number_restraints     0
_refine_ls_number_constraints     ?
_refine_ls_hydrogen_treatment     constr
_refine_ls_weighting_scheme     calc
_refine_ls_weighting_details
              'w=1/[\s^2^(Fo^2^)+(0.0899P)^2^+0.3573P] where P=(Fo^2^+2Fc^2^)/3'
_atom_sites_solution_hydrogens     geom
_atom_sites_solution_primary     ?
_atom_sites_solution_secondary     ?
_refine_ls_shift/su_max     0.000
_refine_ls_shift/su_mean     0.000
_refine_diff_density_max     0.295
_refine_diff_density_min     -0.273
_refine_ls_extinction_method     none
_refine_ls_extinction_coef     .
loop_
    _atom_type_symbol
    _atom_type_description
    _atom_type_scat_dispersion_real
    _atom_type_scat_dispersion_imag
    _atom_type_scat_source
    'C' 'C' 0.0181 0.0091
                         'International Tables Vol C Tables 4.2.6.8 and 6.1.1.4'
    'H' 'H' 0.0000 0.0000
                         'International Tables Vol C Tables 4.2.6.8 and 6.1.1.4'
    'O' 'O' 0.0492 0.0322
                         'International Tables Vol C Tables 4.2.6.8 and 6.1.1.4'
_computing_data_collection
;
CrysAlisPro (Rigaku OD, 2023)
;
_computing_cell_refinement
;
CrysAlisPro (Rigaku OD, 2023)
;
_computing_data_reduction
;
CrysAlisPro (Rigaku OD, 2023)
;
_computing_structure_solution
;
<i>SHELXT</i> (Sheldrick, 2015a)
;
_computing_structure_refinement
;
SHELXL2013 (Sheldrick, 2015b18)
;
_computing_molecular_graphics
;
PLATON (Spek, 2020), ORTEP-III Burnett & Johnson, 1996)
;
_computing_publication_material
;
publCIF (Westrip, 2010)
and WinGX (Farrugia, 2012)
;
loop_
    _atom_site_type_symbol
    _atom_site_label
    _atom_site_fract_x
    _atom_site_fract_y
    _atom_site_fract_z
    _atom_site_U_iso_or_equiv
    _atom_site_adp_type
    _atom_site_calc_flag
    _atom_site_occupancy
    _atom_site_disorder_assembly
    _atom_site_disorder_group
    O O1 0.8531(2) 0.18982(18) 0.34863(13) 0.0878(6) Uani d 1 . .
    O O2 0.89842(16) 0.42028(16) 0.33853(10) 0.0657(4) Uani d 1 . .
    O O3 0.73548(14) 0.51487(15) 0.57413(9) 0.0611(4) Uani d 1 . .
    O O4 0.5562(2) 0.3555(2) 0.56376(12) 0.0961(7) Uani d 1 . .
    C C1 0.78028(18) 0.4741(2) 0.49394(12) 0.0521(4) Uani d 1 . .
    C C2 0.7829(2) 0.3396(2) 0.46205(14) 0.0601(5) Uani d 1 . .
    H H2 0.7447 0.2654 0.4923 0.072 Uiso calc 1 . .
    C C3 0.8442(2) 0.3080(2) 0.38166(15) 0.0637(5) Uani d 1 . .
    C C4 0.89359(19) 0.5596(2) 0.36974(13) 0.0552(5) Uani d 1 . .
    C C5 0.9492(2) 0.6653(3) 0.32029(15) 0.0686(6) Uani d 1 . .
    H H5 0.9891 0.6417 0.2689 0.082 Uiso calc 1 . .
    C C6 0.9443(3) 0.8055(3) 0.34855(18) 0.0770(7) Uani d 1 . .
    H H6 0.9807 0.8776 0.3155 0.092 Uiso calc 1 . .
    C C7 0.8862(3) 0.8417(2) 0.42546(19) 0.0769(6) Uani d 1 . .
    H H7 0.8837 0.9373 0.4439 0.092 Uiso calc 1 . .
    C C8 0.8321(2) 0.7356(2) 0.47459(15) 0.0640(5) Uani d 1 . .
    H H8 0.7930 0.7600 0.5263 0.077 Uiso calc 1 . .
    C C9 0.83527(18) 0.5928(2) 0.44771(13) 0.0514(4) Uani d 1 . .
    C C10 0.6263(2) 0.4471(2) 0.60627(13) 0.0588(5) Uani d 1 . .
    C C11 0.6104(3) 0.5117(3) 0.69639(16) 0.0763(7) Uani d 1 . .
    H H11A 0.5905 0.6134 0.6862 0.092 Uiso calc 1 . .
    H H11B 0.7010 0.5039 0.7392 0.092 Uiso calc 1 . .
    C C12 0.4994(3) 0.4499(3) 0.74266(16) 0.0776(7) Uani d 1 . .
    H H12A 0.4091 0.4569 0.6995 0.093 Uiso calc 1 . .
    H H12B 0.5199 0.3484 0.7531 0.093 Uiso calc 1 . .
    C C13 0.4818(4) 0.5132(4) 0.8311(2) 0.1043(11) Uani d 1 . .
    H H13A 0.4636 0.6150 0.8203 0.125 Uiso calc 1 . .
    H H13B 0.5723 0.5050 0.8739 0.125 Uiso calc 1 . .
    C C14 0.3720(4) 0.4574(4) 0.8790(2) 0.1154(12) Uani d 1 . .
    H H14A 0.2833 0.4508 0.8355 0.173 Uiso calc 1 . .
    H H14B 0.3614 0.5211 0.9291 0.173 Uiso calc 1 . .
    H H14C 0.3992 0.3637 0.9038 0.173 Uiso calc 1 . .
loop_
    _atom_site_aniso_label
    _atom_site_aniso_U_11
    _atom_site_aniso_U_22
    _atom_site_aniso_U_33
    _atom_site_aniso_U_12
    _atom_site_aniso_U_13
    _atom_site_aniso_U_23
    O1 0.1124(13) 0.0674(10) 0.0945(12) -0.0079(9) 0.0470(10) -0.0231(9)
    O2 0.0772(9) 0.0669(9) 0.0606(8) -0.0033(7) 0.0327(7) -0.0066(6)
    O3 0.0666(8) 0.0655(9) 0.0593(8) -0.0121(6) 0.0321(6) -0.0060(6)
    O4 0.0994(12) 0.1166(15) 0.0855(11) -0.0483(11) 0.0512(10) -0.0319(10)
    C1 0.0498(8) 0.0594(11) 0.0511(9) -0.0023(7) 0.0197(7) 0.0002(8)
    C2 0.0676(11) 0.0539(11) 0.0645(11) -0.0058(9) 0.0274(9) 0.0005(9)
    C3 0.0685(11) 0.0610(12) 0.0661(12) -0.0034(9) 0.0237(9) -0.0052(9)
    C4 0.0546(9) 0.0614(11) 0.0523(9) 0.0002(8) 0.0174(7) 0.0041(8)
    C5 0.0726(12) 0.0783(14) 0.0605(11) -0.0048(10) 0.0269(10) 0.0116(10)
    C6 0.0829(15) 0.0721(15) 0.0812(15) -0.0046(11) 0.0286(12) 0.0243(12)
    C7 0.0876(15) 0.0513(12) 0.0967(17) -0.0010(10) 0.0302(13) 0.0088(11)
    C8 0.0666(11) 0.0582(12) 0.0728(12) 0.0017(9) 0.0276(10) 0.0010(10)
    C9 0.0479(8) 0.0549(11) 0.0545(9) 0.0003(7) 0.0175(7) 0.0036(8)
    C10 0.0585(10) 0.0657(12) 0.0568(10) -0.0064(9) 0.0224(8) 0.0035(9)
    C11 0.0903(15) 0.0834(16) 0.0652(12) -0.0196(12) 0.0402(11) -0.0079(11)
    C12 0.0740(13) 0.1044(18) 0.0614(12) -0.0191(13) 0.0304(10) -0.0062(12)
    C13 0.131(2) 0.116(2) 0.0846(17) -0.0419(19) 0.0664(17) -0.0261(16)
    C14 0.117(2) 0.167(3) 0.0780(17) -0.043(2) 0.0579(17) -0.0214(19)
_geom_special_details
;
 All esds (except the esd in the dihedral angle between two l.s. planes)
 are estimated using the full covariance matrix.  The cell esds are taken
 into account individually in the estimation of esds in distances, angles
 and torsion angles; correlations between esds in cell parameters are only
 used when they are defined by crystal symmetry.  An approximate (isotropic)
 treatment of cell esds is used for estimating esds involving l.s. planes.
;
loop_
    _geom_bond_atom_site_label_1
    _geom_bond_atom_site_label_2
    _geom_bond_site_symmetry_2
    _geom_bond_distance
    _geom_bond_publ_flag
    O1 C3 . 1.209(3) ?
    O2 C3 . 1.371(2) ?
    O2 C4 . 1.377(2) ?
    O3 C1 . 1.373(2) ?
    O3 C10 . 1.377(2) ?
    O4 C10 . 1.184(3) ?
    C1 C2 . 1.336(3) ?
    C1 C9 . 1.443(2) ?
    C2 C3 . 1.437(3) ?
    C2 H2 . 0.9300 ?
    C4 C5 . 1.384(3) ?
    C4 C9 . 1.393(3) ?
    C5 C6 . 1.370(3) ?
    C5 H5 . 0.9300 ?
    C6 C7 . 1.384(4) ?
    C6 H6 . 0.9300 ?
    C7 C8 . 1.376(3) ?
    C7 H7 . 0.9300 ?
    C8 C9 . 1.387(3) ?
    C8 H8 . 0.9300 ?
    C10 C11 . 1.478(3) ?
    C11 C12 . 1.479(3) ?
    C11 H11A . 0.9700 ?
    C11 H11B . 0.9700 ?
    C12 C13 . 1.455(3) ?
    C12 H12A . 0.9700 ?
    C12 H12B . 0.9700 ?
    C13 C14 . 1.464(3) ?
    C13 H13A . 0.9700 ?
    C13 H13B . 0.9700 ?
    C14 H14A . 0.9600 ?
    C14 H14B . 0.9600 ?
    C14 H14C . 0.9600 ?
loop_
    _geom_angle_atom_site_label_1
    _geom_angle_atom_site_label_2
    _geom_angle_atom_site_label_3
    _geom_angle_site_symmetry_1
    _geom_angle_site_symmetry_3
    _geom_angle
    _geom_angle_publ_flag
    C3 O2 C4 . . 121.71(15) ?
    C1 O3 C10 . . 122.95(15) ?
    C2 C1 O3 . . 125.75(17) ?
    C2 C1 C9 . . 121.34(17) ?
    O3 C1 C9 . . 112.80(16) ?
    C1 C2 C3 . . 120.85(18) ?
    C1 C2 H2 . . 119.6 ?
    C3 C2 H2 . . 119.6 ?
    O1 C3 O2 . . 116.60(19) ?
    O1 C3 C2 . . 125.5(2) ?
    O2 C3 C2 . . 117.86(18) ?
    O2 C4 C5 . . 117.11(17) ?
    O2 C4 C9 . . 121.44(17) ?
    C5 C4 C9 . . 121.45(19) ?
    C6 C5 C4 . . 118.7(2) ?
    C6 C5 H5 . . 120.6 ?
    C4 C5 H5 . . 120.6 ?
    C5 C6 C7 . . 121.1(2) ?
    C5 C6 H6 . . 119.5 ?
    C7 C6 H6 . . 119.5 ?
    C8 C7 C6 . . 119.8(2) ?
    C8 C7 H7 . . 120.1 ?
    C6 C7 H7 . . 120.1 ?
    C7 C8 C9 . . 120.5(2) ?
    C7 C8 H8 . . 119.7 ?
    C9 C8 H8 . . 119.7 ?
    C8 C9 C4 . . 118.44(17) ?
    C8 C9 C1 . . 124.78(17) ?
    C4 C9 C1 . . 116.78(17) ?
    O4 C10 O3 . . 122.85(18) ?
    O4 C10 C11 . . 127.85(18) ?
    O3 C10 C11 . . 109.25(17) ?
    C10 C11 C12 . . 116.9(2) ?
    C10 C11 H11A . . 108.1 ?
    C12 C11 H11A . . 108.1 ?
    C10 C11 H11B . . 108.1 ?
    C12 C11 H11B . . 108.1 ?
    H11A C11 H11B . . 107.3 ?
    C13 C12 C11 . . 117.4(2) ?
    C13 C12 H12A . . 107.9 ?
    C11 C12 H12A . . 107.9 ?
    C13 C12 H12B . . 107.9 ?
    C11 C12 H12B . . 107.9 ?
    H12A C12 H12B . . 107.2 ?
    C12 C13 C14 . . 119.6(3) ?
    C12 C13 H13A . . 107.4 ?
    C14 C13 H13A . . 107.4 ?
    C12 C13 H13B . . 107.4 ?
    C14 C13 H13B . . 107.4 ?
    H13A C13 H13B . . 107.0 ?
    C13 C14 H14A . . 109.5 ?
    C13 C14 H14B . . 109.5 ?
    H14A C14 H14B . . 109.5 ?
    C13 C14 H14C . . 109.5 ?
    H14A C14 H14C . . 109.5 ?
    H14B C14 H14C . . 109.5 ?
loop_
    _geom_torsion_atom_site_label_1
    _geom_torsion_atom_site_label_2
    _geom_torsion_atom_site_label_3
    _geom_torsion_atom_site_label_4
    _geom_torsion_site_symmetry_1
    _geom_torsion_site_symmetry_2
    _geom_torsion_site_symmetry_3
    _geom_torsion_site_symmetry_4
    _geom_torsion
    _geom_torsion_publ_flag
    C10 O3 C1 C2 . . . . -34.4(3) ?
    C10 O3 C1 C9 . . . . 149.38(17) ?
    O3 C1 C2 C3 . . . . -174.29(19) ?
    C9 C1 C2 C3 . . . . 1.6(3) ?
    C4 O2 C3 O1 . . . . 179.69(19) ?
    C4 O2 C3 C2 . . . . -0.8(3) ?
    C1 C2 C3 O1 . . . . 178.9(2) ?
    C1 C2 C3 O2 . . . . -0.5(3) ?
    C3 O2 C4 C5 . . . . -178.94(18) ?
    C3 O2 C4 C9 . . . . 1.1(3) ?
    O2 C4 C5 C6 . . . . 179.07(19) ?
    C9 C4 C5 C6 . . . . -0.9(3) ?
    C4 C5 C6 C7 . . . . 0.5(4) ?
    C5 C6 C7 C8 . . . . -0.1(4) ?
    C6 C7 C8 C9 . . . . 0.0(4) ?
    C7 C8 C9 C4 . . . . -0.4(3) ?
    C7 C8 C9 C1 . . . . -179.4(2) ?
    O2 C4 C9 C8 . . . . -179.15(17) ?
    C5 C4 C9 C8 . . . . 0.9(3) ?
    O2 C4 C9 C1 . . . . 0.0(3) ?
    C5 C4 C9 C1 . . . . 179.97(17) ?
    C2 C1 C9 C8 . . . . 177.8(2) ?
    O3 C1 C9 C8 . . . . -5.9(3) ?
    C2 C1 C9 C4 . . . . -1.3(3) ?
    O3 C1 C9 C4 . . . . 175.07(16) ?
    C1 O3 C10 O4 . . . . -5.5(3) ?
    C1 O3 C10 C11 . . . . 176.86(19) ?
    O4 C10 C11 C12 . . . . 3.8(4) ?
    O3 C10 C11 C12 . . . . -178.7(2) ?
    C10 C11 C12 C13 . . . . -179.5(3) ?
    C11 C12 C13 C14 . . . . 179.1(3) ?
loop_
    _geom_hbond_atom_site_label_D
    _geom_hbond_atom_site_label_H
    _geom_hbond_atom_site_label_A
    _geom_hbond_site_symmetry_A
    _geom_hbond_distance_DH
    _geom_hbond_distance_HA
    _geom_hbond_distance_DA
    _geom_hbond_angle_DHA
    C2 H2 O4 . 0.93 2.40 2.855(3) 110.1
    C5 H5 O1 2_755 0.93 2.53 3.387(3) 153.3
    C11 H11B O1 4_566 0.97 2.65 3.446(3) 139.4
_shelx_space_group_comment
;
The symmetry employed for this shelxl refinement is uniquely defined
by the following loop, which should always be used as a source of
symmetry information in preference to the above space-group names.
They are only intended as comments.
;
_shelx_estimated_absorpt_T_min     0.823
_shelx_estimated_absorpt_T_max     0.872
_shelx_hkl_file
;
   0   0  -2 1137.59    8.63
   0   0   2 1141.94    7.42
   0   0   3   -0.19    0.25
   0   0   3    3.15    0.50
   0   0  -4 4240.66   23.79
   0   0   4 4228.25   20.66
   0   0   5    0.38    0.41
   0   0  -5    0.44    0.36
   0   0  -5    0.02    0.45
   0   0   5    0.38    0.35
   0   0   5    0.38    0.45
   0   0  -6  570.07   11.21
   0   0  -6  584.18   11.17
   0   0   6  583.69   11.35
   0   0   6  567.86   11.20
   0   0   6  564.81    9.64
   0   0  -7   -0.78    0.57
   0   0   7    0.22    0.51
   0   0   7    0.05    0.39
   0   0  -8   92.22    5.46
   0   0   8   91.71    5.52
   0   0   8   97.57    4.83
   0   0  -9    0.03    0.67
   0   0   9    0.68    0.74
   0   0  10  369.85    8.15
   0   0 -10  377.21    9.40
   0   0  10  348.89    8.34
   0   0 -10  350.08   12.66
   0   0  10  371.33    8.97
   0   0  10  348.66   10.79
   0   0  11    0.79    0.55
   0   0  11   -0.38    0.55
   0   0  11   -0.29    0.71
   0   0 -11    0.31    0.63
   0   0 -11    1.82    1.09
   0   0  11    0.17    0.46
   0   0  12   30.97    2.92
   0   0  12   26.89    2.62
   0   0 -12   30.40    2.98
   0   0  12   30.60    2.61
   0   0 -12   32.65    4.40
   0   0  12   31.47    3.92
   0   0  12   34.18    2.65
   0   0  13   -0.35    0.60
   0   0  13   -0.60    0.55
   0   0  13   -0.32    0.70
   0   0 -13    0.60    0.52
   0   0  14   -0.27    0.77
   0   0  14    0.89    0.60
   0   0 -14    0.28    0.56
   0   0  15    0.41    0.65
   0   0 -15   -0.83    0.86
   0   0 -16   21.89    2.20
   0   0  16   21.48    2.08
   0   0  17    0.29    0.48
   0   0 -17   -0.12    0.33
   0  -1   0    0.07    0.16
   0  -1  -1 9205.46   21.78
   0   1   1 9120.22   20.11
   0   1  -1 9318.97   20.86
   0   1  -1 9464.91   17.84
   0   1   2  302.60    4.57
   0  -1   2  307.63    2.98
   0   1  -2  293.19    4.43
   0   1   2  298.20    4.47
   0  -1   2  318.92    4.64
   0  -1  -2  324.21    4.63
   0  -1   2  300.83    4.63
   0  -1  -2  302.61    2.93
   0   1   3  222.39    4.72
   0  -1   3  233.79    3.55
   0  -1   3  239.35    4.53
   0  -1  -3  253.42    5.13
   0   1   3  227.60    4.85
   0  -1   3  241.56    4.99
   0   1  -3  249.37    4.98
   0  -1  -3  236.25    2.18
   0  -1   4  814.92   10.56
   0   1  -4  810.54   10.47
   0  -1  -4  855.10   10.67
   0   1  -4  799.63   10.44
   0  -1  -4  811.93   10.43
   0   1   4  781.96   10.39
   0  -1   4  749.31    7.88
   0  -1   4  809.81    8.92
   0   1   4  808.65   10.63
   0   1  -5  214.09    6.13
   0  -1  -5  229.57    6.33
   0  -1  -5  224.54    6.29
   0  -1   5  225.56    6.36
   0   1  -5  215.28    6.14
   0   1   5  216.46    6.25
   0  -1   5  221.76    4.88
   0   1   5  217.41    5.87
   0  -1   5  224.21    6.55
   0   1   5  233.39    6.41
   0   1  -6  888.03   13.96
   0   1  -6  900.06   14.03
   0  -1  -6  930.94   14.23
   0  -1  -6  934.73   14.31
   0   1   6  931.30   13.40
   0  -1   6  872.08   10.96
   0   1   6  921.10   14.16
   0  -1  -7  600.33   12.68
   0   1  -7  588.09   12.64
   0   1   7  595.68   11.72
   0  -1   7  578.56    9.96
   0   1   7  573.32   12.47
   0   1  -8   50.38    4.08
   0  -1  -8   60.60    4.45
   0   1   8   64.45    4.24
   0  -1   8   57.28    3.47
   0   1   8   59.15    4.43
   0   1  -9    0.91    1.13
   0  -1  -9    1.06    1.03
   0   1   9    0.42    0.59
   0   1   9   -0.51    0.78
   0  -1   9   -0.49    0.81
   0  -1  10   87.44    4.15
   0   1  10   87.77    4.29
   0  -1 -10   91.46    4.60
   0   1 -10   91.83    4.69
   0   1  10   85.77    4.28
   0   1  10   85.06    4.29
   0   1  10   89.24    4.41
   0  -1  10   78.71    4.23
   0  -1 -10   89.72    6.47
   0   1 -10   87.33    6.36
   0  -1  10   81.17    4.03
   0   1  10   90.75    4.19
   0   1  10   85.19    5.63
   0  -1  11    2.58    0.88
   0   1  11    4.35    1.12
   0   1  11    3.36    1.00
   0  -1 -11    2.19    0.80
   0   1 -11    3.04    0.98
   0   1 -11    1.70    0.75
   0   1  11    1.22    1.09
   0   1  11    2.23    0.84
   0  -1  11    3.35    1.06
   0  -1  12    1.25    0.52
   0   1  12    2.65    1.02
   0   1  12    2.35    0.84
   0   1  12    1.32    0.67
   0   1 -12    2.33    1.06
   0  -1 -12    1.48    0.71
   0   1  12    0.31    0.46
   0   1  12    1.70    0.71
   0  -1 -12    1.52    1.57
   0  -1  12    1.74    0.85
   0   1  12    1.57    1.43
   0   1  12    2.32    1.36
   0  -1 -13    1.72    1.02
   0   1 -13    0.42    0.69
   0   1  13    1.24    0.76
   0  -1  13    0.75    0.72
   0   1  13    1.79    0.67
   0   1  13    1.09    0.49
   0   1  13    0.68    0.69
   0   1  13    0.80    0.57
   0   1  14    0.93    0.53
   0   1  14    0.72    0.73
   0  -1  14    0.36    0.59
   0   1  14    0.15    0.65
   0   1  14    1.07    0.83
   0   1 -14    1.35    0.88
   0  -1 -14    0.75    0.66
   0   1 -15    6.92    1.38
   0  -1 -15    7.55    1.49
   0  -1  15    6.48    1.32
   0   1  15    6.61    1.33
   0   1  15    8.48    1.26
   0  -1 -16    0.00    0.42
   0   1 -16   -0.09    0.52
   0   1  16    0.08    0.51
   0  -1  16   -0.05    0.48
   0  -1 -17   11.32    1.24
   0   1 -17    9.26    1.19
   0   1  17    8.22    1.02
   0  -1  17   10.95    1.24
   0  -2   0 4773.29   21.79
   0   2   0 4870.82   10.65
   0  -2  -1  492.81    6.54
   0   2   1  493.06    4.98
   0  -2  -1  469.39    7.07
   0   2   1  474.43    5.60
   0   2  -1  506.05    3.80
   0  -2  -1  496.73    3.68
   0  -2  -2  574.42    6.58
   0   2   2  573.42    7.00
   0  -2  -2  561.07    7.75
   0   2  -2  557.18    7.45
   0   2   2  564.78    7.42
   0   2   2  566.36    7.25
   0   2  -2  573.23    6.14
   0  -2  -2  578.63    6.06
   0  -2  -3   33.18    1.44
   0   2   3   31.10    1.91
   0  -2  -3   31.69    1.89
   0  -2   3   33.50    2.14
   0   2   3   31.82    2.01
   0  -2  -3   33.53    1.88
   0   2  -3   31.46    1.80
   0   2  -3   33.86    1.86
   0  -2  -3   32.17    1.79
   0  -2  -4   33.53    1.22
   0   2  -4   32.94    2.14
   0  -2  -4   37.24    2.28
   0   2  -4   32.04    2.16
   0  -2  -4   34.14    1.97
   0   2   4   37.72    2.36
   0   2  -4   31.96    2.32
   0  -2   4   33.35    2.27
   0   2   4   34.83    2.32
   0   2  -5  237.26    6.51
   0  -2  -5  244.05    6.56
   0   2   5  244.68    6.78
   0  -2  -5  246.28    5.45
   0   2   5  246.94    6.77
   0  -2   5  233.36    6.31
   0   2  -6  262.62    7.68
   0  -2  -6  267.78    7.72
   0  -2  -6  274.02    5.80
   0   2   6  287.80    8.13
   0   2   6  284.17    8.02
   0   2  -7  205.73    7.57
   0  -2  -7  214.66    7.64
   0   2   7  205.91    7.59
   0   2   7  213.80    7.58
   0  -2  -8    0.52    0.48
   0   2  -8    1.23    0.89
   0   2   8    1.60    0.81
   0   2   8    0.59    0.69
   0  -2  -9    3.86    1.26
   0   2  -9    3.18    1.31
   0   2   9    4.98    1.42
   0   2   9    3.47    1.13
   0   2  10   52.05    4.72
   0  -2 -10   47.01    4.65
   0   2 -10   46.22    4.70
   0   2  10   49.42    3.30
   0  -2 -10   48.72    3.37
   0   2 -10   52.03    3.63
   0   2  10   46.26    3.16
   0   2  10   51.63    3.41
   0   2  10   43.61    4.45
   0   2  10   45.95    3.20
   0  -2  10   50.70    3.48
   0  -2  11    0.10    0.56
   0   2  11    0.90    0.55
   0   2  11    0.35    0.51
   0   2  11    0.58    0.66
   0  -2 -11    0.31    0.62
   0   2  11    0.13    0.55
   0   2 -11    1.56    0.85
   0   2  11   -1.00    1.29
   0  -2 -11   -0.66    0.66
   0   2 -11    0.24    1.02
   0  -2  11    0.03    0.43
   0   2  11    1.12    0.95
   0   2  12   33.45    2.98
   0  -2 -12   26.62    2.71
   0   2 -12   28.74    2.95
   0  -2  12   27.22    2.82
   0   2  12   26.14    2.67
   0   2  12   29.51    2.71
   0  -2  12   25.62    2.60
   0   2 -13   13.68    2.09
   0  -2 -13   15.77    2.14
   0   2  13   15.18    2.05
   0   2  13   13.74    1.83
   0   2  13   13.75    1.83
   0  -2  13   15.33    2.14
   0   2  13   13.66    1.91
   0   2  13   15.15    1.94
   0   2 -14   10.01    1.82
   0  -2 -14    8.44    1.57
   0   2  14    7.64    1.25
   0   2  14    8.76    1.42
   0   2  14   10.74    1.67
   0   2  14    9.93    1.62
   0  -2  14   11.03    1.86
   0   2  14   10.34    1.61
   0  -2 -15   37.67    2.90
   0   2 -15   43.97    3.33
   0   2  15   39.22    2.68
   0  -2  15   45.97    3.32
   0   2  15   39.14    2.89
   0   2  15   34.33    2.30
   0  -2 -16   24.12    2.04
   0   2 -16   26.38    2.35
   0   2  16   21.55    1.72
   0   2  16   27.56    2.07
   0  -2  16   28.22    2.33
   0  -2  17    2.31    0.64
   0   2 -17    1.49    0.53
   0   3   0    0.24    0.20
   0  -3   0    0.25    0.34
   0   3   0    0.29    0.14
   0   3  -1  178.91    2.36
   0   3   1  186.03    4.18
   0   3   1  187.12    4.28
   0  -3  -1  193.47    5.13
   0  -3   1  185.16    5.42
   0   3   1  186.26    3.44
   0   3  -2  199.29    5.32
   0   3   2  202.44    5.20
   0   3   2  204.06    4.95
   0   3  -2  196.29    3.06
   0  -3  -2  198.82    3.32
   0   3  -2  201.06    3.41
   0   3   2  189.71    4.67
   0  -3  -2  192.79    5.73
   0  -3  -2  202.93    5.06
   0  -3   2  206.79    6.05
   0   3  -3  276.49    7.09
   0   3  -3  268.22    6.56
   0  -3   3  280.58    7.37
   0   3   3  276.23    6.44
   0   3  -3  272.95    5.17
   0  -3  -3  273.58    5.13
   0  -3  -3  278.58    6.77
   0   3   3  268.92    6.04
   0  -3  -3  274.27    5.55
   0   3   4  445.34    9.05
   0   3  -4  469.48    9.94
   0  -3   4  447.95    9.70
   0   3  -4  432.86    7.80
   0  -3  -4  455.74    7.84
   0   3   4  460.07    8.71
   0  -3  -4  451.82    8.70
   0  -3  -4  453.29    6.58
   0   3   5   12.71    1.69
   0   3  -5   16.53    1.75
   0  -3  -5   15.38    1.69
   0   3   5   14.88    1.79
   0  -3  -5   15.54    1.66
   0  -3   5   12.98    1.77
   0   3   6    4.15    1.21
   0   3   6    2.87    1.01
   0   3  -6    3.14    0.90
   0  -3  -6    3.45    0.94
   0  -3  -6    2.85    0.65
   0  -3   6    2.54    0.87
   0   3   7    2.33    0.94
   0   3   7    0.88    0.68
   0   3  -7    2.05    0.97
   0  -3  -7    2.23    0.96
   0   3  -8  186.42    7.97
   0  -3  -8  184.77    7.86
   0   3   8  189.19    8.13
   0   3   8  189.83    8.27
   0  -3   9   66.91    3.86
   0   3   9   70.79    3.77
   0   3   9   66.84    3.73
   0  -3  -9   78.85    5.60
   0   3  -9   61.83    5.04
   0   3   9   73.83    5.54
   0  -3   9   74.72    4.24
   0   3   9   70.92    5.35
   0   3  10   22.47    3.27
   0   3  10   28.22    3.69
   0   3 -10   21.21    2.41
   0  -3 -10   20.41    2.23
   0   3  10   23.85    2.40
   0   3  10   24.75    2.40
   0   3 -10   27.36    3.69
   0  -3 -10   23.51    3.36
   0   3  10   22.92    3.29
   0  -3  10   23.97    2.50
   0  -3  10   27.24    2.62
   0   3  10   24.22    2.30
   0   3  11   28.86    3.98
   0   3  11   26.73    2.62
   0   3  11   24.91    2.53
   0   3 -11   22.68    2.56
   0  -3 -11   21.98    2.37
   0   3  11   23.08    2.48
   0   3  11   22.00    2.37
   0   3 -11   19.98    3.20
   0  -3 -11   26.56    3.84
   0   3  11   20.87    3.44
   0  -3  11   24.79    2.62
   0   3  11   24.99    2.45
   0  -3  11   21.08    2.46
   0   3  12   16.19    2.11
   0  -3 -12   13.83    1.96
   0   3  12   11.35    1.81
   0   3 -12    8.54    1.78
   0   3  12   12.43    1.89
   0  -3  12   13.37    2.03
   0   3  12   11.20    1.72
   0  -3  12   10.45    1.74
   0   3  13  161.85    6.44
   0   3  13  162.05    5.98
   0  -3  13  173.39    6.88
   0   3  13  161.63    6.18
   0   3 -13  162.39    6.92
   0  -3 -13  145.59    6.06
   0   3  13  157.27    6.18
   0  -3  13  154.87    6.31
   0   3  13  159.56    6.13
   0   3  14   68.06    4.05
   0   3  14   72.90    3.92
   0  -3  14   73.61    4.33
   0   3  14   70.06    3.73
   0  -3 -14   68.95    3.98
   0   3 -14   73.80    4.51
   0   3  14   75.86    4.13
   0   3  14   77.16    4.10
   0   3  15   28.47    2.46
   0  -3 -15   31.33    2.38
   0   3 -15   30.60    2.71
   0   3  15   28.76    2.28
   0   3  15   27.06    2.09
   0  -3  15   28.52    2.49
   0   3  15   26.73    2.12
   0   3  15   28.15    2.30
   0   3  16    8.94    1.12
   0   3  16    8.97    0.99
   0  -3  16   10.08    1.37
   0   3 -16    9.35    1.36
   0  -3  17    4.30    0.70
   0   3 -17    2.32    0.59
   0   4   0  280.09    4.82
   0  -4   0  277.83    7.68
   0   4   1    2.17    0.53
   0   4  -1    2.06    0.51
   0   4   1    1.59    0.50
   0   4   1    1.92    0.39
   0   4   1    2.01    0.50
   0  -4   1    1.53    0.76
   0  -4  -1    1.84    0.74
   0   4  -2    0.57    0.44
   0   4   2    1.53    0.62
   0   4  -2    2.77    0.46
   0   4   2    1.63    0.56
   0   4   2    1.16    0.45
   0  -4  -2    2.30    0.76
   0  -4   2    1.97    0.89
   0   4  -3  606.15   11.30
   0   4   3  619.78   10.73
   0   4   3  586.32   10.92
   0  -4   3  628.87   12.70
   0   4   3  603.85    9.37
   0  -4  -3  603.08   10.11
   0   4   3  605.22    9.98
   0   4   4   38.72    2.96
   0   4  -4   37.71    3.22
   0  -4   4   38.69    3.30
   0  -4  -4   37.30    2.40
   0   4   4   37.91    2.79
   0   4   4   42.84    2.80
   0   4  -5  301.59    9.60
   0   4   5  303.97    8.94
   0  -4   5  295.81    9.52
   0  -4  -5  313.09    7.39
   0   4   5  296.79    8.29
   0   4   5  308.01    8.28
   0   4   6  123.54    6.16
   0  -4   6  116.30    6.14
   0   4  -6  112.40    5.10
   0  -4  -6  118.17    5.17
   0   4   6  121.75    5.72
   0   4   6  110.24    5.42
   0   4   7 1079.28   19.51
   0   4   7 1033.50   18.06
   0   4   7 1064.48   18.37
   0   4   8  136.08    5.04
   0  -4   8  143.98    5.52
   0   4   8  138.60    7.51
   0  -4   8  141.64    5.95
   0   4   8  135.11    7.05
   0  -4  -9  138.20    5.52
   0   4   9  142.58    5.59
   0   4   9  138.34    5.39
   0  -4   9  145.36    5.87
   0   4   9  144.20    8.13
   0  -4   9  148.77    6.37
   0   4   9  134.79    7.55
   0   4 -10  152.09    6.49
   0  -4 -10  155.42    6.02
   0   4  10  144.05    5.77
   0   4  10  146.15    5.95
   0  -4  10  150.07    6.22
   0   4  10  154.57    8.82
   0  -4  10  150.07    6.58
   0   4  10  137.35    8.05
   0   4  11  116.35    5.47
   0   4  11  119.88    5.40
   0   4 -11  120.82    5.96
   0  -4 -11  117.93    5.36
   0  -4  11  125.82    5.81
   0  -4  11  119.33    5.94
   0   4  11  124.38    5.66
   0   4  12   32.77    2.95
   0   4  12   26.84    2.68
   0  -4  12   32.63    3.02
   0  -4  12   28.07    2.85
   0  -4 -12   28.05    2.59
   0   4 -12   32.07    3.07
   0   4  12   33.17    2.95
   0   4  13   25.33    2.48
   0  -4 -13   25.79    2.38
   0   4 -13   26.86    2.75
   0  -4  13   29.74    2.80
   0  -4  13   27.15    2.67
   0   4  13   30.49    2.78
   0   4  13   30.39    2.78
   0   4 -14    3.40    1.02
   0   4  14    3.53    1.01
   0  -4  14    5.17    1.21
   0   4  14    4.09    1.07
   0   4  14    2.92    0.95
   0  -4  14    4.56    1.03
   0   4  14    3.38    0.97
   0   4  15   35.42    2.51
   0   4 -15   36.89    2.76
   0   4  15   37.59    2.52
   0   4  15   36.33    2.45
   0  -4  15   33.68    2.51
   0   4  15   30.11    2.12
   0  -4  16    0.45    0.41
   0   4  16   -0.33    0.35
   0   4  16    0.07    0.32
   0   4 -16    0.77    0.55
   0   5   0    0.10    0.39
   0  -5   0   -0.82    0.95
   0   5   1    1.99    0.75
   0   5   1    4.44    0.94
   0   5  -1    3.03    0.69
   0  -5  -1    2.67    0.98
   0  -5   1    2.78    1.06
   0   5  -2   33.65    2.98
   0   5   2   34.64    2.95
   0  -5   2   42.21    3.64
   0  -5  -2   31.83    2.86
   0   5   2   33.70    2.47
   0   5  -2   39.15    3.27
   0  -5   3  705.78   15.38
   0   5  -3  723.81   15.02
   0  -5  -3  668.47   12.51
   0   5  -3  674.78   13.65
   0   5   3  725.67   12.55
   0   5   3  668.72   13.18
   0   5  -4   12.11    1.99
   0   5  -4    8.54    1.75
   0   5   4    6.83    1.39
   0  -5   4    8.32    1.75
   0   5   5    1.40    0.73
   0  -5   5    0.20    0.67
   0   5   5    0.84    0.66
   0  -5   6   77.73    5.63
   0   5   6   82.65    5.41
   0  -5   6   75.68    4.28
   0  -5   6   83.19    4.10
   0   5   6   82.40    4.89
   0  -5   7  187.86    6.20
   0   5   7  195.22    8.84
   0  -5   7  187.02    6.29
   0   5   7  190.18    8.01
   0  -5   7  185.52    6.97
   0   5   8   19.65    2.95
   0   5   8   19.84    3.06
   0  -5   8   15.83    1.95
   0  -5   8   18.41    2.32
   0   5   9  275.19    7.98
   0   5   9  282.05    7.76
   0   5   9  276.34   11.11
   0   5   9  267.92   11.60
   0  -5   9  266.75    8.04
   0  -5   9  275.31    9.09
   0  -5  10  306.48    9.68
   0  -5  10  305.88    8.85
   0   5  10  304.07    8.26
   0   5  10  311.88    8.67
   0   5 -10  318.18    9.40
   0   5 -11   74.34    4.64
   0   5  11   76.23    4.39
   0   5  11   71.25    4.07
   0   5  11   69.29    4.20
   0  -5  11   71.16    4.35
   0  -5  11   70.41    4.64
   0   5  12    7.26    1.41
   0   5  12    7.98    1.55
   0   5 -12    8.12    1.60
   0   5  12    7.19    1.49
   0  -5  12    7.86    1.55
   0  -5  12    8.53    1.70
   0   5  13   14.78    1.86
   0   5  13   16.90    2.00
   0   5 -13   15.85    2.04
   0  -5  13   15.42    1.90
   0   5  13   16.95    2.00
   0  -5  13   14.38    1.89
   0   5  14    0.66    0.50
   0   5 -14    0.79    0.42
   0  -5  14    0.23    0.52
   0   5  14   -0.45    0.61
   0   5  14    1.18    0.70
   0  -5  14    0.27    0.42
   0   5  14   -0.16    0.44
   0   5  15    9.62    1.19
   0  -5  15    6.60    0.98
   0   5  15    9.29    1.18
   0   5  15    7.94    1.02
   0   5 -15    6.94    1.12
   0  -6   0  501.36   13.38
   0   6   0  491.06   12.40
   0   6   1    9.05    1.73
   0   6   1    9.34    1.54
   0   6  -1    7.46    1.61
   0  -6  -1    6.78    1.61
   0  -6   1    8.59    1.80
   0   6  -2    6.00    1.39
   0   6  -2    9.33    1.92
   0   6   2    8.55    1.73
   0  -6   2   12.28    2.16
   0  -6  -2   10.11    1.92
   0  -6   3    3.42    1.34
   0  -6  -3    0.93    0.62
   0   6  -3    4.49    1.37
   0   6  -3    6.11    1.46
   0  -6   3    4.42    1.01
   0  -6   3    4.23    0.97
   0  -6   4   25.71    3.39
   0   6  -4   31.82    3.71
   0  -6   4   32.85    2.74
   0  -6   4   35.52    2.78
   0  -6   4   34.22    2.93
   0  -6   5   35.05    3.99
   0   6   5   32.56    3.34
   0   6  -5   29.40    3.75
   0  -6   5   28.82    2.62
   0  -6   5   33.55    2.76
   0  -6  -5   32.67    2.57
   0  -6   5   31.14    2.89
   0   6   6   22.81    3.09
   0  -6   6   19.36    2.18
   0  -6   6   17.70    2.12
   0  -6   6   17.76    2.29
   0  -6   7   81.14    4.49
   0   6   7   80.79    5.95
   0  -6   7   81.64    4.18
   0  -6   7   87.44    5.09
   0   6   8   60.97    3.66
   0  -6   8   64.29    3.96
   0  -6   8   61.66    3.72
   0  -6   8   61.50    4.37
   0   6   8   57.24    5.25
   0  -6   9   59.72    4.33
   0   6   9   57.06    3.61
   0  -6   9   57.72    3.67
   0  -6  10    9.41    1.75
   0  -6  10    9.23    1.49
   0   6 -10   10.90    1.73
   0   6  10   13.17    1.76
   0   6  11    5.91    1.20
   0   6 -11    7.93    1.48
   0   6  11    6.95    1.36
   0   6  11    8.75    1.59
   0  -6  11    8.35    1.40
   0  -6  11    8.31    1.68
   0   6 -12    4.70    1.12
   0   6  12    4.96    1.11
   0   6  12    4.73    1.11
   0  -6  12    4.80    1.10
   0  -6  12    5.86    1.35
   0   6 -13    2.24    0.74
   0   6  13    2.53    0.82
   0   6  13    2.52    0.79
   0   6  13    2.44    0.69
   0  -6  13    2.32    0.80
   0   6  13    2.02    0.77
   0   6  14   14.18    1.37
   0   6 -14   12.21    1.37
   0  -6  14   11.57    1.33
   0   6  14   14.87    1.47
   0   6  14   14.21    1.47
   0   6  14   15.25    1.48
   0   6  15    0.71    0.37
   0   6  15    0.05    0.29
   0  -7   0    0.52    1.03
   0  -7   0   -0.42    0.71
   0   7   0    0.47    0.55
   0   7   0   -1.37    0.85
   0   7   0   -0.33    0.80
   0  -7   0   -0.50    0.44
   0  -7   0   -0.77    0.75
   0  -7   1    0.50    1.09
   0  -7  -1    1.63    1.06
   0  -7  -1    1.06    0.79
   0  -7   1    0.49    0.79
   0   7  -1    2.12    1.33
   0   7  -1    0.58    0.86
   0   7   1    3.00    0.92
   0  -7  -1    0.80    0.68
   0  -7   1   -0.13    0.61
   0  -7  -1    0.35    0.48
   0  -7   1    4.36    1.14
   0  -7   2    3.84    1.26
   0  -7  -2    5.60    1.66
   0   7  -2    3.41    1.17
   0   7  -2    2.83    1.15
   0  -7  -2    3.92    1.05
   0  -7   2    4.03    1.06
   0  -7   2    5.86    1.31
   0  -7   2    3.95    1.07
   0  -7  -2    1.15    0.65
   0  -7   3   26.28    2.63
   0  -7  -3   29.86    2.67
   0  -7  -3   25.94    2.40
   0  -7   3   27.98    2.79
   0   7   3   20.54    2.80
   0   7  -3   29.80    3.62
   0   7  -3   25.07    3.52
   0  -7   3   30.01    2.92
   0  -7   3   22.38    3.40
   0  -7  -4  111.95    5.04
   0  -7   4  109.60    5.28
   0  -7   4  103.26    5.30
   0  -7   4  106.82    5.58
   0   7   4   91.26    6.16
   0   7  -4   95.84    6.97
   0  -7   4   92.60    7.06
   0  -7  -5   58.42    3.61
   0  -7   5   59.63    3.94
   0  -7   5   60.46    4.05
   0  -7   5   56.95    4.16
   0   7   5   62.45    5.36
   0  -7   6   56.73    4.21
   0  -7   6   52.88    3.82
   0  -7  -6   54.37    3.48
   0  -7   6   54.31    3.87
   0  -7   7   39.09    3.55
   0  -7   7   36.98    3.17
   0  -7   8   28.68    3.02
   0  -7   8   27.19    2.65
   0   7  -9    9.22    1.53
   0  -7   9    7.16    1.61
   0   7  10   21.23    2.08
   0   7 -10   24.10    2.33
   0  -7  10   23.38    2.60
   0   7  11    9.88    1.45
   0  -7  11    6.03    1.31
   0   7  11    8.85    1.31
   0   7 -11    7.11    1.22
   0  -7  12    0.35    0.58
   0   7 -12   -0.59    0.52
   0   7  12   -0.37    0.52
   0  -7  12   -0.05    0.41
   0   7  12   -0.35    0.58
   0   7  12    0.86    0.49
   0   7  13   -0.02    0.38
   0   7  13    0.90    0.40
   0  -7  13    1.36    0.57
   0   7  13    1.10    0.54
   0   7  13    1.37    0.58
   0  -7  13    0.87    0.46
   0   7  14    5.49    0.73
   0  -8   0  139.19    5.98
   0   8   0  140.11    8.47
   0  -8   0  137.69    6.10
   0  -8   0  141.79    6.10
   0  -8   1    3.05    0.91
   0  -8  -1    4.33    1.13
   0  -8   1    4.15    1.24
   0  -8  -1    3.90    1.13
   0  -8  -1    3.41    1.08
   0  -8   1    6.24    1.36
   0  -8   2   53.17    3.92
   0  -8   2   52.78    3.91
   0  -8  -2   50.16    3.56
   0  -8   2   55.82    3.86
   0  -8   3   62.56    4.25
   0  -8   3   64.68    4.41
   0  -8   3   66.78    4.28
   0  -8  -3   57.82    3.77
   0  -8   4  269.86    8.75
   0  -8   4  256.30    8.80
   0  -8   4  276.03    8.63
   0  -8  -4  250.27    7.77
   0  -8   5  171.83    6.95
   0  -8   5  171.83    7.26
   0  -8  -5  177.05    6.26
   0  -8   5  180.88    6.94
   0  -8   6    3.98    1.13
   0  -8   6    2.40    1.06
   0  -8   6    4.31    1.23
   0  -8   7   43.54    3.40
   0  -8   7   41.24    3.55
   0  -8   8   67.29    4.42
   0  -8   9    0.45    0.81
   0   8   9   -0.27    0.44
   0  -8  10   11.07    1.66
   0   8  10    9.80    1.26
   0  -8  11    0.22    0.43
   0   8  11    0.52    0.39
   0   8  11    0.47    0.39
   0   8  11    0.86    0.55
   0   8  12   -0.20    0.30
   0   8  12    0.26    0.32
   0   8  12   -0.46    0.37
   0  -9   0   -0.24    0.73
   0  -9   1    1.22    0.51
   0  -9   1    1.69    0.93
   0  -9  -1    0.76    0.59
   0  -9  -2   11.20    1.71
   0  -9   2   15.52    2.10
   0  -9   2   14.51    2.07
   0  -9   2   16.04    2.11
   0  -9   3   24.74    2.63
   0  -9   3   25.03    2.65
   0  -9   3   23.86    2.58
   0  -9  -3   22.50    2.31
   0  -9   4   18.07    2.30
   0  -9   4   17.69    2.26
   0  -9  -4   18.89    2.03
   0  -9   4   17.56    2.21
   0  -9  -5   -0.11    0.54
   0  -9   5    0.78    0.69
   0  -9   5    0.18    0.72
   0  -9   6    8.61    1.62
   0  -9   7    9.02    1.57
   0  -9   8    1.10    0.65
   0  -9   9   -0.04    0.39
   0   9  10    1.01    0.44
   0  -9  10    0.00    0.43
   0 -10   0    1.26    0.67
   0 -10  -1    1.20    0.65
   0 -10   1    2.90    0.93
   0 -10   2    8.57    1.42
   0 -10  -2    9.29    1.31
   0 -10   3    0.61    0.61
   0 -10  -3   -0.09    0.47
   0 -10   4    7.92    1.29
   0 -10  -4    9.65    1.21
   0 -10   5    0.70    0.65
   0 -10   6    5.97    1.12
   0 -10   7    2.25    0.71
   0 -10   8    1.83    0.58
   1   0 -17   -0.04    0.38
  -1   0  17   -0.04    0.37
  -1   0  16   21.98    2.11
   1   0 -16   25.81    2.43
  -1   0  15    0.35    0.60
   1   0 -15    0.05    0.81
   1   0 -14   36.93    3.36
  -1   0  14   32.16    2.62
  -1   0  14   34.95    3.11
  -1   0  13   -0.13    0.56
  -1   0  13   -0.38    0.47
   1   0 -13    0.74    0.73
  -1   0  13   -0.06    0.52
   1   0 -12    0.48    0.64
   1   0 -12    0.10    0.59
  -1   0  12   -0.30    0.66
  -1   0  12    0.07    0.46
  -1   0  12    1.01    0.50
  -1   0  12    0.10    0.47
  -1   0  12    1.21    0.87
  -1   0  11   -0.26    0.51
  -1   0  11   -0.26    0.45
   1   0 -11    0.39    0.54
  -1   0  11   -0.05    0.48
  -1   0  11    0.18    0.42
  -1   0  11    2.15    0.84
  -1   0  11   -0.81    1.33
   1   0 -11   -1.07    0.74
  -1   0  10    6.71    1.16
  -1   0  10    8.62    1.32
   1   0 -10    7.42    1.32
  -1   0  10    5.24    1.58
   1   0 -10    5.66    1.58
  -1   0  10    8.02    1.36
  -1   0   9    0.93    0.80
   1   0  -9   -0.51    0.77
   1   0  -9    0.61    0.91
  -1   0   9   -0.43    0.55
  -1   0   9    1.07    0.81
  -1   0   8 3089.27   31.35
   1   0  -8 3138.40   31.11
   1   0  -8 3089.77   31.52
  -1   0   7    0.61    0.56
   1   0  -7    0.86    0.59
  -1   0   7    0.07    0.51
  -1   0   6 3815.02   25.15
   1   0  -6 3780.26   28.56
  -1   0   6 3799.60   28.89
  -1   0   5   -0.08    0.30
   1   0  -5    0.46    0.37
   1   0  -5   -0.10    0.45
  -1   0   5   -0.34    0.53
  -1   0   4 1992.14   14.55
  -1   0   3   -0.22    0.27
  -1   0   2 4942.09   17.13
  -1   0   2 4951.27   15.31
  -1   0   1    1.27    0.24
   1   0   0  815.57    6.31
  -1   0  -1    0.28    0.13
   1   0   1   -0.09    0.16
   1   0   2  281.40    3.38
   1   0   3    0.38    0.16
   1   0   4  574.63    5.08
   1   0   5    1.10    0.78
   1   0   6 1906.63   21.87
   1   0   6 1862.26   18.22
   1   0   7    0.85    0.50
   1   0   7   -0.10    0.71
  -1   0  -8 1594.87   23.64
   1   0   8 1654.38   24.40
   1   0   8 1643.09   20.47
  -1   0  -9   -0.89    0.85
   1   0   9    0.04    0.91
   1   0   9   -0.20    0.71
   1   0  10  559.41   10.00
   1   0  10  546.98   10.58
  -1   0 -10  564.52   11.58
   1   0  10  565.45   11.06
   1   0  10  565.70   10.70
  -1   0 -10  555.82   16.38
   1   0  10  541.01   11.21
   1   0  10  559.21   13.85
   1   0  11   -0.65    0.83
   1   0  11   -0.54    0.67
   1   0  11    0.14    0.50
  -1   0 -11    0.31    0.49
   1   0  11    0.20    0.45
  -1   0 -11    0.12    0.91
   1   0  11    0.33    0.46
   1   0  11   -1.54    1.23
   1   0  12    1.87    0.85
   1   0  12    2.04    0.92
   1   0  12    0.95    0.58
   1   0  12   -0.36    0.57
  -1   0 -12    1.56    0.72
   1   0  13   -0.06    0.75
   1   0  13   -0.22    0.43
   1   0  13    0.17    0.59
  -1   0 -13   -0.32    0.61
  -1   0 -14    1.13    0.62
   1   0  14    1.54    0.81
  -1   0 -15   -0.29    0.55
   1   0  15    0.00    0.55
  -1   0 -16    0.46    0.46
   1   0  16    0.17    0.43
  -1   0 -17    0.11    0.32
   1   0  17    0.55    0.43
   1  -1 -17    0.11    0.36
   1   1 -17   -0.48    0.55
  -1  -1  17    0.07    0.41
  -1   1  17    0.54    0.48
  -1   1  16    0.38    0.42
   1  -1 -16   -0.28    0.46
   1   1 -16   -0.05    0.62
  -1  -1  16   -0.35    0.52
  -1  -1  15   25.11    2.53
  -1   1  15   23.78    2.33
   1  -1 -15   25.68    2.70
   1   1 -15   25.13    2.64
  -1   1  15   23.76    2.17
  -1   1  14    2.27    0.74
  -1   1  14    0.72    0.56
   1   1 -14    2.85    1.02
   1  -1 -14    2.01    0.91
  -1  -1  14    2.70    1.00
  -1   1  14    1.30    0.78
   1   1 -13    0.77    0.65
   1  -1 -13    1.58    0.87
  -1  -1  13    0.39    0.56
  -1   1  13    0.84    0.70
  -1   1  13    1.26    0.70
  -1   1  13    1.94    0.88
  -1   1  13    0.91    0.63
  -1   1  13    0.95    0.72
  -1   1  12   13.80    1.74
  -1   1  12   15.93    2.10
  -1  -1  12   13.10    1.66
  -1   1  12   12.71    1.79
  -1   1  12   16.11    2.01
   1   1 -12   13.12    2.07
   1  -1 -12   14.18    2.03
   1   1 -12   14.09    2.82
   1  -1 -12   14.79    2.72
  -1   1  12   19.13    3.18
  -1  -1  12   14.06    2.57
  -1  -1  12   15.57    2.09
  -1   1  12   16.61    1.97
  -1  -1  11   37.76    3.09
  -1   1  11   42.73    2.92
  -1   1  11   43.78    3.20
  -1   1  11   42.89    3.07
  -1   1  11   45.48    3.25
   1   1 -11   39.92    3.31
   1  -1 -11   43.87    3.41
   1  -1 -11   38.76    4.54
   1   1 -11   47.80    5.07
  -1  -1  11   45.12    2.91
  -1   1  11   42.97    3.04
  -1  -1  11   39.77    3.98
  -1   1  11   44.27    4.46
  -1   1  10    6.02    1.16
  -1  -1  10    7.85    1.40
  -1   1  10    9.46    1.39
  -1  -1  10    7.13    1.18
  -1   1  10    8.15    1.38
   1   1 -10    9.00    1.50
   1  -1 -10    7.11    1.28
   1  -1 -10    5.93    1.77
   1   1 -10    4.32    1.37
  -1   1  10    9.28    1.37
  -1   1  10    7.38    1.70
  -1  -1  10    6.41    1.52
  -1   1  10    7.69    1.83
  -1   1   9  348.82   10.53
   1  -1  -9  334.27   11.00
   1  -1  -9  350.27   11.64
   1   1  -9  331.15   11.06
   1   1  -9  336.63   11.50
  -1   1   9  344.61   10.72
  -1  -1   9  345.21   10.02
  -1   1   8  153.03    6.45
   1   1  -8  143.36    6.85
  -1  -1   8  138.56    6.64
   1   1  -8  142.56    6.70
   1  -1  -8  148.55    6.83
   1  -1  -8  152.78    6.99
  -1   1   8  147.16    6.88
  -1   1   7 2938.36   26.86
  -1   1   7 3056.13   26.38
  -1  -1   7 2890.02   16.50
   1  -1  -7 2976.35   28.22
   1   1  -7 2877.22   27.92
  -1   1   7 2841.68   27.38
   1   1  -7 2970.84   27.85
  -1  -1   7 2917.65   27.63
   1  -1  -7 3051.35   28.30
  -1   1   6  313.26    7.84
  -1   1   6  328.67    7.92
  -1  -1   6  301.12    4.80
  -1   1   6  301.14    8.21
  -1  -1   6  329.43    8.55
   1  -1  -6  340.07    8.50
   1   1  -6  299.42    8.09
   1  -1  -6  313.22    8.26
   1   1  -6  304.02    8.04
   1   1  -5  246.82    6.49
  -1   1   5  235.82    6.02
  -1   1   5  236.46    6.06
  -1  -1   5  225.15    3.66
  -1  -1   5  246.35    6.62
  -1   1   5  233.29    6.52
   1  -1  -5  244.11    6.44
   1  -1  -5  236.27    6.43
   1   1  -5  227.15    6.31
  -1   1   4  932.32   10.35
  -1  -1   4  938.78    6.36
   1   1  -4  960.53   11.49
   1  -1  -4  957.70   11.40
  -1  -1   3 1250.10    9.35
  -1  -1   3 1250.13    6.27
   1  -1  -3 1262.55   11.55
   1   1  -3 1248.16   11.52
  -1   1   2   82.74    2.45
  -1   1   2   79.55    1.93
  -1   1   2   81.71    2.46
   1  -1  -2   83.08    2.54
   1   1  -2   82.40    2.55
   1  -1  -1  295.23    4.19
   1   1  -1  294.54    4.22
  -1   1   1  283.45    3.96
  -1  -1   1  294.68    3.19
  -1   1   0  197.32    3.18
  -1  -1   0  201.77    2.97
   1   1   0  205.77    2.05
  -1   1   0  204.90    3.30
   1  -1   0  197.08    2.04
  -1   1  -1  182.35    3.35
   1  -1   1  188.32    3.78
   1  -1   1  177.88    3.39
   1  -1   1  190.19    3.25
   1  -1   2  166.17    3.78
  -1   1  -2  174.47    3.91
   1  -1   2  172.47    3.93
   1  -1   2  171.25    3.31
   1  -1   3  724.86    8.35
  -1   1  -3  729.88    9.12
   1  -1   3  715.93    9.50
   1  -1   4  107.29    3.37
   1   1   4  104.97    4.22
   1  -1   4  112.02    4.28
   1  -1   5  603.38    8.34
   1  -1   5  617.14    8.50
   1  -1   5  630.92   11.43
   1   1   5  628.67   11.52
   1  -1   6   -0.26    0.29
   1  -1   6   -0.31    0.68
   1  -1   6    0.13    0.34
   1   1   6   -0.45    0.58
   1   1   6    0.28    0.53
  -1   1  -7  303.44    9.43
  -1  -1  -7  316.16    9.59
   1   1   7  299.61    9.63
   1  -1   7  325.24   10.04
   1   1   7  296.11    8.64
   1  -1   7  288.38    7.23
  -1   1  -8   21.31    2.75
  -1  -1  -8   25.35    3.01
   1  -1   8   27.72    3.25
   1   1   8   27.47    3.20
   1  -1   8   26.01    2.41
   1   1   8   23.74    2.65
  -1  -1  -9  929.27   19.52
  -1   1  -9  899.77   19.31
   1   1   9  901.41   17.56
   1  -1   9  910.07   15.24
   1   1   9  927.81   19.91
   1   1  10    0.99    0.68
   1  -1  10    0.59    0.66
   1   1  10    0.79    0.53
   1   1  10   -0.25    0.47
   1   1  10    0.41    0.55
  -1  -1 -10    0.42    0.47
  -1   1 -10   -0.21    0.55
   1  -1  10    0.09    0.66
   1  -1  10    0.17    0.45
   1   1  10    0.86    0.67
  -1   1 -10    0.28    0.81
  -1  -1 -10    0.53    1.09
   1   1  10   -0.05    1.03
   1   1  10    0.96    0.85
   1  -1  11   32.53    2.80
   1   1  11   38.80    2.90
  -1  -1 -11   34.92    3.02
  -1   1 -11   35.67    3.16
   1   1  11   35.39    3.05
   1   1  11   32.42    2.83
   1  -1  11   37.05    2.83
  -1  -1 -11   37.60    4.52
  -1   1 -11   35.16    4.58
   1   1  11   37.37    3.17
   1  -1  11   34.27    3.03
   1   1  11   30.82    3.68
  -1   1 -12    9.05    1.67
  -1  -1 -12   10.08    1.71
   1   1  12    8.80    1.57
   1  -1  12    8.16    1.57
   1   1  12    8.65    1.68
   1   1  12   10.88    1.55
   1   1  12   10.46    1.56
   1  -1  12    7.93    1.34
  -1   1 -13    0.91    0.60
  -1  -1 -13   -0.18    0.63
   1   1  13   -0.48    0.75
   1   1  13    0.44    0.57
   1  -1  13    0.40    0.80
   1   1  13    0.04    0.53
   1   1  13    0.06    0.52
   1  -1  14   -0.09    0.75
   1   1  14    0.83    0.63
   1   1  14    0.62    0.57
   1   1  14    0.84    0.55
   1   1  14   -0.29    0.49
  -1   1 -14    0.79    0.76
  -1  -1 -14    0.56    0.63
  -1   1 -15    6.40    1.34
  -1  -1 -15    3.80    0.96
   1  -1  15    4.54    1.08
   1   1  15    5.44    1.19
  -1   1 -16    3.71    0.92
  -1  -1 -16    3.58    0.79
   1   1  16    2.58    0.73
   1  -1  16    4.12    0.93
  -1   1 -17    3.31    0.65
   1  -1  17    4.54    0.81
   1   1  17    3.70    0.67
   1  -2 -17    2.99    0.67
   1   2 -17    2.64    0.75
  -1  -2  17    2.64    0.70
   1  -2 -16    0.64    0.56
   1   2 -16    0.68    0.70
  -1  -2  16    0.63    0.59
  -1  -2  15   21.34    2.32
  -1   2  15   20.48    1.93
  -1   2  15   23.22    2.15
   1   2 -15   27.43    2.72
   1  -2 -15   25.81    2.55
  -1   2  15   21.82    2.11
  -1   2  14   35.82    3.04
   1   2 -14   39.67    3.43
   1  -2 -14   35.39    3.15
  -1   2  14   35.51    2.94
  -1  -2  14   35.36    3.16
  -1   2  14   38.75    3.03
  -1   2  14   36.37    2.76
  -1   2  14   36.64    2.91
  -1   2  13    1.51    0.97
   1  -2 -13    6.10    1.41
   1   2 -13    1.60    0.81
  -1  -2  13    2.97    1.04
  -1   2  13    3.62    1.05
  -1   2  13    3.72    1.10
  -1   2  13    2.36    0.92
  -1   2  13    2.72    0.99
  -1  -2  12   22.64    2.53
  -1   2  12   23.86    2.45
  -1   2  12   21.61    2.28
  -1   2  12   23.69    2.44
  -1   2  12   20.90    2.41
   1  -2 -12   23.06    2.63
   1   2 -12   16.84    2.29
  -1   2  12   21.23    3.38
   1  -2 -12   22.37    3.77
   1   2 -12   16.58    3.20
  -1   2  12   21.83    2.36
  -1   2  11  120.50    5.25
  -1   2  11  109.38    5.12
   1  -2 -11  110.34    5.41
   1   2 -11  107.01    5.40
  -1   2  11  113.46    5.04
  -1  -2  11  109.02    5.29
   1   2 -11  115.44    7.91
   1  -2 -11  108.95    7.65
  -1   2  11  109.46    7.22
  -1   2  11  120.56    6.72
  -1   2  11  113.81    7.28
  -1   2  10    2.35    0.75
  -1   2  10    1.66    0.74
  -1   2  10    0.50    0.52
   1  -2 -10    1.95    0.88
   1   2 -10    1.11    0.62
   1  -2 -10    2.87    1.44
  -1   2  10    1.43    0.84
  -1  -2  10    1.67    1.12
  -1   2  10   -0.23    0.93
  -1  -2  10    0.93    0.69
  -1   2  10    2.07    0.70
  -1   2   9   18.41    2.57
   1   2  -9   16.99    2.63
   1  -2  -9   12.45    2.26
  -1   2   9   14.77    2.37
  -1  -2   9   11.92    1.80
  -1   2   8   18.12    2.40
  -1   2   8   20.42    2.51
   1  -2  -8   18.26    2.46
   1  -2  -8   18.31    2.41
   1   2  -8   18.47    2.48
   1   2  -8   16.01    2.30
  -1  -2   8   19.47    2.54
  -1   2   8   18.83    2.50
  -1   2   8   20.69    2.52
  -1  -2   8   15.55    1.89
  -1   2   7  247.55    7.80
  -1   2   7  264.65    8.30
   1   2  -7  239.69    8.09
  -1  -2   7  244.93    8.09
   1   2  -7  235.71    8.14
  -1   2   7  247.85    8.21
   1  -2  -7  242.97    8.03
   1  -2  -7  255.91    8.35
  -1  -2   7  230.37    6.53
  -1   2   7  244.19    7.89
  -1   2   6  121.71    4.89
  -1   2   6  137.29    5.43
  -1  -2   6  124.15    5.22
   1   2  -6  126.46    5.35
   1  -2  -6  127.10    5.33
  -1   2   6  124.28    5.27
   1   2  -6  124.49    5.24
  -1  -2   6  123.32    4.23
  -1   2   5  932.30   11.76
  -1   2   5  933.18   12.97
   1  -2  -5  946.16   13.00
   1   2  -5  903.81   12.67
   1   2  -5  898.61   12.83
  -1   2   5  922.86   12.99
   1  -2  -5  967.52   12.94
  -1  -2   5  971.87   13.27
   1  -2  -5  936.19    9.21
  -1  -2   5  919.84   10.09
  -1   2   5  930.82   12.77
  -1   2   4    3.80    0.82
  -1   2   4    3.23    0.62
   1  -2  -4    2.32    0.69
   1   2  -4    1.91    0.53
  -1   2   4    2.35    0.56
   1  -2  -4    1.62    0.51
  -1  -2   4    2.72    0.69
   1   2  -4    2.57    0.66
  -1   2   4    1.52    0.48
  -1  -2   4    1.89    0.42
   1  -2  -4    2.34    0.48
  -1   2   3  613.86    6.87
  -1  -2   3  613.50    9.39
  -1   2   3  621.34    8.58
   1  -2  -3  617.77    8.14
   1   2  -3  611.24    8.21
  -1   2   3  623.99    8.41
   1  -2  -3  607.83    8.01
  -1  -2   3  611.91    5.71
  -1   2   2 1098.86    6.81
  -1   2   2 1129.32    8.23
   1   2  -2 1096.78   10.71
  -1   2   2 1149.51   10.24
   1   2  -2 1153.91    9.16
  -1   2   2 1173.67   10.19
  -1  -2   2 1147.91    5.83
   1   2  -1   23.20    1.37
  -1   2   1   23.92    1.27
   1  -2  -1   21.75    1.14
   1   2  -1   22.33    1.19
  -1   2   1   22.97    1.27
  -1  -2   1   22.81    0.72
   1  -2  -1   21.06    1.54
  -1   2   0 8408.16   22.65
  -1  -2   0 8423.82   29.17
   1  -2   1 3044.28   18.78
   1   2   1 3031.01   17.98
   1   2   1 2940.72   17.30
  -1   2  -1 2977.05   13.78
  -1   2  -1 2983.26   14.26
  -1  -2  -1 2997.76   15.94
   1  -2   2 8400.56   33.80
   1   2   2 8334.86   33.05
   1   2   3 1409.17   14.69
   1  -2   3 1379.91   14.31
   1  -2   3 1376.88    6.66
   1   2   4  572.28   10.44
   1  -2   4  574.39    9.63
   1  -2   4  579.79    5.74
  -1   2  -4  597.94   10.41
   1   2   5   40.34    2.99
   1  -2   5   43.49    1.93
   1  -2   5   39.96    2.67
   1   2   6   22.54    2.56
   1  -2   6   23.76    1.65
   1   2   6   26.90    2.60
   1  -2   6   20.88    2.01
  -1  -2  -7   65.64    4.43
  -1   2  -7   63.09    4.37
   1   2   7   59.79    4.47
   1   2   7   68.19    4.44
   1  -2   7   59.17    3.45
  -1   2  -8   37.49    3.66
  -1  -2  -8   44.43    3.97
   1   2   8   44.04    3.87
   1   2   8   50.36    4.38
   1   2   9   32.08    3.78
  -1   2  -9   31.33    2.65
   1   2   9   30.55    2.51
   1   2   9   34.27    2.68
   1  -2   9   34.86    2.72
  -1   2  -9   31.53    3.68
  -1  -2  -9   34.80    3.89
   1   2   9   36.51    3.82
   1   2   9   32.67    2.62
   1  -2   9   35.04    2.79
   1   2  10    5.14    1.25
   1   2  10    4.09    1.13
  -1   2 -10    5.86    1.33
  -1  -2 -10    3.94    1.10
   1   2  10    3.80    1.00
   1  -2  10    3.40    0.97
   1  -2  10    4.06    1.01
  -1   2 -10    5.54    1.86
  -1  -2 -10    3.79    1.55
   1   2  10    5.15    1.62
  -1   2 -10    4.04    1.04
   1   2  10    4.90    1.78
   1  -2  11    9.56    1.65
   1   2  11    9.72    1.66
   1   2  11    8.41    1.47
   1   2  11   13.85    1.92
   1   2  11    9.02    1.56
   1   2  11    9.08    1.64
  -1  -2 -11    8.47    1.48
  -1   2 -11   10.19    1.78
  -1  -2 -11    8.48    2.20
  -1   2 -11    8.17    2.15
   1   2  11   11.51    2.51
   1   2  11    9.19    2.33
  -1  -2 -12    1.10    0.64
   1   2  12   -0.06    0.64
  -1   2 -12    1.92    0.99
   1   2  12    1.56    0.85
   1   2  12    2.67    0.94
   1  -2  12    0.68    0.80
   1  -2  12   -0.16    0.68
   1   2  12    0.80    0.61
   1   2  13   -0.88    0.81
  -1   2 -13    0.18    0.72
  -1  -2 -13    1.21    0.56
   1   2  13    0.03    0.51
   1  -2  13    0.93    0.65
   1   2  13    0.31    0.65
   1   2  13    1.12    0.65
   1   2  13    2.27    0.76
   1  -2  13    0.03    0.62
  -1  -2 -14   19.56    2.14
  -1   2 -14   19.75    2.33
   1   2  14   19.71    2.20
   1  -2  14   19.10    2.24
   1   2  14   18.90    1.97
   1   2  14   17.27    1.86
   1  -2  14   15.54    1.88
   1   2  14   20.65    1.87
   1   2  14   18.15    2.18
   1   2  15    2.65    0.82
   1  -2  15    2.40    0.85
   1   2  15    1.96    0.70
  -1   2 -15    1.59    0.80
  -1  -2 -15    1.46    0.61
   1   2  15    1.09    0.51
  -1   2 -16    0.95    0.50
   1  -2  16    1.43    0.61
   1   2  16    0.49    0.53
  -1   2 -17    1.37    0.43
   1  -2  17    2.60    0.58
   1   3 -17   -0.32    0.41
  -1  -3  17    0.60    0.41
  -1   3  16    4.96    0.82
   1  -3 -16    5.38    0.97
   1   3 -16    4.13    0.93
  -1   3  16    2.87    0.61
  -1  -3  16    4.08    0.93
  -1   3  16    3.35    0.77
  -1   3  15   38.21    2.76
  -1  -3  15   39.15    2.97
  -1   3  15   32.38    2.42
   1   3 -15   38.04    3.07
   1  -3 -15   35.14    2.78
  -1   3  14  120.69    5.33
  -1   3  14  112.52    5.19
  -1   3  14  121.80    5.30
  -1   3  14  109.02    4.85
  -1  -3  14  126.92    5.77
   1  -3 -14  108.74    5.27
   1   3 -14  118.47    5.71
  -1   3  13   77.34    4.38
  -1   3  13   72.22    4.32
  -1   3  13   77.22    4.38
  -1  -3  13   73.15    4.53
  -1   3  13   69.16    4.04
   1  -3 -13   76.52    4.62
   1   3 -13   74.58    4.69
  -1   3  12   51.00    3.68
  -1   3  12   53.48    3.79
   1  -3 -12   45.81    3.62
   1   3 -12   47.03    3.72
  -1   3  12   55.07    3.76
  -1  -3  12   54.98    3.98
  -1  -3  11  117.12    5.59
  -1   3  11  117.97    5.35
  -1   3  11  117.58    5.36
   1  -3 -11  108.00    5.39
   1   3 -11  119.95    5.78
  -1   3  11  111.80    5.20
   1  -3 -11  107.07    7.51
   1   3 -11  105.82    7.55
  -1   3  11  113.86    7.05
  -1   3  11  117.37    7.73
  -1  -3  11  121.97    5.58
  -1   3  11  108.28    7.34
  -1   3  10  111.99    7.06
  -1   3  10  105.47    4.84
  -1   3  10  108.37    4.91
   1  -3 -10  101.68    5.03
   1   3 -10  105.65    5.17
  -1   3  10  102.64    4.74
   1  -3 -10   99.51    6.83
   1   3 -10  105.45    7.00
  -1   3  10  107.52    6.97
  -1  -3  10  104.16    5.08
  -1  -3  10  105.01    5.04
   1   3  -9   17.01    1.98
   1  -3  -9   13.94    1.82
  -1   3   9   13.64    1.61
   1   3  -9   11.98    2.27
   1  -3  -9   11.83    2.07
  -1  -3   9   13.23    1.74
  -1   3   9   16.86    2.65
  -1   3   9   14.01    2.37
  -1   3   8    7.65    1.60
  -1   3   8   10.09    1.95
  -1   3   8   11.88    2.09
   1   3  -8    6.93    1.59
   1  -3  -8    9.29    1.76
   1  -3  -7   86.63    4.52
  -1   3   7   72.86    4.26
  -1   3   7   76.36    4.67
  -1   3   7   79.82    4.89
   1  -3  -7   77.00    4.63
   1   3  -7   81.20    4.85
   1   3  -7   74.35    4.60
   1  -3  -6   81.13    4.23
  -1   3   6   89.90    4.22
  -1  -3   6   79.58    3.11
  -1   3   6   81.56    4.41
  -1   3   6   81.23    4.57
   1   3  -6   77.15    4.21
  -1  -3   6   87.41    4.42
   1  -3  -6   84.62    4.26
   1  -3  -6   88.89    4.54
   1   3  -6   80.89    4.38
  -1   3   6   81.25    4.32
  -1   3   5 2219.69   18.34
   1  -3  -5 2169.82   21.34
  -1  -3   5 2098.10   13.28
  -1   3   5 2169.00   20.76
   1  -3  -5 2203.68   16.62
  -1   3   5 2163.94   21.41
   1   3  -5 2072.69   19.45
   1   3  -5 2089.62   19.93
   1  -3  -5 2189.28   19.61
  -1  -3   5 2214.95   19.88
   1  -3  -5 2078.11   19.55
  -1   3   5 2093.89   19.55
   1  -3  -4  872.71   13.17
  -1   3   4  807.59    9.68
  -1  -3   4  805.76    6.27
  -1   3   4  837.18   11.65
   1  -3  -4  816.85   10.71
  -1   3   4  855.20   12.25
  -1  -3   4  847.44   13.32
  -1  -3   4  865.63   10.96
   1   3  -4  814.06   10.76
   1  -3  -4  822.36   10.78
   1   3  -4  826.94   11.00
  -1   3   4  789.55   10.69
   1  -3  -4  836.43   10.81
   1  -3  -3  332.46    8.13
  -1   3   3  304.98    5.12
  -1   3   3  330.14    6.62
   1  -3  -3  329.69    6.93
   1   3  -3  339.88    7.52
   1   3  -3  336.56    6.57
  -1   3   3  326.44    6.87
  -1  -3   3  332.60    8.03
   1  -3  -3  328.05    5.67
  -1  -3   3  345.59    6.09
  -1   3   3  338.85    5.97
   1   3  -3  337.02    5.93
   1  -3  -2    0.60    0.43
   1  -3  -2    0.36    0.37
  -1  -3   2    0.06    0.37
  -1   3   2    0.30    0.23
   1   3  -2    0.81    0.42
  -1   3   2    0.67    0.29
   1   3  -2   -0.09    0.25
  -1   3   2    1.01    0.30
  -1   3   2    0.53    0.19
  -1  -3   2    0.20    0.18
   1  -3  -2    0.17    0.17
   1  -3  -2    0.26    0.23
   1   3  -2    0.23    0.24
  -1   3   2    0.34    0.15
   1  -3  -1  675.63   10.95
  -1  -3   1  656.06   10.11
  -1   3   1  615.77    7.26
  -1   3   1  631.66    7.25
   1  -3  -1  633.32   10.24
   1  -3   0   26.96    2.20
  -1   3   0   27.72    1.74
  -1  -3   0   30.35    2.13
  -1   3   0   30.32    1.45
   1  -3   0   30.92    2.32
   1   3   1  992.77   11.84
   1  -3   1 1038.92   13.54
  -1  -3  -1 1036.66   11.53
   1   3   1 1021.76   12.58
  -1   3  -1  989.21    9.55
   1  -3   1 1034.27   13.63
  -1   3  -1  983.32    8.07
   1   3   1 1003.68   11.43
   1   3   2   64.52    3.25
  -1  -3  -2   63.46    2.73
   1   3   2   65.42    3.36
  -1   3  -2   58.88    3.21
   1  -3   2   63.29    3.49
   1   3   3    6.14    1.08
  -1   3  -3    5.75    1.10
  -1   3  -3    7.22    1.20
   1  -3   3    5.77    1.14
   1   3   4   60.74    3.66
   1  -3   4   53.84    3.47
  -1   3  -4   61.44    3.79
   1   3   5   51.44    3.74
   1  -3   5   55.97    3.71
   1   3   5   62.36    3.88
  -1   3  -5   65.38    4.19
  -1  -3  -5   55.54    3.34
  -1   3  -5   58.22    3.46
   1   3   6  470.78   11.68
   1  -3   6  466.51   11.00
   1   3   6  473.97   11.58
  -1   3  -6  469.74   10.91
  -1  -3  -6  486.70   10.94
   1   3   7  161.99    7.51
   1   3   7  160.95    7.25
   1  -3   7  148.22    6.34
  -1  -3  -7  159.16    6.84
  -1   3  -7  154.91    6.85
   1   3   8  124.23    6.89
  -1  -3  -8  117.22    6.46
  -1   3  -8  120.34    6.57
   1  -3   8  117.75    4.89
   1   3   8  119.70    6.97
   1  -3   9  311.55    8.49
   1   3   9  356.05   12.41
  -1   3  -9  305.16   11.40
  -1  -3  -9  336.34   11.84
   1   3   9  322.86   12.33
  -1   3  -9  322.30    8.58
   1   3   9  350.52    8.82
   1   3   9  339.33    8.51
   1  -3   9  323.44    8.52
   1   3   9  332.37    8.37
  -1   3  -9  311.38    8.01
  -1   3 -10   -0.25    0.40
   1   3  10    1.12    0.76
   1   3  10   -0.24    0.61
  -1  -3 -10   -0.81    1.01
  -1   3 -10    0.64    1.08
   1   3  10    0.41    1.12
   1  -3  10   -0.49    0.54
   1  -3  10   -0.06    0.73
   1   3  10   -0.28    0.42
   1   3  11   -2.05    1.07
   1   3  11    1.53    0.70
   1   3  11    1.06    0.80
  -1   3 -11    1.47    0.86
  -1  -3 -11    1.15    0.63
  -1   3 -11    3.22    1.30
  -1  -3 -11    5.01    1.71
   1   3  11    3.07    1.60
   1   3  11    0.92    0.68
   1  -3  11    0.41    0.66
   1  -3  11    0.96    0.61
   1   3  12   35.03    3.08
   1   3  12   39.85    3.23
   1   3  12   39.78    3.23
   1  -3  12   39.37    3.34
   1   3  12   37.79    3.06
   1   3  12   41.29    3.29
   1  -3  12   39.27    3.46
  -1   3 -12   39.71    3.48
  -1  -3 -12   32.39    2.77
  -1  -3 -13   63.52    3.81
  -1   3 -13   66.64    4.46
   1   3  13   68.62    4.12
   1  -3  13   68.29    4.26
   1   3  13   74.93    4.36
   1   3  13   68.56    3.96
   1   3  13   74.17    4.11
   1  -3  13   64.94    4.22
  -1   3 -14   24.18    2.57
   1   3  14   24.24    2.34
   1   3  14   22.25    2.26
   1   3  14   26.05    2.14
   1  -3  14   21.83    2.37
   1   3  14   20.08    2.07
   1   3  14   22.73    2.13
   1  -3  14   21.24    2.24
   1  -3  15    0.25    0.49
   1   3  15    0.24    0.34
   1   3  15   -0.58    0.49
   1   3  15    0.42    0.51
   1   3  15    0.03    0.50
   1   3  15    0.21    0.42
  -1   3 -15    0.64    0.65
   1  -3  16   22.74    1.81
   1   3  16   20.64    1.51
   1   3  16   19.19    1.40
  -1   3 -16   23.58    1.99
  -1   4  16    0.02    0.33
  -1  -4  16   -0.67    0.50
  -1   4  16    0.45    0.39
   1   4 -16    0.25    0.35
  -1   4  16    0.23    0.29
  -1   4  15    4.98    1.01
  -1   4  15    6.10    1.15
  -1  -4  15    7.17    1.23
  -1   4  15    6.83    1.18
   1   4 -15    5.35    1.07
   1  -4 -15    5.62    0.97
  -1   4  14   23.62    2.32
  -1   4  14   28.40    2.50
  -1  -4  14   29.53    2.67
  -1   4  14   28.85    2.47
   1   4 -14   29.19    2.74
   1  -4 -14   26.87    2.40
  -1   4  14   33.30    2.74
  -1   4  13   22.43    2.40
   1  -4 -13   19.81    2.26
   1   4 -13   25.60    2.70
  -1   4  13   24.34    2.53
  -1   4  13   26.25    2.57
  -1  -4  13   21.38    2.31
  -1  -4  13   26.05    2.66
  -1   4  13   25.73    2.51
  -1   4  12   14.69    1.98
  -1   4  12   14.04    2.01
   1   4 -12   14.43    2.05
   1  -4 -12   15.42    2.05
  -1  -4  12   15.39    2.16
  -1   4  12   14.09    2.02
  -1  -4  12   16.36    2.18
   1  -4 -11   90.11    4.87
   1   4 -11  101.86    5.34
  -1   4  11   96.86    4.83
  -1   4  11   92.84    4.83
  -1   4  11   97.73    4.98
  -1  -4  11   95.29    5.16
  -1  -4  11  101.25    5.29
  -1   4  10   51.65    4.91
   1   4 -10   58.07    3.90
   1  -4 -10   56.43    3.82
  -1   4  10   51.68    3.43
  -1   4  10   57.57    3.49
  -1  -4  10   57.53    3.97
  -1   4  10   55.46    5.25
  -1  -4  10   55.42    3.80
  -1   4  10   56.81    3.65
  -1  -4   9    0.08    0.62
  -1   4   9    2.34    1.36
   1   4  -9    1.10    0.69
  -1   4   9    0.97    0.74
   1  -4  -9    0.41    0.43
  -1  -4   9    0.72    0.70
  -1  -4   8  109.68    5.10
  -1   4   8  119.21    6.84
  -1   4   8  107.94    6.24
  -1  -4   8  112.21    4.95
  -1   4   7  322.09   10.49
   1  -4  -7  354.50   10.19
  -1   4   7  325.65   10.09
   1  -4  -7  342.09    9.81
  -1   4   6  169.11    7.07
   1  -4  -6  184.37    7.20
  -1   4   6  171.50    6.75
   1   4  -6  164.48    6.17
   1  -4  -6  159.68    6.04
  -1   4   5  580.68   12.07
  -1   4   5  590.64   11.52
   1  -4  -5  602.81   10.42
   1  -4  -5  625.01   13.01
  -1   4   4    9.28    1.43
   1   4  -4    9.57    1.60
   1  -4  -4    8.83    1.36
  -1   4   4   10.06    1.37
  -1  -4   4   10.29    1.83
   1  -4  -4   10.89    1.75
  -1   4   3   26.37    2.16
  -1  -4   3   28.98    2.74
   1   4  -3   27.29    2.49
   1   4  -3   28.97    2.30
  -1   4   3   29.79    2.18
   1  -4  -3   30.88    2.52
   1  -4  -3   23.84    2.55
   1   4  -2   41.58    2.65
  -1   4   2   39.39    2.34
  -1  -4   2   37.13    2.99
  -1   4   2   36.51    2.37
   1   4  -2   41.72    2.81
  -1   4   2   38.27    2.19
   1  -4  -2   39.17    2.85
   1  -4  -2   39.65    3.15
  -1  -4   1  477.66   10.19
  -1   4   1  459.29    6.95
  -1   4   1  456.98    8.57
   1  -4  -1  466.11   10.05
  -1   4   1  470.94    6.65
   1  -4  -1  469.66   10.70
  -1   4   0  513.78    8.58
  -1  -4   0  510.60   10.12
  -1   4   0  497.92    5.86
   1  -4   0  516.72   11.07
   1   4   1    2.62    0.64
  -1   4  -1    1.85    0.51
   1   4   1    1.18    0.52
   1   4   1    0.85    0.28
  -1  -4  -1    1.62    0.65
   1   4   1    1.19    0.55
  -1  -4  -2 2329.63   19.86
  -1   4  -2 2301.36   22.89
   1   4   2 2326.07   22.72
   1  -4   2 2387.28   25.00
   1   4   2 2302.65   21.48
  -1   4  -3 1280.73   18.20
  -1   4  -3 1189.65   17.15
   1  -4   3 1263.75   18.48
   1   4   3 1210.68   16.30
   1   4   4  376.88    9.62
  -1   4  -4  401.19   10.79
   1   4   4  399.45    9.97
   1  -4   4  393.02   10.76
   1   4   5   26.85    2.82
   1  -4   5   30.91    3.20
   1   4   5   26.73    2.80
  -1   4  -5   31.81    3.22
  -1  -4  -5   31.48    2.46
  -1  -4  -6    0.32    0.45
   1   4   6    0.83    0.84
   1   4   6    2.07    1.02
   1  -4   6   -0.53    0.83
   1   4   7  318.64   11.04
   1  -4   7  310.20   10.42
   1   4   7  313.90   10.94
   1  -4   7  325.06    8.86
   1   4   8    0.97    0.69
   1  -4   8    0.24    0.67
   1   4   8    1.01    0.69
   1   4   8    3.66    1.30
  -1   4  -8    1.19    0.74
   1  -4   8    0.79    0.68
   1   4   8    1.80    0.77
   1   4   9   45.59    3.39
   1   4   9   39.28    3.05
   1  -4   9   39.09    3.40
   1   4   9   35.59    4.26
   1  -4   9   36.36    2.95
   1   4   9   43.15    3.10
  -1   4  -9   40.84    3.10
   1   4   9   39.90    4.49
   1   4  10   51.66    5.07
   1   4  10   53.11    3.63
   1   4  10   51.77    3.68
   1  -4  10   54.42    4.12
   1   4  10   58.99    5.56
  -1   4 -10   57.92    3.80
   1  -4  10   55.48    3.76
   1   4  10   55.21    3.62
   1  -4  11   23.64    2.78
   1   4  11   29.35    2.75
   1  -4  11   25.94    2.70
  -1   4 -11   31.56    3.09
   1   4  11   28.21    2.81
   1   4  11   26.45    2.65
   1  -4  12   22.26    2.64
   1   4  12   22.10    2.44
   1   4  12   21.97    2.44
  -1   4 -12   19.68    2.43
   1   4  12   20.39    2.38
   1   4  12   17.78    2.18
   1   4  12   23.60    2.37
   1  -4  12   18.46    2.28
  -1   4 -13  108.64    5.44
   1   4  13  117.32    5.26
   1  -4  13  110.65    5.37
   1   4  13  113.36    5.06
   1   4  13  110.99    4.81
   1  -4  13  112.43    5.22
   1   4  14    2.46    0.85
  -1   4 -14    2.16    0.82
   1   4  14    2.38    0.76
   1  -4  14    0.81    0.59
   1   4  14    2.22    0.82
   1  -4  14    0.69    0.73
   1   4  14    2.64    0.86
   1   4  14    1.99    0.72
   1  -4  15    8.31    1.09
   1   4  15    9.54    1.21
  -1   4 -15    7.97    1.25
   1   4  15    8.65    1.04
   1   4  15    8.72    1.15
   1  -4  15    7.97    1.16
  -1   4 -16    0.58    0.43
   1  -4  16    0.10    0.27
  -1  -5  16    5.58    0.84
  -1   5  16    5.07    0.72
  -1   5  16    5.59    0.78
  -1   5  15    7.23    1.04
  -1  -5  15    8.31    1.20
  -1   5  15    9.07    1.19
   1   5 -15    8.67    1.22
  -1   5  14   21.75    2.03
   1   5 -14   19.99    2.06
  -1   5  14   24.09    2.19
  -1   5  14   22.27    2.09
  -1  -5  14   24.30    2.23
  -1   5  14   22.07    2.10
   1   5 -13   -0.42    0.55
   1  -5 -13    0.37    0.45
  -1  -5  13    0.32    0.54
  -1   5  13   -0.11    0.62
  -1   5  13   -0.13    0.55
  -1  -5  13   -0.31    0.63
  -1   5  13    0.50    0.68
  -1   5  13    0.00    0.68
  -1   5  12   29.36    2.68
   1  -5 -12   24.15    2.38
   1   5 -12   28.64    2.78
  -1   5  12   32.62    2.89
  -1  -5  12   26.92    2.73
  -1  -5  12   31.11    2.86
  -1   5  12   30.37    2.77
   1  -5 -11  208.30    7.11
   1   5 -11  202.97    7.43
  -1  -5  11  198.38    7.57
  -1   5  11  201.75    6.78
  -1   5  11  201.57    7.13
  -1   5  11  206.03    7.01
  -1  -5  11  198.31    7.25
   1   5 -10  233.67    7.84
   1  -5 -10  234.36    7.60
  -1   5  10  235.99    7.21
  -1  -5  10  215.25    7.99
  -1  -5  10  219.74    7.64
  -1   5  10  230.39    7.34
   1   5  -9  138.51    5.82
   1  -5  -9  139.47    5.77
  -1   5   9  133.63    5.29
  -1   5   9  132.25    8.08
  -1   5   9  112.62    7.11
  -1  -5   9  132.32    5.79
  -1  -5   9  132.97    6.20
  -1  -5   8   27.01    2.76
  -1   5   8   25.57    3.39
   1  -5  -8   23.71    2.34
  -1  -5   8   26.85    2.53
  -1   5   8   21.69    2.87
  -1  -5   7   87.60    4.36
  -1  -5   7   84.85    4.67
  -1   5   7   86.88    5.82
  -1  -5   7   92.47    4.41
  -1   5   7   87.17    5.46
  -1   5   6   16.06    2.37
  -1  -5   6   15.91    1.95
  -1  -5   6   14.27    1.74
  -1   5   6   11.20    1.92
  -1   5   5   10.59    1.81
  -1   5   5    9.28    1.54
   1  -5  -5    6.76    1.62
  -1   5   4  240.73    7.69
   1   5  -4  240.43    8.75
  -1  -5   4  239.45    9.23
   1  -5  -4  242.73    7.80
  -1   5   4  242.18    7.07
   1  -5  -4  250.05    9.17
   1  -5  -3   27.82    2.78
  -1  -5   3   26.35    3.00
  -1   5   3   28.91    2.42
   1   5  -3   26.90    2.79
   1   5  -3   27.35    2.58
   1  -5  -2  197.55    7.39
  -1   5   2  190.58    6.26
   1   5  -2  189.77    7.00
  -1   5   2  187.33    6.62
  -1   5   2  196.09    5.66
   1   5  -2  194.94    6.82
  -1  -5   2  179.19    7.52
   1  -5  -1  936.86   16.36
  -1  -5   1  916.36   16.10
  -1   5   1  899.89   13.67
  -1   5   1  888.05   13.62
   1   5  -1  902.05   14.63
  -1   5   0  220.69    6.36
  -1  -5   0  218.92    7.62
   1   5   0  221.70    6.99
   1  -5   0  242.78    8.57
   1   5   0  212.48    6.92
  -1  -5  -1  129.38    5.69
  -1   5  -1  124.74    4.47
   1   5   1  124.01    4.72
   1   5   1  121.63    5.85
  -1   5  -1  125.55    6.02
   1  -5   1  125.94    6.32
   1   5   1  125.91    5.10
   1   5   1  124.54    5.46
   1   5   2  119.33    4.97
   1   5   2  122.31    6.00
  -1  -5  -2  113.79    5.17
  -1   5  -2  126.35    6.12
   1  -5   2  127.89    6.57
   1   5   2  123.13    5.51
  -1   5  -3  640.63   14.20
   1   5   3  669.40   12.86
  -1   5  -3  689.95   15.07
   1  -5   3  655.75   15.21
   1   5   3  651.45   13.15
   1   5   4  229.66    8.09
   1  -5   4  222.21    9.16
  -1   5  -4  225.43    9.12
   1   5   4  225.32    8.08
   1  -5   5    7.59    1.91
   1   5   5    7.09    1.53
   1   5   5    3.20    1.12
  -1   5  -5    5.68    1.57
   1  -5   6   28.86    2.42
   1  -5   6   27.78    2.68
   1   5   6   27.76    3.19
  -1   5  -6   29.36    3.63
   1  -5   6   24.73    2.35
   1   5   6   26.23    2.83
   1  -5   6   23.95    3.12
   1  -5   7    8.10    1.35
   1  -5   7   10.61    1.54
   1  -5   7    9.57    1.42
   1   5   7    6.60    1.80
   1  -5   7    9.64    1.69
   1   5   7    8.22    1.89
   1  -5   7    8.51    2.12
   1   5   8    4.51    1.07
   1  -5   8    4.00    0.88
   1   5   8    5.65    1.80
   1  -5   8    3.74    1.10
   1   5   8    1.86    1.04
   1   5   9    0.34    0.51
   1   5   9   -0.20    0.72
   1  -5   9    1.14    0.62
   1   5   9    0.90    0.73
   1   5   9   -0.85    0.79
   1  -5   9    0.03    0.58
   1  -5  10    1.85    0.65
   1  -5  10    3.14    1.28
   1   5  10    1.89    0.71
   1   5  10    2.26    0.94
   1  -5  11   47.34    3.43
   1  -5  11   47.98    3.83
  -1   5 -11   50.65    3.88
   1   5  11   49.08    3.56
   1   5  11   46.47    3.39
   1   5  12   90.16    4.61
   1  -5  12   95.56    4.66
   1   5  12   96.60    4.78
   1   5  12   99.04    4.91
   1  -5  12   92.04    5.08
  -1   5 -12  102.04    5.24
  -1   5 -13   32.78    2.84
   1   5  13   33.21    2.67
   1   5  13   34.61    2.73
   1  -5  13   32.76    2.83
   1  -5  13   27.44    2.36
  -1   5 -14   13.74    1.68
   1   5  14   14.81    1.62
   1   5  14   14.00    1.58
   1  -5  14   11.56    1.51
   1   5  14   13.06    1.45
   1  -5  14    8.01    1.19
   1   5  14   12.44    1.45
   1   5  15   -0.01    0.33
   1   5  15   -0.14    0.40
  -1   5 -15    0.93    0.57
   1   5  15    0.11    0.25
   1   5  15    0.59    0.41
   1  -5  15   -0.06    0.33
  -1   6  15   -0.42    0.39
  -1   6  15   -0.09    0.34
  -1   6  15   -0.08    0.25
  -1  -6  15   -0.13    0.31
  -1   6  14    1.31    0.55
  -1   6  14    0.95    0.65
  -1  -6  14    0.10    0.34
  -1   6  14    0.54    0.51
   1   6 -14    0.95    0.43
  -1   6  13   24.19    2.02
   1   6 -13   27.60    2.27
  -1   6  13   30.24    2.37
  -1   6  13   31.23    2.44
  -1  -6  13   24.03    2.24
  -1   6  13   26.77    2.28
  -1   6  12    8.25    1.32
  -1   6  12    9.16    1.58
   1   6 -12    8.50    1.36
  -1  -6  12    8.35    1.51
  -1  -6  12    7.76    1.31
  -1   6  12    9.85    1.53
  -1   6  11    1.78    0.84
  -1   6  11    2.43    0.95
   1   6 -11    0.92    0.71
  -1  -6  11    1.15    0.74
  -1  -6  11    0.75    0.52
   1   6 -10   68.35    4.12
  -1  -6  10   67.25    4.10
  -1  -6  10   77.01    4.81
  -1   6  10   70.45    3.90
  -1   6  10   69.66    4.10
  -1  -6   9   51.73    3.58
  -1  -6   9   52.98    4.05
  -1   6   9   54.72    3.42
  -1  -6   8   32.71    2.85
  -1   6   8   31.75    3.86
  -1   6   8   32.86    4.06
   1  -6  -8   37.34    2.92
  -1  -6   8   35.90    3.30
  -1  -6   8   34.42    2.90
  -1  -6   7  199.70    7.01
  -1   6   7  197.69    9.62
  -1   6   7  186.76    8.89
   1  -6  -7  196.96    6.68
  -1  -6   7  198.67    7.65
  -1  -6   7  203.01    6.80
   1  -6  -6  143.86    5.66
  -1  -6   6  148.87    5.96
  -1   6   6  144.25    7.91
  -1   6   6  142.43    7.34
  -1  -6   6  139.84    6.26
  -1  -6   6  140.16    5.90
  -1  -6   5    0.62    0.60
  -1   6   5    0.82    0.73
   1  -6  -5    1.18    0.71
  -1  -6   5    0.71    0.69
  -1  -6   5    0.66    0.48
   1   6  -4   22.48    2.93
  -1   6   4   22.79    2.86
   1  -6  -4   22.71    2.20
  -1  -6   4   25.06    2.38
  -1  -6   4   23.39    2.45
  -1  -6   4   24.51    2.38
   1   6  -3   28.99    3.24
  -1   6   3   32.11    3.24
   1   6  -3   31.66    3.19
   1  -6  -3   29.89    3.18
  -1  -6   3   30.17    3.58
  -1  -6   3   30.54    2.49
  -1  -6   3   29.07    2.68
  -1  -6   3   29.61    2.55
   1  -6  -2   32.74    3.41
   1   6  -2   30.80    3.21
  -1  -6   2   33.99    3.70
  -1   6   2   36.29    3.24
   1   6  -2   33.90    3.23
  -1  -6   1    9.29    1.90
   1  -6  -1    6.43    1.61
   1   6  -1    6.39    1.52
   1   6  -1    6.66    1.40
  -1   6   1    6.73    1.39
   1   6  -1    7.70    1.49
  -1   6   1    7.30    1.45
  -1  -6   0   19.70    2.68
   1  -6   0   18.56    2.82
   1   6   0   21.03    2.77
   1   6   0   21.16    2.47
   1  -6   1    6.15    1.67
  -1  -6  -1    3.51    1.14
   1   6   1    6.81    1.74
  -1   6  -1    6.97    1.66
   1  -6   2    8.03    1.98
  -1   6  -2   11.16    2.11
   1   6   2    5.90    1.53
  -1   6  -2    5.44    1.35
   1  -6   2    7.73    1.27
   1  -6   2   11.98    1.66
   1  -6   3   -0.21    0.54
   1  -6   3    1.63    0.62
  -1   6  -3    0.84    0.40
   1  -6   3    2.01    0.87
   1  -6   3    1.41    0.65
   1  -6   4    0.47    1.06
   1  -6   4    1.35    0.61
  -1   6  -4    1.35    1.04
   1   6   4    3.17    1.13
   1  -6   4    3.76    0.97
   1  -6   4    0.37    0.44
   1  -6   5    2.58    1.28
   1   6   5    5.67    1.47
  -1   6  -5    4.37    1.60
   1  -6   5    5.99    1.24
   1  -6   5    4.32    1.17
   1  -6   5    6.27    1.30
   1  -6   6    6.63    1.39
   1  -6   6    6.35    1.46
   1   6   6   10.43    2.05
   1  -6   6    6.83    1.90
   1  -6   6    6.15    1.29
   1  -6   7   18.71    2.10
   1  -6   7   16.70    2.30
   1   6   7   12.95    2.43
   1  -6   7   16.81    2.12
   1  -6   7   17.70    3.01
   1   6   8   15.34    1.84
   1  -6   8   15.82    2.30
   1  -6   8   13.48    1.85
   1   6   9   97.67    4.91
   1   6   9  100.41    4.72
   1  -6   9   94.70    5.51
   1  -6  10    5.53    1.12
   1  -6  10    5.41    1.30
   1   6  10    5.61    1.21
   1   6  10    5.87    1.30
   1   6  11   16.37    1.93
   1   6  11   18.35    1.94
   1   6  11   17.40    2.06
   1  -6  11   18.13    1.90
  -1   6 -11   18.33    2.23
   1  -6  11   13.67    2.09
  -1   6 -12    3.79    0.99
   1   6  12    4.80    1.09
   1   6  12    3.59    0.91
   1  -6  12    3.08    0.69
   1   6  12    1.87    0.75
   1  -6  12    4.11    1.13
  -1   6 -13    2.71    0.78
   1   6  13    0.97    0.52
   1   6  13    0.40    0.46
   1   6  13    1.51    0.63
   1  -6  13    2.75    0.87
  -1   6 -14    4.12    0.83
   1   6  14    2.51    0.68
   1   6  14    3.32    0.72
   1   6  14    3.23    0.68
   1   6  14    2.20    0.62
   1  -6  14    0.97    0.46
  -1  -7  14    4.53    0.72
  -1   7  14    4.14    0.69
  -1   7  14    4.84    0.70
  -1   7  14    4.78    0.72
  -1   7  13    9.51    1.14
  -1  -7  13    8.92    1.18
  -1   7  13   11.09    1.25
  -1   7  13    8.79    1.12
  -1  -7  13    9.65    1.26
  -1   7  12   11.15    1.43
  -1   7  12   14.44    1.63
  -1   7  12   13.28    1.53
  -1  -7  12   11.62    1.56
  -1  -7  12   13.18    1.62
  -1  -7  11   20.21    2.26
  -1   7  11   19.97    1.99
  -1   7  11   18.72    1.93
  -1  -7  11   21.24    2.19
  -1  -7  10    7.57    1.38
  -1  -7  10   10.48    1.83
  -1   7  10    9.00    1.43
  -1  -7   9   13.34    2.03
  -1   7   9   15.07    1.87
   1  -7  -8   47.16    3.24
  -1  -7   8   47.32    3.46
  -1  -7   8   48.84    3.90
   1  -7  -7   13.93    1.87
  -1  -7   7   16.92    2.38
  -1  -7   7   11.81    1.77
  -1  -7   7   16.61    2.20
   1  -7  -6   24.89    2.46
  -1  -7   6   22.68    2.50
  -1   7   6   18.72    3.09
  -1  -7   6   18.85    2.46
  -1  -7   6   22.25    2.48
  -1  -7   6   20.35    2.24
  -1  -7   5   -0.02    0.74
  -1   7   5    0.44    0.95
  -1  -7   5    0.12    0.60
   1  -7  -5   -0.27    0.48
  -1  -7   5   -0.02    0.63
  -1  -7   5    1.42    0.87
  -1  -7   4    0.18    0.66
   1  -7  -4   -0.14    0.63
  -1  -7   4   -0.31    0.61
  -1  -7   4    0.00    0.59
  -1  -7   3  121.14    5.44
   1  -7  -3  107.89    5.10
  -1  -7   3  114.41    5.71
   1   7  -3  106.45    6.74
  -1   7   3  110.87    6.56
   1  -7  -3  124.52    5.21
  -1  -7   3  113.60    5.45
   1  -7  -2  113.82    5.36
  -1  -7   2  111.04    5.11
  -1  -7   2  115.37    5.63
   1  -7  -2  106.26    6.78
   1  -7  -2  120.59    5.25
  -1  -7   2  125.12    5.68
  -1  -7   1  259.69    7.70
   1  -7  -1  243.61    7.67
  -1  -7   1  253.40    8.18
   1   7  -1  219.79    9.90
   1  -7  -1  252.25   10.67
   1   7  -1  243.62    9.71
  -1  -7   1  245.34    7.85
   1  -7  -1  243.22    7.61
  -1  -7   0  134.63    5.48
   1  -7   0  143.40    5.96
  -1   7   0  143.66    8.15
   1   7   0  129.46    7.56
   1  -7   0  137.18    8.07
  -1  -7   0  143.93    6.10
   1  -7   0  149.13    5.84
   1  -7   0  141.04    5.88
  -1  -7   0  146.91    6.02
   1  -7   1    1.35    0.73
  -1   7  -1    1.12    0.76
   1   7   1    0.32    0.93
  -1   7  -1    1.25    0.80
  -1  -7  -1    1.88    0.65
   1  -7   1    1.73    0.87
   1  -7   1    1.30    0.68
  -1  -7  -1    1.12    0.76
   1  -7   1    1.79    1.36
   1   7   2   76.04    5.92
  -1   7  -2   73.87    5.90
  -1   7  -2   85.58    6.43
   1  -7   2   74.64    6.18
   1  -7   2   80.43    4.57
   1  -7   2   78.59    4.52
   1  -7   2   75.17    4.31
  -1  -7  -2   75.93    4.06
  -1   7  -3   61.47    5.64
   1  -7   3   48.12    5.01
  -1   7  -3   49.43    4.93
   1  -7   3   56.33    3.93
   1  -7   3   52.44    3.77
   1  -7   3   54.52    3.74
  -1  -7  -3   50.77    3.28
   1  -7   4   84.65    6.79
  -1   7  -4   88.38    6.91
   1  -7   4   84.27    4.90
   1  -7   4   84.12    4.81
   1  -7   4   89.91    4.83
   1  -7   5   43.32    4.86
  -1   7  -5   45.26    4.99
   1  -7   5   48.31    3.66
   1  -7   5   50.77    3.62
   1  -7   5   50.36    3.85
   1  -7   6   31.34    2.98
   1  -7   6   28.98    2.75
   1  -7   6   31.69    3.16
   1  -7   7    5.26    1.25
   1  -7   7    3.26    1.11
   1  -7   8   12.99    1.87
   1  -7   8   17.52    2.46
   1  -7   9    2.07    0.78
   1  -7   9    2.03    0.75
   1   7   9    3.79    1.01
   1  -7  10   11.25    1.88
   1   7  10   11.49    1.58
  -1   7 -10   15.17    2.01
   1   7  11    1.24    0.58
  -1   7 -11    0.27    0.44
   1   7  11    0.53    0.49
   1   7  11    0.10    0.49
   1  -7  11    0.47    0.63
  -1   7 -12    0.02    0.37
   1   7  12    0.78    0.52
   1  -7  12    1.44    0.53
   1   7  12    1.16    0.45
   1  -7  12    0.67    0.64
   1   7  13    2.74    0.59
  -1   7 -13    2.48    0.62
   1  -7  13    2.53    0.72
   1   7  13    2.77    0.62
   1   7  13    2.98    0.63
   1   7  13    2.62    0.63
  -1  -8  12   13.10    1.22
  -1  -8  12   11.99    1.35
  -1   8  12   11.50    1.07
  -1   8  12   15.02    1.31
  -1   8  12   11.02    1.05
  -1   8  11    2.47    0.62
  -1  -8  11    2.98    0.86
  -1  -8  11    2.65    0.63
  -1   8  11    2.27    0.66
  -1   8  11    2.44    0.63
  -1  -8  10   31.09    2.33
  -1   8  10   30.85    2.15
  -1  -8  10   29.60    2.67
  -1   8  10   32.76    2.20
  -1   8  10   31.38    2.30
  -1  -8   9    0.40    0.66
  -1   8   9    0.18    0.40
  -1  -8   9   -0.20    0.43
  -1   8   9    0.04    0.51
  -1  -8   8   -0.06    0.56
  -1  -8   8    0.36    0.65
  -1  -8   7   17.03    2.35
   1  -8  -7   21.38    2.16
  -1  -8   7   16.00    1.89
   1  -8  -6   18.89    2.18
  -1  -8   6   25.55    2.89
   1  -8  -5   62.49    3.97
  -1  -8   5   74.39    4.50
  -1  -8   5   60.62    4.44
  -1  -8   4  148.85    6.83
  -1  -8   4  159.25    6.48
   1  -8  -4  145.92    6.13
  -1  -8   4  143.61    6.41
  -1  -8   3   18.16    2.38
   1  -8  -3   22.52    2.51
  -1  -8   3   20.82    2.41
  -1  -8   3   18.72    2.39
   1  -8  -3   21.39    2.30
  -1  -8   2   73.84    4.71
   1  -8  -2   70.34    4.20
  -1  -8   2   73.56    4.58
  -1  -8   2   67.95    4.24
   1  -8  -2   76.68    4.56
   1  -8  -1  129.25    8.15
  -1  -8   1  136.38    6.36
  -1  -8   1  133.29    5.88
   1  -8  -1  147.25    6.27
   1  -8  -1  140.05    6.04
  -1  -8   0  133.80    6.18
   1  -8   0  137.03    6.04
  -1  -8   0  132.08    5.77
   1  -8   0  125.86    5.84
   1  -8   1   42.43    3.34
  -1  -8  -1   45.12    3.30
   1  -8   1   41.37    3.37
   1  -8   1   45.86    3.56
   1  -8   2  202.10    7.42
   1  -8   2  191.08    7.15
  -1  -8  -2  187.68    6.59
   1  -8   2  201.55    7.57
   1  -8   3  268.50    8.78
   1  -8   3  286.93    8.75
  -1  -8  -3  284.32    7.88
   1  -8   3  286.71    9.07
   1  -8   4   41.50    3.54
   1  -8   4   44.96    3.49
   1  -8   4   48.41    3.81
   1  -8   5  150.03    6.68
   1  -8   5  158.62    6.41
   1  -8   5  141.17    6.30
   1  -8   6   81.16    4.98
   1  -8   6   77.53    4.47
   1  -8   6   80.16    4.66
   1  -8   7    6.81    1.41
   1  -8   7    9.83    1.79
   1  -8   8    7.59    1.33
   1  -8   8    8.29    1.58
   1  -8   9    2.96    0.87
  -1   8  -9    2.25    0.80
   1   8   9    3.61    0.86
   1   8  10    4.29    0.94
   1   8  10    4.30    0.80
   1  -8  10    4.07    1.05
   1  -8  11    0.67    0.55
   1   8  11    1.03    0.50
   1   8  11    0.91    0.43
   1  -8  12    3.46    0.70
   1   8  12    3.77    0.65
   1   8  12    3.94    0.67
   1   8  12    3.60    0.64
  -1  -9  11    0.43    0.30
  -1  -9  10    0.68    0.48
  -1  -9   9    0.97    0.66
  -1  -9   8    0.10    0.48
   1  -9  -7   10.18    1.34
  -1  -9   7   10.24    1.65
   1  -9  -6    0.37    0.50
  -1  -9   6   -0.62    0.56
   1  -9  -5   12.94    1.70
  -1  -9   5   10.84    1.82
   1  -9  -4    8.28    1.46
  -1  -9   4    9.77    1.67
  -1  -9   4    9.24    1.60
  -1  -9   3   23.32    2.61
  -1  -9   3   22.95    2.44
   1  -9  -3   21.48    2.33
  -1  -9   2   26.46    2.70
  -1  -9   2   25.13    2.56
   1  -9  -2   27.29    2.68
   1  -9  -1    0.91    0.65
  -1  -9   1    1.04    0.67
   1  -9  -1    1.50    0.83
  -1  -9   0   17.12    2.03
   1  -9   0   19.32    2.31
   1  -9   0   19.41    2.32
   1  -9   1   14.45    2.04
  -1  -9  -1   13.48    1.77
   1  -9   1   14.06    1.86
   1  -9   1   12.89    1.93
   1  -9   2   -0.40    0.65
  -1  -9  -2    0.10    0.52
   1  -9   2    0.98    0.89
   1  -9   2    0.43    0.66
  -1  -9  -3    4.60    1.02
   1  -9   3    3.72    1.11
   1  -9   3    2.84    0.88
   1  -9   3    5.04    1.33
   1  -9   4   60.99    4.03
   1  -9   4   56.46    3.82
   1  -9   4   65.35    4.05
   1  -9   5   18.93    2.17
   1  -9   5   20.55    2.34
   1  -9   5   17.64    2.10
   1  -9   6    2.64    0.88
   1  -9   6    2.71    0.98
   1  -9   7   -0.07    0.49
   1   9   8    0.25    0.36
   1  -9   8   -0.20    0.48
   1   9   9   -0.14    0.33
   1  -9   9    0.19    0.41
   1   9  10    0.46    0.30
   1  -9  10    0.01    0.33
  -1 -10   8    1.50    0.56
  -1 -10   7   10.47    1.36
   1 -10  -6   14.15    1.31
  -1 -10   6   18.37    1.90
   1 -10  -5    2.29    0.69
  -1 -10   5    2.62    0.80
   1 -10  -4   17.10    1.71
   1 -10  -3    0.43    0.50
  -1 -10   2   -0.24    0.50
   1 -10  -2    0.99    0.69
  -1 -10   1    0.66    0.61
   1 -10  -1    0.01    0.54
  -1 -10   0    4.95    1.08
   1 -10   0    2.54    0.88
   1 -10   1   14.33    1.80
  -1 -10  -1   13.51    1.58
   1 -10   2    2.64    0.89
  -1 -10  -2    3.70    0.83
   1 -10   3   -0.14    0.47
   1 -10   3    0.48    0.61
   1 -10   4   -0.55    0.42
   1 -10   5    0.83    0.50
   1 -10   6    5.25    0.96
   1 -10   7    5.08    0.88
   1 -11  -3    1.18    0.42
   1 -11  -2    0.04    0.31
   1 -11  -1    0.32    0.35
   1 -11   0    0.88    0.54
   1 -11   1    1.00    0.49
   2   0 -18    1.60    0.51
   2   0 -17    0.32    0.42
  -2   0  17    0.27    0.37
   2   0 -16    0.54    0.48
  -2   0  16    1.48    0.75
   2   0 -15    0.32    0.60
  -2   0  15    0.22    0.55
   2   0 -14   87.16    5.15
  -2   0  14   93.23    4.91
  -2   0  13    0.39    0.63
   2   0 -13    0.65    0.69
  -2   0  13   -0.37    0.49
  -2   0  13   -0.09    0.48
   2   0 -12   30.43    2.99
  -2   0  12   35.81    4.08
   2   0 -12   30.57    4.35
  -2   0  12   29.59    2.60
  -2   0  12   28.91    2.72
  -2   0  12   34.10    2.64
  -2   0  11   -0.75    0.67
  -2   0  11   -0.61    0.77
   2   0 -11   -0.62    1.42
   2   0 -11   -0.77    1.39
   2   0 -11    0.44    0.57
  -2   0  11    0.04    0.45
  -2   0  11    0.29    0.67
  -2   0  11    0.28    0.43
  -2   0  11    1.61    1.28
  -2   0  10  131.06    5.14
   2   0 -10  134.35    5.67
   2   0 -10  144.80    8.25
  -2   0  10  136.47    7.76
   2   0 -10  132.79    7.68
  -2   0  10  136.04    5.12
  -2   0  10  134.28    6.99
  -2   0  10  134.57    4.99
  -2   0   9   -0.22    0.49
  -2   0   9   -0.14    0.76
   2   0  -9   -0.07    0.82
  -2   0   8  366.01    9.79
  -2   0   8  367.91    8.04
   2   0  -8  368.71   11.15
   2   0  -8  368.06   10.78
  -2   0   8  373.57   11.16
  -2   0   7    0.15    0.45
  -2   0   7    0.62    0.44
   2   0  -7    0.81    0.78
  -2   0   7   -0.47    0.61
   2   0  -7    0.19    0.53
  -2   0   6   23.26    2.08
  -2   0   6   23.73    1.79
   2   0  -6   23.89    2.44
  -2   0   5   -0.03    0.34
  -2   0   5    0.00    0.34
   2   0  -5   -0.51    0.54
  -2   0   4  428.89    6.52
  -2   0   4  428.21    7.28
  -2   0   3    0.28    0.29
  -2   0   2 9999.00   29.32
  -2   0   1    0.02    0.10
   2   0  -1   -0.22    0.36
   2   0   0  165.74    3.63
   2   0   1   -0.05    0.30
   2   0   3    0.41    0.55
   2   0   3    0.25    0.36
   2   0   4  805.63   12.66
   2   0   4  780.13    7.91
   2   0   5   -0.09    0.54
   2   0   6  137.77    6.36
   2   0   7    0.95    0.69
   2   0   7   -0.32    0.53
   2   0   8  528.77   12.28
   2   0   8  545.35   14.81
   2   0   9    1.82    1.09
   2   0   9    0.38    0.46
  -2   0  -9   -0.44    0.59
   2   0   9    0.63    0.52
   2   0   9    0.53    0.59
  -2   0  -9    0.25    0.60
  -2   0  -9   -1.62    1.18
   2   0   9    0.52    0.59
   2   0   9    0.30    0.52
   2   0   9    0.41    0.80
   2   0  10   96.85    4.90
   2   0  10   93.85    4.43
  -2   0 -10   86.38    4.58
   2   0  10   83.86    4.42
   2   0  10   96.98    4.70
   2   0  10   91.43    4.55
  -2   0 -10   75.23    6.24
   2   0  10   84.55    5.56
   2   0  10   99.62    7.34
   2   0  11    0.25    0.57
   2   0  11   -0.47    0.67
   2   0  11   -0.05    0.54
  -2   0 -11    0.23    0.74
  -2   0 -11    0.85    0.63
  -2   0 -12   12.96    1.97
   2   0  12   16.54    1.99
   2   0  12   16.23    2.02
   2   0  12   19.81    2.37
   2   0  13   -0.86    0.85
   2   0  13   -0.20    0.59
  -2   0 -13    0.17    0.56
   2   0  14   -0.30    0.68
  -2   0 -14    0.23    0.48
   2   0  15    0.64    0.62
  -2   0 -15    0.22    0.46
   2   0  16    3.24    0.81
  -2   0 -16    2.55    0.66
   2   1 -17   -0.04    0.44
   2  -1 -17   -0.50    0.61
  -2  -1  17   -0.18    0.48
   2   1 -16    8.97    1.44
   2  -1 -16    8.26    1.40
  -2   1  16    8.54    1.23
  -2  -1  16    7.58    1.26
  -2   1  15   30.59    2.55
  -2  -1  15   32.28    2.81
   2  -1 -15   31.37    3.01
   2   1 -15   33.23    3.03
  -2   1  14    0.80    0.52
   2  -1 -14    0.83    0.73
   2   1 -14   -0.76    0.89
  -2  -1  14    0.65    0.55
  -2   1  14    0.80    0.58
  -2   1  14    0.52    0.56
   2   1 -13   19.86    2.48
   2  -1 -13   18.55    2.40
  -2  -1  13   15.15    2.09
  -2   1  13   18.91    2.18
  -2   1  13   17.55    2.05
  -2   1  13   19.19    2.21
  -2   1  12   13.16    1.81
  -2   1  12   15.03    1.97
   2  -1 -12   12.73    2.73
   2   1 -12   15.85    3.20
   2   1 -12   12.02    1.88
   2  -1 -12   14.74    2.14
  -2   1  12   14.26    1.85
  -2   1  12   14.45    1.81
  -2   1  12   18.43    3.16
  -2  -1  12   12.32    2.49
  -2  -1  12   13.53    1.94
  -2   1  12   14.44    1.83
  -2   1  11   26.89    2.44
  -2   1  11   24.89    2.45
   2  -1 -11   26.38    2.67
   2   1 -11   29.25    2.82
   2  -1 -11   28.01    3.81
   2   1 -11   24.10    3.62
   2   1 -11   27.86    3.80
  -2  -1  11   28.74    2.66
  -2   1  11   27.30    2.48
  -2   1  11   30.32    2.53
  -2  -1  11   30.13    2.47
  -2   1  11   26.89    2.44
  -2   1  11   28.92    3.65
  -2  -1  11   26.24    3.24
  -2   1  10   29.49    2.42
  -2   1  10   24.27    2.25
   2  -1 -10   26.61    2.55
   2   1 -10   24.56    2.42
  -2  -1  10   30.07    3.72
   2  -1 -10   30.19    3.73
   2  -1 -10   27.51    3.64
   2   1 -10   28.32    3.61
  -2   1  10   29.38    3.73
   2   1 -10   28.41    3.64
  -2  -1  10   29.08    3.12
  -2   1  10   28.05    3.32
  -2   1  10   27.20    2.76
  -2  -1  10   27.26    2.44
  -2   1  10   29.56    2.33
  -2  -1  10   26.73    2.18
  -2   1  10   27.62    2.32
  -2  -1   9    2.05    0.93
  -2   1   9    2.16    1.01
  -2   1   9    2.00    0.91
   2  -1  -9    0.47    1.01
   2   1  -9    2.53    1.26
   2  -1  -9    1.08    0.88
   2   1  -9    1.90    0.97
  -2   1   9    2.18    0.97
  -2  -1   9    6.12    1.56
  -2   1   8  714.90   14.23
  -2  -1   8  672.16   12.71
  -2   1   8  682.87   12.17
  -2  -1   8  669.54   14.84
  -2   1   8  672.57   14.97
   2   1  -8  645.64   14.51
   2  -1  -8  686.65   15.22
   2   1  -8  683.26   15.31
   2  -1  -8  698.66   14.81
   2   1  -7  211.53    7.63
  -2  -1   7  206.70    6.47
   2  -1  -7  218.47    7.64
  -2   1   7  210.30    7.06
  -2  -1   7  201.89    4.64
  -2   1   7  205.25    6.29
  -2   1   7  201.12    7.57
   2  -1  -7  224.42    8.03
   2   1  -7  208.83    7.79
  -2  -1   7  204.67    7.57
  -2   1   6  885.82   13.36
  -2  -1   6  841.25   11.86
  -2  -1   6  871.22    8.96
  -2   1   6  878.96   12.09
   2  -1  -6  897.32   14.61
   2   1  -6  890.02   14.64
  -2   1   5    9.77    1.33
  -2  -1   5   11.41    1.27
  -2  -1   5   10.03    0.94
  -2   1   5   14.88    1.47
   2  -1  -5   11.79    1.55
   2   1  -5    8.94    1.37
  -2  -1   4  841.92    9.68
  -2   1   4  834.67   10.82
  -2   1   4  835.85   10.35
   2   1  -4  815.95   11.74
   2  -1  -4  838.19   11.74
  -2  -1   3   95.08    3.00
  -2   1   3   91.07    3.22
   2  -1  -2  183.36    3.41
  -2  -1   2  190.33    3.95
   2  -1  -2  198.92    4.94
   2   1  -2  196.31    4.99
   2  -1  -1    2.30    0.35
   2   1  -1    2.75    0.61
   2  -1  -1    2.31    0.52
   2   1   0  605.84    7.69
  -2   1   0  604.94    7.23
  -2   1   0  601.75    7.55
  -2  -1   0  614.47    7.35
   2  -1   1 7839.35   25.44
  -2   1  -1 7833.34   28.89
   2  -1   2 6082.43   22.22
   2  -1   2 6063.47   26.61
  -2   1  -2 5978.63   27.65
   2  -1   2 5999.92   26.74
   2  -1   3 1875.04   17.11
   2   1   3 1854.92   17.98
   2  -1   3 1833.99   15.24
  -2   1  -4  310.51    6.92
   2   1   4  300.98    7.90
   2  -1   4  321.66    7.89
   2   1   4  292.82    2.69
   2  -1   4  309.59    6.42
   2  -1   5    5.90    1.23
   2   1   5    6.68    1.43
   2  -1   5    6.34    0.95
   2  -1   6   97.50    4.13
   2   1   6   93.69    5.35
   2  -1   6   97.22    5.30
   2  -1   7  106.60    4.68
   2   1   7  105.71    5.44
   2  -1   7  104.88    6.02
   2   1   7  104.39    6.12
   2  -1   8   45.36    3.33
   2   1   8   42.45    3.70
   2  -1   8   41.50    4.18
   2   1   8   43.27    4.29
   2   1   9    3.18    1.21
   2   1   9    7.03    1.97
  -2   1  -9    5.05    1.67
  -2  -1  -9    2.22    1.35
   2   1   9    3.06    0.81
   2   1   9    1.51    0.66
  -2   1  -9    2.83    0.88
  -2   1  -9    5.45    1.21
   2  -1   9    4.05    1.60
   2   1   9    3.75    0.94
   2   1   9    3.35    0.92
   2  -1   9    3.76    1.05
   2  -1   9    4.52    1.14
   2  -1  10    4.69    1.08
  -2  -1 -10    5.57    1.18
   2   1  10    3.87    1.07
   2   1  10    5.92    1.29
  -2   1 -10    3.87    1.17
   2   1  10    5.69    1.39
   2   1  10    3.53    1.01
   2  -1  10    3.81    1.07
   2  -1  10    6.01    1.26
  -2  -1 -10    5.52    1.77
  -2   1 -10    2.37    0.91
   2   1  10    4.94    1.67
   2   1  10    5.14    1.79
  -2   1 -10    6.03    1.39
   2  -1  11   43.87    3.48
   2   1  11   46.18    3.56
   2   1  11   48.36    3.42
   2  -1  11   43.77    3.02
  -2  -1 -11   45.97    3.42
  -2   1 -11   40.55    3.39
   2   1  11   40.53    3.23
   2   1  11   41.04    3.29
   2   1  11   47.22    3.13
   2   1  11   43.30    3.15
   2  -1  11   42.85    3.30
  -2  -1 -11   44.50    5.09
  -2   1 -11   52.75    5.54
   2   1  11   44.39    4.50
   2   1  11   43.53    5.11
  -2  -1 -12    1.62    0.87
  -2   1 -12    2.01    0.78
   2  -1  12   -0.08    0.61
   2   1  12    1.93    0.75
   2   1  12    2.72    0.84
   2   1  12    1.66    0.67
   2  -1  12    2.20    0.89
   2   1  12    0.93    0.77
   2  -1  12   -0.19    0.84
   2   1  12    1.02    0.80
   2   1  13    4.65    1.01
  -2   1 -13    5.63    1.34
  -2  -1 -13    3.48    1.04
   2  -1  13    6.31    1.43
   2   1  13    6.15    1.40
   2   1  13    5.56    1.23
  -2  -1 -14   -0.24    0.44
  -2   1 -14   -0.06    0.60
   2  -1  14   -0.27    0.60
   2   1  14   -0.36    0.70
   2  -1  14   -0.06    0.65
   2   1  14    0.04    0.50
  -2  -1 -15    0.11    0.49
  -2   1 -15    0.16    0.42
   2   1  15   -0.11    0.52
   2  -1  15    0.36    0.49
  -2   1 -16   -0.04    0.41
   2   1  16    0.08    0.41
   2  -1  16   -0.15    0.38
   2  -2 -17    0.00    0.41
   2   2 -17    0.49    0.48
  -2  -2  17    0.58    0.41
  -2  -2  16   13.07    1.64
  -2   2  16   12.51    1.33
   2   2 -16   12.65    1.71
   2  -2 -16   12.28    1.61
  -2  -2  15   37.01    3.01
  -2   2  15   39.44    2.77
   2  -2 -15   38.46    3.18
   2   2 -15   39.58    3.23
  -2   2  15   37.53    2.81
  -2   2  15   41.20    2.74
  -2  -2  14  234.98    7.98
  -2   2  14  245.05    7.36
   2  -2 -14  247.20    8.41
   2   2 -14  235.39    8.24
  -2   2  14  260.89    7.81
  -2   2  13   51.17    3.65
   2   2 -13   49.72    3.85
   2  -2 -13   47.64    3.83
  -2   2  13   47.65    3.53
  -2  -2  13   49.40    3.79
  -2   2  13   48.60    3.39
  -2   2  13   44.70    3.38
  -2   2  12   19.06    3.19
  -2   2  12   15.81    2.04
  -2   2  12   16.39    2.12
   2  -2 -12   14.73    2.13
   2   2 -12   16.37    2.15
  -2   2  12   16.63    2.01
  -2   2  12   14.46    1.89
  -2  -2  12   18.89    2.34
   2   2 -12   14.95    3.04
  -2   2  11   46.89    3.32
  -2   2  11   43.48    3.24
   2  -2 -11   54.92    3.91
   2   2 -11   49.91    3.69
   2  -2 -11   47.11    5.01
   2   2 -11   47.10    5.06
  -2  -2  11   51.56    3.64
  -2   2  11   48.17    3.24
  -2   2  11   44.09    4.02
  -2   2  11   46.22    3.27
  -2   2  11   45.14    4.61
  -2   2  10   59.89    3.53
  -2   2  10   57.11    3.45
   2   2 -10   58.18    3.74
   2  -2 -10   58.42    3.85
   2   2 -10   54.65    4.98
  -2  -2  10   61.18    5.26
  -2   2  10   58.25    5.21
   2  -2 -10   60.01    5.35
   2  -2 -10   57.91    5.14
   2   2 -10   54.64    5.12
  -2   2  10   58.06    3.47
  -2   2  10   49.17    4.11
  -2   2  10   51.74    4.67
  -2  -2  10   58.07    4.32
  -2  -2  10   54.56    3.57
  -2   2   9   10.19    1.92
  -2  -2   9   11.05    1.78
  -2   2   9   11.29    1.94
  -2   2   9    6.48    1.69
   2   2  -9    9.86    2.10
   2  -2  -9    9.40    1.89
   2   2  -9    9.95    2.09
   2  -2  -9    8.46    1.70
  -2  -2   9   10.25    2.06
  -2  -2   8   -0.05    0.41
  -2   2   8    0.31    0.71
  -2   2   8    0.57    0.73
  -2   2   8    0.51    0.68
   2   2  -8    0.86    0.57
   2  -2  -8    0.25    0.63
  -2  -2   8    1.36    1.06
  -2   2   8   -1.56    0.84
   2  -2  -8    0.21    0.46
   2   2  -8    0.31    0.78
  -2   2   7    2.13    0.80
  -2  -2   7    2.38    0.71
  -2   2   7    3.01    1.03
  -2   2   7    2.31    0.92
  -2  -2   7    3.00    1.01
   2   2  -7    1.56    0.52
   2  -2  -7    1.16    0.83
  -2   2   7    2.18    0.89
   2   2  -7    2.42    0.91
   2  -2  -7    0.53    0.77
  -2  -2   6  146.41    4.71
  -2   2   6  143.94    5.71
  -2   2   6  150.01    5.52
  -2   2   6  144.08    5.81
   2   2  -6  143.13    5.99
  -2  -2   6  150.75    6.01
   2  -2  -6  144.24    5.93
  -2   2   6  139.42    5.75
  -2   2   5 2785.01   22.72
  -2  -2   5 2646.02   18.07
  -2   2   5 2775.18   22.33
  -2   2   5 2698.33   22.88
   2  -2  -5 2721.87   23.40
   2   2  -5 2702.77   23.59
  -2  -2   4    6.22    0.81
  -2   2   4    7.23    1.12
  -2   2   4    4.61    0.93
  -2   2   4    6.60    1.08
  -2  -2   3   18.82    1.23
  -2   2   3   15.72    1.48
  -2   2   3   19.57    1.70
   2  -2  -3   18.49    1.66
   2   2  -3   16.69    1.61
  -2   2   2  211.05    4.99
  -2  -2   2  210.56    3.92
   2   2  -2  203.34    2.92
  -2   2   2  211.84    5.29
   2  -2  -2  210.44    5.12
   2   2  -2  212.27    5.30
  -2  -2   1    0.47    0.25
  -2   2   1    0.59    0.26
  -2   2   1    0.67    0.40
   2  -2  -1    1.07    0.45
   2   2  -1    0.45    0.32
  -2   2   0    2.30    0.53
  -2   2   0    3.33    0.62
  -2  -2   0    2.29    0.53
   2   2   0    2.91    0.69
   2   2   1  802.85   10.95
  -2   2  -1  782.19   10.53
   2  -2   1  765.30   10.92
  -2   2  -1  781.50    9.33
   2   2   1  760.11   10.83
   2  -2   1  735.02   10.33
   2  -2   1  769.20    7.59
   2   2   1  794.64   10.94
  -2   2  -2 1731.64   16.74
  -2   2  -2 1726.02   15.11
   2  -2   2 1734.16   16.95
   2   2   2 1735.78   17.54
   2  -2   2 1773.62   14.13
   2  -2   2 1714.09   15.35
  -2   2  -3   74.56    3.57
   2  -2   3   70.66    3.56
   2   2   3   67.91    3.71
   2  -2   3   68.91    3.24
  -2   2  -4  150.60    5.53
   2  -2   4  154.93    5.38
   2  -2   4  147.95    5.38
   2   2   4  151.77    5.92
  -2   2  -5  167.80    6.29
   2  -2   5  169.62    4.35
   2  -2   5  165.66    5.74
   2  -2   5  170.04    6.40
   2   2   5  171.99    6.82
   2  -2   6  144.94    6.57
   2   2   6  132.97    6.60
   2  -2   6  128.31    5.22
   2  -2   7    8.51    1.80
   2   2   7    9.45    1.76
   2   2   7   13.06    2.28
  -2   2  -8  237.83    9.77
  -2  -2  -8  235.41    9.60
   2   2   8  242.81    9.47
   2   2   8  231.94   10.18
  -2   2  -9    2.23    0.78
   2   2   9    2.55    0.92
   2   2   9    3.78    1.05
  -2   2  -9    2.83    0.92
  -2   2  -9    3.52    1.10
  -2  -2  -9    1.30    0.86
   2  -2   9    1.04    0.52
   2  -2   9    3.44    1.09
   2   2   9    2.86    1.32
   2   2   9    2.01    0.93
   2   2  10   31.08    3.82
   2   2  10   32.29    4.34
  -2  -2 -10   24.72    3.58
  -2   2 -10   28.02    3.91
  -2   2 -10   31.78    3.00
   2   2  10   32.43    2.89
   2   2  10   30.20    2.75
   2  -2  10   30.66    2.80
  -2   2 -10   36.44    3.03
   2  -2  10   32.41    2.90
   2   2  10   32.78    2.93
  -2  -2 -11   14.98    3.10
   2   2  11    4.10    1.69
   2   2  11    9.91    1.79
   2  -2  11   10.61    1.78
   2  -2  11    8.10    1.53
  -2  -2 -11    9.23    1.55
   2   2  11    8.18    1.55
  -2   2 -11    9.52    1.73
   2   2  11    7.62    1.46
   2   2  12   34.53    3.05
   2   2  12   35.45    3.11
   2   2  12   34.47    2.98
   2   2  12   37.11    3.20
   2  -2  12   32.96    3.00
   2   2  12   35.61    2.82
  -2  -2 -12   34.79    2.89
  -2   2 -12   37.87    3.39
   2   2  13   10.52    1.61
  -2   2 -13    9.23    1.69
   2   2  13    8.94    1.43
   2   2  13    8.92    1.35
   2   2  13    8.64    1.60
   2  -2  13    8.44    1.57
   2  -2  13    7.54    1.50
   2   2  14    6.16    1.20
  -2   2 -14    6.70    1.38
   2   2  14    6.08    1.06
   2   2  14    6.00    1.00
   2  -2  14    5.28    1.21
   2   2  14    6.02    1.26
   2  -2  14    7.09    1.34
   2   2  15   -0.43    0.61
  -2   2 -15    0.40    0.45
   2  -2  15    0.48    0.55
   2   2  15    1.09    0.64
  -2   2 -16    3.21    0.75
   2   2  16    1.57    0.50
   2  -2  16    2.17    0.65
  -2  -3  17    3.28    0.69
   2   3 -17    3.44    0.70
   2  -3 -17    3.70    0.68
  -2  -3  16    7.41    1.24
  -2   3  16    6.52    0.95
   2   3 -16    6.84    1.16
   2  -3 -16    6.71    1.14
  -2   3  15    0.90    0.52
  -2   3  15    2.08    0.80
  -2  -3  15    2.19    0.78
   2   3 -15    2.17    0.87
   2  -3 -15    2.86    0.97
  -2   3  14   -0.28    0.59
  -2   3  14    0.04    0.66
  -2  -3  14    0.22    0.62
  -2   3  14   -0.37    0.90
   2   3 -14    1.71    0.98
   2  -3 -14    1.17    0.84
   2   3 -13  101.53    5.43
   2  -3 -13  102.33    5.43
  -2   3  13  107.24    5.27
  -2   3  13  107.89    5.29
  -2  -3  13  108.60    5.53
  -2   3  13  105.24    5.02
  -2   3  13  115.50    5.37
   2  -3 -12   84.11    4.99
   2   3 -12   79.26    4.77
  -2   3  12   85.97    4.73
  -2   3  12   76.30    4.40
  -2  -3  12   83.90    4.87
  -2   3  12   84.62    4.53
  -2   3  12   87.75    4.69
  -2  -3  11  350.07    9.73
  -2   3  11  361.08    9.13
  -2   3  11  338.97    8.99
   2  -3 -11  342.00    9.82
   2   3 -11  349.33    9.71
  -2   3  11  332.99    8.98
  -2   3  11  345.48   12.24
  -2   3  11  349.44   13.17
  -2   3  11  348.26    9.08
  -2   3  10   15.66    1.89
  -2   3  10   12.89    1.71
   2   3 -10   13.68    1.87
   2  -3 -10   14.52    1.98
  -2  -3  10   13.19    1.87
  -2   3  10    9.08    1.99
  -2   3  10   13.83    2.43
   2   3  -9   53.88    3.44
   2  -3  -9   47.54    3.40
  -2  -3   9   46.44    3.24
  -2  -3   9   53.47    4.62
  -2   3   9   53.22    4.59
   2   3  -9   46.35    4.38
   2  -3  -9   47.93    4.42
   2   3  -9   47.93    4.47
   2  -3  -9   46.95    4.31
  -2   3   9   50.62    3.12
  -2   3   9   46.39    3.06
  -2   3   9   51.56    4.35
  -2   3   9   46.99    4.40
  -2   3   9   47.51    4.31
  -2   3   8   37.27    3.53
  -2   3   8   37.00    3.67
   2   3  -8   33.89    3.43
   2  -3  -8   31.92    3.30
   2   3  -8   35.35    3.58
  -2   3   8   34.37    3.45
  -2  -3   8   30.87    3.21
   2  -3  -8   31.01    3.27
  -2   3   8   34.96    3.45
  -2   3   7   74.21    4.59
  -2   3   7   72.40    4.69
  -2   3   7   71.69    4.56
   2   3  -7   71.86    4.61
  -2  -3   7   68.36    4.40
   2  -3  -7   68.69    4.39
  -2   3   7   65.06    4.33
  -2   3   6 1456.92   19.09
  -2   3   6 1336.02   18.63
  -2  -3   6 1362.52   18.16
  -2   3   6 1336.65   18.21
   2  -3  -6 1372.90   17.78
   2   3  -6 1356.28   18.18
  -2   3   6 1343.81   18.28
   2  -3  -6 1445.73   16.11
  -2   3   5  461.44   10.11
  -2   3   5  432.25    9.81
  -2  -3   5  427.20    9.26
  -2   3   5  416.68    9.28
   2  -3  -5  447.65    9.19
   2  -3  -5  406.69    8.82
  -2   3   5  426.17    9.49
  -2   3   4  680.79   11.71
  -2   3   4  669.46   11.14
   2  -3  -4  641.78   10.65
   2   3  -4  663.47   11.03
  -2   3   4  638.22   10.72
  -2  -3   4  652.34    6.70
   2  -3  -4  648.96   10.91
  -2   3   3    0.34    0.45
   2  -3  -3    2.03    0.67
   2   3  -3    0.73    0.46
  -2  -3   3    0.91    0.24
  -2   3   3    0.89    0.48
   2  -3  -3    0.60    0.60
  -2   3   2   79.20    2.20
   2   3  -2   85.74    2.78
  -2   3   2   80.84    3.61
   2  -3  -2   84.47    3.24
   2   3  -2   83.32    3.28
  -2  -3   2   81.73    1.97
   2  -3  -2   84.40    3.98
  -2   3   2   86.20    3.43
   2  -3  -1   13.11    1.67
  -2   3   1   15.44    1.40
  -2   3   1   16.48    1.61
   2   3  -1   13.95    1.20
   2  -3  -1   16.28    1.86
   2   3   0   25.81    2.20
  -2   3   0   25.85    1.76
   2  -3   0   25.81    2.29
   2   3   0   27.59    2.25
  -2   3   0   26.23    1.93
   2   3   0   28.92    1.53
   2  -3   0   23.21    2.18
   2   3   1 1456.28   16.50
  -2   3  -1 1456.16   13.47
   2  -3   1 1424.61   17.30
  -2   3  -1 1511.68   16.86
   2   3   1 1478.37   17.00
   2  -3   1 1407.47   16.59
   2   3   1 1509.88   16.92
  -2   3  -2   49.63    2.60
   2  -3   2   53.74    3.47
   2   3   2   50.22    3.34
  -2   3  -2   52.85    3.33
   2   3   2   52.43    3.35
   2  -3   2   48.49    3.07
   2  -3   3    5.15    1.19
  -2   3  -3    4.16    1.10
   2   3   3    5.97    1.31
   2  -3   4    6.91    1.32
  -2   3  -4    8.77    1.49
   2   3   4    7.07    1.47
   2  -3   5  146.98    6.24
   2   3   5  147.08    6.67
   2   3   6  131.92    6.81
   2  -3   6  115.69    5.69
  -2  -3  -7   70.57    4.84
  -2   3  -7   64.12    4.68
   2   3   7   60.82    4.98
   2   3   7   66.01    4.93
   2  -3   7   62.48    4.28
   2   3   8    5.75    1.68
   2   3   8    5.19    1.54
  -2  -3  -8    9.28    1.91
  -2   3  -8    5.11    1.67
  -2   3  -8    6.21    1.23
   2  -3   8    6.91    1.21
   2   3   8    8.64    1.43
   2  -3   8    5.98    1.20
  -2   3  -8    6.99    1.25
   2  -3   9   52.30    3.60
   2   3   9   54.88    5.11
  -2   3  -9   49.84    4.76
  -2  -3  -9   53.18    4.94
   2   3   9   62.01    3.82
   2   3   9   55.59    3.73
  -2   3  -9   53.43    3.74
   2   3   9   51.18    5.14
  -2   3  -9   54.16    3.60
   2  -3   9   54.40    3.58
   2   3   9   54.79    3.62
  -2   3 -10    4.04    1.15
   2   3  10    8.03    2.44
   2   3  10    4.73    1.77
   2   3  10    3.31    1.09
   2   3  10    3.99    1.16
  -2   3 -10    3.36    0.89
  -2  -3 -10    2.10    1.40
  -2   3 -10    0.40    1.15
   2   3  10    4.83    1.24
   2  -3  10    4.77    1.22
   2  -3  10    2.89    0.96
   2   3  11   60.52    4.00
   2   3  11   59.92    3.99
   2  -3  11   58.45    3.96
   2   3  11   61.75    4.07
   2  -3  11   63.10    4.46
  -2   3 -11   58.49    4.16
  -2   3 -11   62.43    4.34
   2   3  12   41.92    3.37
   2   3  12   32.41    2.96
   2  -3  12   32.77    3.15
   2   3  12   37.36    2.96
   2   3  12   34.42    2.98
   2  -3  12   33.01    2.97
   2   3  12   35.17    3.07
  -2   3 -12   33.91    3.22
  -2   3 -13   21.23    2.47
   2   3  13   20.85    2.29
   2  -3  13   21.05    2.44
   2   3  13   20.12    2.07
   2  -3  13   19.68    2.23
   2   3  13   22.70    2.36
   2   3  14    0.99    0.70
  -2   3 -14   -0.03    0.54
   2  -3  14    0.19    0.65
   2   3  14    0.11    0.43
   2   3  14    0.54    0.56
   2  -3  14    0.76    0.64
   2   3  14    0.21    0.33
   2   3  14   -0.27    0.53
  -2   3 -15   38.49    2.71
   2  -3  15   33.68    2.23
   2   3  15   38.01    2.11
   2   3  15   35.04    2.09
   2   3  15   36.05    2.39
   2  -3  15   34.65    2.39
   2   3  15   34.03    2.32
  -2   3 -16   11.20    1.22
   2  -3  16   11.97    1.14
  -2  -4  16    0.53    0.39
  -2   4  16    0.87    0.44
   2  -4 -16    1.32    0.51
   2   4 -16    0.16    0.32
  -2  -4  15    2.42    0.81
  -2   4  15    3.41    0.75
  -2   4  15    2.50    0.80
   2  -4 -15    4.65    0.97
   2   4 -15    1.76    0.68
  -2  -4  14   24.98    2.50
  -2   4  14   22.44    2.19
   2   4 -14   20.96    2.25
   2  -4 -14   19.79    2.18
  -2   4  14   22.25    2.21
  -2   4  14   22.75    2.26
  -2   4  13   94.78    4.74
   2  -4 -13   97.32    5.06
   2   4 -13   98.29    5.11
  -2  -4  13   98.31    5.18
  -2   4  13   99.44    4.88
  -2   4  13   91.45    4.78
  -2   4  13   94.23    4.82
  -2  -4  12    9.37    1.76
  -2   4  12    5.41    1.24
  -2   4  12    8.11    1.51
  -2   4  12    5.95    1.35
  -2   4  12    4.00    1.12
   2  -4 -12    6.53    1.45
   2   4 -12    5.55    1.18
  -2   4  11   23.63    2.39
   2  -4 -11   23.19    2.57
   2   4 -11   18.64    2.30
  -2  -4  11   21.16    2.52
  -2   4  11   20.37    2.24
  -2  -4  11   21.38    2.40
  -2   4  11   21.41    2.32
  -2   4  10    1.56    0.67
  -2   4  10    1.82    0.67
   2   4 -10    2.58    0.80
   2  -4 -10    0.92    0.64
  -2   4  10    1.55    0.74
  -2  -4  10    2.38    0.94
  -2  -4  10    1.99    0.92
  -2   4  10    1.91    1.19
  -2   4   9  138.74    5.25
  -2   4   9  144.00    5.53
   2   4  -9  137.91    5.53
   2  -4  -9  146.01    6.07
  -2   4   9  128.80    7.41
  -2   4   9  140.16    7.73
  -2  -4   9  137.28    5.79
  -2  -4   9  131.14    5.69
   2  -4  -8    0.72    0.64
  -2   4   8   -0.35    0.44
   2  -4  -8    1.59    0.71
  -2   4   8   -0.42    0.83
  -2  -4   8    0.75    0.60
  -2  -4   8    1.60    0.76
  -2  -4   7   71.75    4.51
   2  -4  -7   70.21    4.87
  -2   4   7   73.67    5.06
  -2   4   7   72.84    5.04
  -2   4   7   68.10    4.68
   2  -4  -6   14.16    1.85
   2  -4  -6   14.04    1.89
   2   4  -6   12.61    1.83
  -2  -4   6   17.03    2.07
   2   4  -6   16.59    2.08
   2  -4  -6   17.17    2.44
  -2   4   6   18.48    2.40
  -2   4   6   16.06    2.19
  -2   4   6   14.06    2.00
   2   4  -5 1381.44   16.51
   2  -4  -5 1370.26   17.02
   2  -4  -5 1385.62   21.33
  -2   4   5 1405.27   19.71
  -2   4   5 1371.67   18.60
  -2   4   5 1393.98   18.26
   2  -4  -5 1387.28   17.93
   2  -4  -4  334.25    9.98
  -2   4   4  324.27    9.04
   2  -4  -4  343.46    9.04
  -2   4   4  328.08    8.29
   2   4  -3  272.04    6.32
  -2   4   3  272.06    7.83
   2  -4  -3  272.00    8.10
  -2   4   3  270.88    6.98
   2  -4  -2  727.43   14.51
  -2   4   2  675.09    8.62
   2   4  -2  716.88   10.11
  -2   4   2  689.74   11.82
   2   4  -2  658.32   10.90
  -2   4   2  699.38   10.54
   2  -4  -2  698.53   13.15
   2  -4  -1  106.87    5.37
   2   4  -1  117.58    4.20
  -2   4   1  109.95    4.55
   2  -4  -1  119.72    5.52
  -2   4   1  117.28    4.07
   2  -4   0  934.50   15.76
   2   4   0  965.24   15.19
  -2   4   0  904.14   12.50
   2   4   0  951.61   11.04
   2   4   0  927.19   14.57
  -2   4   0  945.84   10.99
   2  -4   0  985.87   15.94
   2  -4   1  172.79    6.81
   2   4   1  169.32    6.45
   2   4   1  169.90    6.52
  -2   4  -1  174.08    5.26
  -2   4  -1  186.19    6.78
  -2   4  -1  173.93    4.70
   2   4   1  162.45    6.07
   2  -4   1  172.45    6.85
   2   4   2  266.00    8.27
   2   4   2  275.57    8.70
  -2   4  -2  277.65    8.60
   2  -4   2  286.46    9.03
  -2   4  -3    7.40    1.55
  -2   4  -3    6.98    1.52
   2   4   3    5.64    1.31
   2  -4   3    6.04    1.42
   2   4   4   66.06    4.52
  -2   4  -4   70.45    4.78
   2  -4   4   64.10    4.62
  -2  -4  -5  760.48   13.46
   2   4   5  719.67   15.88
  -2   4  -5  781.53   16.76
   2  -4   5  723.03   15.72
   2   4   6   50.90    4.44
   2   4   6   58.72    4.69
   2  -4   6   52.18    4.32
  -2   4  -6   61.44    4.98
   2   4   7  171.03    8.45
   2  -4   7  151.11    7.45
   2   4   7  169.67    5.86
   2  -4   7  164.70    5.94
   2   4   7  172.47    8.70
  -2   4  -8   22.65    2.23
   2  -4   8   23.89    2.70
   2   4   8   21.41    3.22
   2   4   8   22.76    3.42
   2   4   8   19.60    2.16
   2  -4   8   20.57    2.12
  -2   4  -8   23.43    2.43
  -2   4  -9  293.94    8.23
   2   4   9  302.07    8.63
   2  -4   9  305.59    9.77
   2   4   9  286.01   12.11
   2  -4   9  289.86    8.19
   2   4   9  296.36    8.41
   2   4   9  298.88   12.72
  -2   4  -9  296.16    8.80
   2   4  10   85.12    4.72
   2   4  10   87.77    4.83
  -2   4 -10   91.09    4.66
   2  -4  10   95.46    5.57
  -2   4 -10   87.94    4.93
   2   4  10   92.11    4.84
   2  -4  10   84.22    4.56
   2   4  11   81.83    4.70
   2   4  11   80.16    4.65
   2  -4  11   73.28    4.28
   2   4  11   80.85    4.55
   2  -4  11   89.52    5.36
  -2   4 -11   79.67    4.67
  -2   4 -11   83.30    5.03
   2   4  12   81.46    4.54
   2   4  12   84.09    4.68
   2   4  12   91.31    4.76
   2   4  12   91.53    4.60
   2  -4  12   86.40    5.06
   2   4  12   82.07    4.42
   2  -4  12   88.18    4.58
  -2   4 -12   89.99    5.07
  -2   4 -13   44.31    3.44
   2   4  13   37.90    2.98
   2  -4  13   37.75    3.11
   2   4  13   38.83    2.87
   2  -4  13   39.18    2.89
   2   4  13   40.27    2.89
   2   4  13   39.74    3.01
   2   4  14   19.22    1.88
   2  -4  14   16.04    1.85
   2   4  14   17.66    1.70
  -2   4 -14   17.87    1.99
   2   4  14   21.21    1.88
   2   4  14   21.09    1.90
   2   4  14   18.35    1.60
   2  -4  14   17.49    1.75
   2  -4  15    8.01    1.02
   2   4  15   11.66    1.15
  -2   4 -15   12.81    1.47
   2  -4  15    8.06    1.00
   2   4  15   10.36    1.23
   2   4  15    9.40    1.06
  -2  -5  16    6.10    0.90
  -2   5  16    6.72    0.84
  -2   5  15    6.17    1.02
  -2   5  15    6.80    1.07
   2  -5 -15    6.11    0.95
   2   5 -15    6.47    1.00
  -2   5  15    5.94    0.98
   2   5 -14   23.11    2.08
   2  -5 -14   24.88    2.17
  -2   5  14   27.80    2.33
  -2   5  14   26.11    2.28
  -2  -5  14   25.28    2.33
  -2   5  14   27.31    2.27
  -2   5  13   12.10    1.70
  -2  -5  13   10.84    1.64
  -2   5  13   12.27    1.72
  -2   5  13   10.74    1.64
  -2   5  13   10.27    1.48
   2   5 -13   13.29    1.75
   2  -5 -13   11.37    1.64
  -2   5  12   39.97    2.99
  -2   5  12   41.52    3.17
  -2  -5  12   41.72    3.26
   2  -5 -12   39.62    3.17
   2   5 -12   40.65    3.16
  -2   5  12   38.57    3.08
  -2  -5  12   40.95    3.30
  -2   5  12   37.36    3.05
  -2   5  11  122.14    5.22
   2   5 -11  120.21    5.48
   2  -5 -11  110.49    5.40
  -2  -5  11  112.29    5.55
  -2   5  11  125.95    5.59
  -2   5  11  115.34    5.35
  -2  -5  11  129.55    5.93
  -2   5  10    1.03    0.71
   2  -5 -10    0.91    0.85
  -2  -5  10    1.37    0.70
  -2  -5  10   -0.50    0.57
  -2   5  10    2.48    1.08
   2  -5  -9   41.89    3.34
  -2  -5   9   43.05    3.51
  -2   5   9   41.17    4.55
  -2   5   9   44.10    4.43
  -2  -5   9   40.75    3.26
  -2   5   9   44.06    3.20
  -2   5   9   45.93    3.04
  -2  -5   8  456.45   11.07
  -2   5   8  452.55   13.55
  -2  -5   8  460.02   10.56
   2  -5  -8  469.70   10.74
   2  -5  -7   97.04    4.77
  -2  -5   7   96.02    4.97
  -2   5   7  102.47    6.55
  -2   5   7   97.04    5.89
   2  -5  -7  105.14    6.60
  -2  -5   7   99.00    4.75
  -2  -5   6   69.83    4.08
  -2   5   6   69.22    5.08
   2  -5  -6   64.78    5.09
  -2  -5   6   73.51    3.94
  -2   5   6   67.38    4.63
  -2   5   5  245.71    9.09
  -2   5   5  231.60    7.90
   2  -5  -5  248.94    8.44
   2  -5  -5  243.23    9.72
  -2   5   4    3.17    1.07
  -2   5   4    3.40    1.09
   2  -5  -4    4.97    1.47
   2  -5  -4    4.01    1.42
  -2   5   3   89.19    5.02
   2  -5  -3   97.94    5.49
   2   5  -2  292.97    7.76
  -2   5   2  278.62    8.45
   2   5  -2  291.41    8.22
   2  -5  -2  299.40    9.69
   2  -5  -2  313.50   10.50
  -2   5   1 1186.07   16.64
   2   5  -1 1178.28   15.71
   2   5  -1 1176.17   18.58
   2  -5  -1 1206.88   20.45
   2   5   0    2.69    1.04
   2  -5   0    2.16    1.01
   2   5   0    0.06    0.52
   2   5   0    0.45    0.54
  -2   5   0    2.95    0.98
   2   5   1   89.56    5.41
  -2   5  -1   84.15    4.05
  -2   5  -1   79.52    5.08
   2  -5   1   92.82    5.74
   2   5   1   78.23    4.59
   2   5   1   83.39    4.95
   2  -5   2   12.75    2.25
   2   5   2   11.42    2.07
  -2   5  -2   13.61    2.24
   2   5   2   12.68    2.01
  -2   5  -3   27.03    3.13
  -2   5  -3   27.81    3.23
   2  -5   3   24.60    3.12
   2   5   3   26.04    3.01
  -2   5  -4   36.68    3.85
   2   5   4   26.02    2.96
   2   5   4   29.49    3.31
   2  -5   4   27.86    3.35
   2  -5   5   77.52    4.33
   2  -5   5   61.17    5.07
  -2   5  -5   74.83    5.74
   2   5   5   71.88    5.15
   2   5   5   70.16    5.21
   2  -5   5   70.37    3.94
   2  -5   6   27.16    2.36
   2  -5   6   28.52    2.77
   2   5   6   24.80    3.17
   2   5   6   21.59    3.02
  -2   5  -6   28.60    3.69
   2  -5   6   22.02    2.29
   2  -5   6   24.23    3.30
   2  -5   7    9.16    2.04
   2  -5   7   10.37    1.53
   2   5   7    8.62    2.08
   2   5   7    5.77    1.65
   2  -5   7    7.86    1.61
   2   5   7    5.68    1.24
   2  -5   7    8.65    1.44
   2  -5   8   33.55    3.23
   2   5   8   26.30    3.62
   2   5   8   29.34    2.67
  -2   5  -8   30.62    2.80
   2  -5   8   33.13    2.75
   2   5   9   43.25    3.21
   2  -5   9   46.09    3.87
   2   5   9   42.87    3.28
  -2   5  -9   44.11    3.43
   2   5  10   -0.31    0.71
   2   5  10   -0.15    0.82
   2   5  10    1.10    0.82
   2  -5  10    0.18    0.63
  -2   5 -10    0.21    0.55
   2  -5  10    0.68    0.82
   2  -5  11  101.18    4.67
   2   5  11  106.38    4.87
   2   5  11  103.93    5.04
   2   5  11  102.66    5.12
   2  -5  11  103.10    5.59
  -2   5 -11  103.27    5.48
  -2   5 -12   51.47    3.68
   2   5  12   46.36    3.23
   2   5  12   46.84    3.28
   2   5  12   48.79    3.10
   2  -5  12   44.77    2.97
   2   5  12   51.97    3.39
   2   5  12   49.23    3.35
   2  -5  12   48.18    3.65
  -2   5 -13   27.26    2.47
   2   5  13   24.04    2.12
   2  -5  13   18.29    2.07
   2  -5  13   20.14    1.82
   2   5  13   22.07    2.13
  -2   5 -14    0.14    0.56
   2   5  14    0.35    0.44
   2  -5  14    0.89    0.54
   2   5  14    0.13    0.49
   2   5  14    0.27    0.38
   2  -5  14    0.52    0.41
   2   5  14    0.98    0.49
   2   5  15    0.56    0.38
  -2   5 -15    0.65    0.45
  -2   6  15    0.57    0.33
  -2   6  15    0.41    0.37
  -2  -6  15    1.44    0.50
  -2   6  15    1.48    0.51
  -2   6  15    0.73    0.36
  -2   6  14   10.54    1.32
  -2   6  14    9.20    1.16
  -2  -6  14    9.69    1.35
  -2  -6  13    0.75    0.48
  -2   6  13    1.28    0.67
  -2   6  13    0.61    0.62
  -2   6  13    0.96    0.66
  -2  -6  12    1.07    0.73
   2  -6 -12    2.11    0.77
  -2   6  12    2.77    0.93
  -2   6  12    2.49    0.81
  -2   6  12    0.25    0.51
  -2  -6  11    4.11    1.14
   2  -6 -11    4.64    0.93
  -2   6  11    4.72    1.25
  -2   6  11    4.88    1.12
   2  -6 -11    3.08    0.97
  -2   6  11    4.86    1.16
   2  -6 -10    5.74    1.33
  -2   6  10    7.06    1.34
  -2  -6  10    5.60    1.38
  -2   6  10    6.24    1.24
  -2  -6   9   12.97    2.04
  -2   6   9   13.99    1.88
   2  -6  -9   16.06    2.06
   2  -6  -8  101.88    5.09
  -2   6   8  105.71    4.73
  -2   6   8  103.28    7.30
  -2  -6   8   99.32    5.47
  -2   6   7  189.28    9.56
   2  -6  -7  204.16    7.09
  -2  -6   7  197.85    7.63
  -2   6   6   37.18    4.07
  -2  -6   6   37.34    3.26
   2  -6  -6   44.65    3.28
   2  -6  -5  147.24    5.81
  -2  -6   5  166.19    6.18
  -2   6   5  152.51    7.88
  -2  -6   5  149.56    5.86
  -2  -6   5  137.46    5.81
  -2  -6   5  150.55    6.42
   2  -6  -4   -0.41    1.13
   2  -6  -4    0.58    0.51
  -2  -6   4   -0.10    0.43
  -2   6   4    1.18    0.51
   2  -6  -4    0.45    0.59
  -2  -6   4    0.43    0.46
  -2  -6   4    0.06    0.48
  -2  -6   4    0.57    0.56
  -2  -6   3   23.28    2.32
   2  -6  -3   22.24    2.24
  -2  -6   3   25.79    2.36
  -2   6   3   22.49    2.82
  -2  -6   3   22.78    2.43
   2  -6  -3   24.23    3.12
  -2  -6   2    1.07    0.75
  -2   6   2    0.51    0.81
   2  -6  -2    0.09    0.56
  -2  -6   2   -0.34    0.70
   2  -6  -2    0.89    0.86
   2  -6  -1   16.87    1.94
   2   6  -1   15.18    2.28
   2   6  -1   15.96    2.53
  -2   6   1   13.86    2.02
   2   6  -1   15.19    2.28
   2  -6  -1   17.34    2.63
   2  -6   0   17.32    1.98
   2   6   0   14.39    2.31
   2   6   0   14.00    2.36
  -2   6   0   17.04    2.68
  -2  -6   0   16.95    2.09
   2  -6   0   14.76    2.58
   2  -6   1    5.83    1.16
   2   6   1    2.99    1.15
  -2   6  -1    5.90    1.55
   2   6   1    4.51    1.36
   2  -6   1    5.87    1.22
  -2  -6  -1    5.09    1.18
   2  -6   1    3.90    1.58
   2  -6   2  135.47    7.82
   2  -6   2  143.76    5.55
   2   6   2  125.81    6.88
   2  -6   2  139.46    5.67
  -2   6  -2  130.51    7.47
   2   6   2  128.84    7.46
   2  -6   3   29.25    2.64
   2  -6   3   30.17    2.59
  -2   6  -3   23.66    3.32
  -2   6  -3   31.25    3.77
   2   6   3   29.53    3.13
   2   6   3   19.13    2.71
   2  -6   3   31.34    2.76
   2  -6   3   29.13    3.72
   2  -6   4    0.21    0.55
   2  -6   4    0.21    0.42
  -2   6  -4   -0.02    0.74
   2   6   4   -0.36    0.49
   2  -6   4    0.16    0.44
   2  -6   4    0.50    0.71
   2  -6   5    0.96    0.64
  -2   6  -5    1.99    1.26
   2   6   5    2.52    1.04
   2  -6   5    0.85    0.63
   2  -6   5   -0.67    0.69
   2  -6   5    2.85    1.17
   2  -6   6    7.48    1.38
   2  -6   6    7.41    1.60
   2   6   6   10.14    2.12
  -2   6  -6    6.43    1.91
   2  -6   6    5.23    1.68
   2  -6   6    8.02    1.57
   2  -6   7    7.16    1.34
   2   6   7    2.86    1.21
   2  -6   7    5.28    1.19
   2  -6   7    4.32    1.28
   2  -6   8    0.76    0.80
   2  -6   8    1.54    0.74
  -2   6  -8    0.16    0.61
   2  -6   9   16.24    2.31
   2   6   9   14.53    1.91
  -2   6  -9   16.00    1.99
   2  -6  10    3.13    1.18
   2   6  10    3.59    1.00
   2   6  10    4.97    1.16
   2  -6  11    3.01    1.09
   2   6  11    2.92    0.88
  -2   6 -11    2.65    1.03
   2   6  11    1.54    0.67
  -2   6 -12    0.60    0.65
   2   6  12   -0.23    0.49
   2   6  12    0.26    0.55
   2   6  12    0.14    0.50
   2  -6  12   -0.34    0.49
  -2   6 -13    0.02    0.40
   2   6  13   -0.25    0.47
   2   6  13   -0.71    0.47
   2   6  13   -0.71    0.48
   2  -6  13    0.04    0.45
  -2   6 -14    0.07    0.31
   2   6  14   -0.01    0.33
   2  -6  14    0.14    0.28
   2   6  14    0.05    0.32
   2   6  14    0.23    0.29
   2   6  14    0.26    0.30
  -2   7  14    0.79    0.39
  -2  -7  14    1.64    0.50
  -2   7  14    1.31    0.41
  -2  -7  13    7.61    1.09
  -2   7  13   10.24    1.22
  -2   7  13    9.01    1.09
  -2  -7  13   10.67    1.33
  -2   7  12   20.48    1.78
  -2  -7  12   21.09    2.09
  -2  -7  12   24.74    2.21
  -2   7  12   20.55    1.89
  -2   7  12   21.94    1.85
  -2   7  11    2.03    0.80
  -2   7  11    1.29    0.66
  -2   7  11    1.26    0.59
  -2  -7  11    2.94    1.03
  -2  -7  11    0.72    0.75
  -2   7  10    4.08    1.10
  -2   7  10    4.01    0.98
   2  -7 -10    1.34    0.60
  -2   7  10    3.52    0.91
  -2  -7  10    3.82    1.02
  -2  -7  10    1.88    0.82
  -2   7   9   12.80    1.63
  -2  -7   9    9.36    1.59
   2  -7  -9    8.28    1.45
  -2  -7   9   11.57    1.95
  -2   7   9   13.57    1.65
  -2  -7   8   44.75    3.73
  -2  -7   8   42.67    3.37
   2  -7  -8   39.65    3.11
  -2  -7   7   18.23    2.43
  -2  -7   7   16.52    2.13
   2  -7  -7   18.04    2.29
   2  -7  -6   41.74    3.15
   2  -7  -6   41.66    3.31
  -2  -7   6   41.34    3.60
  -2  -7   6   38.41    3.14
  -2  -7   5    3.68    1.05
  -2   7   5    6.44    1.67
   2  -7  -5    4.05    1.00
  -2  -7   5    3.51    1.06
  -2  -7   5    3.45    0.91
  -2  -7   4  103.64    4.92
  -2   7   4   95.22    6.42
   2  -7  -4   97.43    5.05
  -2  -7   4   92.55    4.89
  -2  -7   4  102.09    5.52
   2  -7  -3  116.89    5.56
  -2  -7   3  114.77    5.26
  -2   7   3  118.63    6.88
   2  -7  -3  111.54    7.12
  -2  -7   3  122.48    5.19
  -2  -7   3  124.49    6.07
   2  -7  -3  130.76    5.40
   2  -7  -2  404.97   13.76
   2   7  -2  416.50   14.27
  -2  -7   2  410.17    9.74
   2  -7  -2  401.29   10.24
  -2  -7   2  417.55   10.93
   2  -7  -2  386.11    9.50
   2  -7  -1   67.44    5.73
   2   7  -1   64.94    5.64
  -2   7   1   61.86    5.62
  -2  -7   1   66.70    3.87
   2  -7  -1   68.25    4.21
  -2  -7   1   69.44    4.47
   2  -7  -1   68.28    4.09
   2  -7   0   25.42    3.62
  -2  -7   0   26.03    2.36
   2  -7   0   24.45    2.53
   2   7   0   24.82    3.50
  -2   7   0   28.35    3.78
  -2  -7   0   26.33    2.74
   2  -7   0   24.77    2.54
   2  -7   1    1.94    1.25
  -2   7  -1    0.39    0.55
   2  -7   1   -0.38    0.68
  -2  -7  -1    0.87    0.69
   2  -7   1    0.47    0.59
   2  -7   1   -0.22    0.57
   2  -7   2   39.10    3.18
   2  -7   2   38.89    3.13
  -2   7  -2   33.53    4.15
   2  -7   2   36.87    4.44
  -2   7  -2   39.45    4.60
   2  -7   2   39.41    3.27
   2  -7   3   65.33    4.06
  -2   7  -3   71.45    6.34
   2  -7   3   58.08    5.71
   2  -7   3   69.40    4.30
   2  -7   3   64.85    4.25
   2  -7   4    9.23    2.24
  -2   7  -4   12.60    2.84
   2  -7   4    8.05    1.50
   2  -7   4    7.43    1.51
   2  -7   4    7.13    1.50
   2  -7   5   -0.42    0.86
   2  -7   5    1.66    0.80
   2  -7   5    1.56    0.82
   2  -7   6   -0.86    1.09
   2  -7   6    0.88    0.63
   2  -7   6   -0.94    0.67
   2  -7   7   24.72    2.79
   2  -7   7   27.10    2.70
   2  -7   8    4.74    1.39
   2   7   8    5.90    1.20
   2  -7   8    5.77    1.27
   2  -7   9    8.85    1.71
   2   7   9    8.71    1.35
   2   7   9    9.24    1.54
   2  -7   9    8.26    1.30
   2  -7  10    2.53    1.01
  -2   7 -10    3.18    0.91
   2   7  10    2.62    0.77
   2   7  10    4.39    1.00
   2  -7  11   -0.29    0.57
   2   7  11    0.34    0.45
   2   7  11    0.38    0.61
  -2   7 -11    0.09    0.48
   2   7  11   -0.22    0.46
   2  -7  12    3.63    0.88
   2   7  12    3.77    0.77
   2   7  12    2.91    0.73
  -2   7 -12    4.30    0.89
   2   7  13    3.38    0.60
   2   7  13    2.55    0.55
   2   7  13    2.94    0.57
   2  -7  13    2.04    0.55
  -2  -8  12    1.74    0.47
  -2   8  12    1.87    0.50
  -2  -8  12    3.41    0.71
  -2   8  12    2.42    0.57
  -2  -8  11    6.61    1.18
  -2   8  11    6.43    0.97
  -2  -8  11    6.26    1.06
  -2   8  11    5.49    0.91
  -2  -8  10    1.30    0.67
  -2  -8  10    1.50    0.64
  -2   8  10    0.85    0.46
  -2  -8   9    0.28    0.52
   2  -8  -9    0.30    0.41
  -2  -8   9    0.88    0.58
  -2   8   9   -0.15    0.42
  -2  -8   8   10.02    1.73
   2  -8  -8    9.69    1.49
  -2  -8   8   10.02    1.58
  -2   8   8    9.84    1.34
   2  -8  -7    0.30    0.67
  -2  -8   7    0.11    0.42
  -2  -8   6  161.41    6.08
  -2  -8   6  165.38    7.16
   2  -8  -6  157.94    6.34
  -2  -8   5   79.33    4.28
  -2  -8   5   87.03    5.20
   2  -8  -5   86.78    4.90
   2  -8  -4    3.00    1.07
  -2  -8   4    1.70    0.88
  -2  -8   4    2.13    0.95
  -2  -8   3  249.54    8.81
   2  -8  -3  232.70    7.97
  -2  -8   3  242.49    7.86
   2  -8  -3  253.13    7.66
  -2  -8   2  289.60    9.41
   2  -8  -2  279.14    8.80
  -2  -8   2  262.92    8.00
   2  -8  -2  261.10    8.07
  -2  -8   1  142.15    6.58
   2  -8  -1  130.95    6.02
  -2  -8   1  128.71    5.53
   2  -8  -1  132.53    5.90
  -2  -8   0   23.84    2.35
   2  -8   0   23.13    2.54
   2  -8   0   26.99    2.74
   2  -8   1    1.09    0.78
   2  -8   1    0.49    0.65
  -2  -8  -1   -0.25    0.80
   2  -8   2  172.87    6.63
   2  -8   2  180.43    7.15
   2  -8   2  176.31    6.88
   2  -8   3   12.34    1.92
   2  -8   3   11.73    1.87
   2  -8   3    9.64    1.87
   2  -8   4   10.23    1.69
   2  -8   4   11.03    1.97
   2  -8   4   11.14    1.83
   2  -8   5    9.59    1.70
   2  -8   5    8.12    1.57
   2  -8   5    7.46    1.45
   2  -8   6   90.98    4.92
   2  -8   6  101.02    5.30
   2  -8   6   97.96    4.76
   2  -8   7   69.18    4.09
   2  -8   7   74.81    4.51
   2  -8   8   -0.11    0.51
   2  -8   8    0.04    0.61
   2   8   8    0.94    0.59
   2  -8   9    8.52    1.24
  -2   8  -9    9.74    1.44
   2   8   9    9.15    1.27
   2  -8   9    9.92    1.57
   2   8  10    1.74    0.60
  -2   8 -10    1.20    0.52
   2   8  10    1.14    0.53
   2  -8  10    2.61    0.82
  -2   8 -11    0.44    0.35
   2  -8  11    0.74    0.44
   2   8  11    0.61    0.38
   2   8  11    0.55    0.37
  -2  -9  10    2.22    0.61
  -2  -9   9    0.23    0.44
   2  -9  -8    3.27    0.71
  -2  -9   8    3.32    1.02
   2  -9  -7    3.82    0.91
  -2  -9   7    3.39    1.00
   2  -9  -6    3.97    0.97
  -2  -9   6    4.29    1.22
   2  -9  -5   14.21    1.84
  -2  -9   5   15.08    2.12
  -2  -9   4   77.35    4.75
   2  -9  -4   68.35    4.09
   2  -9  -3    5.20    1.35
  -2  -9   3    6.95    1.53
   2  -9  -2    9.23    1.63
  -2  -9   2   10.29    1.62
   2  -9  -2    6.91    1.35
   2  -9  -1   10.86    1.78
   2  -9  -1   10.37    1.64
   2  -9   0   24.29    2.64
  -2  -9   0   18.46    2.02
   2  -9   0   19.10    2.28
   2  -9   1    1.66    0.68
  -2  -9  -1    2.32    0.84
   2  -9   1    1.86    0.88
   2  -9   2    0.41    0.68
   2  -9   2    1.21    0.76
   2  -9   3    3.67    1.13
   2  -9   3    3.89    1.15
   2  -9   3    3.59    0.99
   2  -9   4    0.31    0.65
   2  -9   4   -0.11    0.58
   2  -9   4    0.51    0.69
   2  -9   5   11.44    1.70
   2  -9   5   11.52    1.64
   2  -9   5   10.39    1.60
   2  -9   6   30.53    2.58
   2  -9   6   32.83    2.69
   2  -9   7    1.78    0.72
   2  -9   7    2.03    0.66
   2  -9   8   -0.28    0.46
   2   9   9    1.84    0.52
   2  -9   9    1.50    0.61
   2 -10  -7    3.94    0.70
   2 -10  -6   11.90    1.29
   2 -10  -5   -0.41    0.34
   2 -10  -4    9.05    1.35
   2 -10  -3   -0.13    0.62
   2 -10  -2    0.11    0.44
   2 -10  -1   -0.46    0.71
   2 -10   0    2.86    0.96
   2 -10   1   -0.38    0.60
   2 -10   1    0.61    0.61
   2 -10   2    1.48    0.67
   2 -10   2    0.57    0.53
   2 -10   3    6.98    1.24
   2 -10   3    8.23    1.35
   2 -10   5    0.55    0.33
   2 -10   6    8.25    1.03
   2 -11  -3   -0.38    0.32
   2 -11  -2    5.01    0.79
   2 -11  -1    0.97    0.49
   2 -11   0   22.90    1.72
   2 -11   1    2.06    0.62
   3   0 -17   -0.42    0.44
   3   0 -16    5.85    1.26
  -3   0  16    5.87    1.10
   3   0 -15   -0.47    0.70
  -3   0  15    0.12    0.53
   3   0 -14   64.81    4.45
  -3   0  14   60.73    3.84
  -3   0  13   -0.11    0.39
  -3   0  13    0.25    0.62
   3   0 -13   -0.34    0.62
  -3   0  12  371.54   13.19
   3   0 -12  365.31   10.32
  -3   0  12  384.22    8.68
  -3   0  12  360.65   14.33
   3   0 -12  347.01   14.09
  -3   0  12  378.06    9.38
  -3   0  12  374.10    8.98
  -3   0  12  362.09    9.32
  -3   0  11    0.80    0.72
  -3   0  11   -0.31    0.54
   3   0 -11    0.28    0.69
  -3   0  11   -0.07    0.51
  -3   0  11    0.60    0.84
  -3   0  11    0.50    0.84
   3   0 -11   -0.13    0.66
   3   0 -10  103.27    5.02
  -3   0  10   99.35    6.87
   3   0 -10   97.19    6.70
  -3   0  10  100.17    4.30
  -3   0  10   94.66    4.38
  -3   0  10  104.00    6.22
  -3   0  10  106.53    4.59
  -3   0   9   -0.58    0.49
  -3   0   9   -0.31    0.54
  -3   0   8   91.99    5.04
  -3   0   8   87.24    4.10
  -3   0   7   -0.43    0.71
  -3   0   7    0.28    0.43
  -3   0   6 1469.82   17.37
  -3   0   6 1475.29   15.44
  -3   0   5   14.98    1.69
  -3   0   5   -0.22    0.28
  -3   0   4 2401.06   19.60
   3   0  -4 2427.92   22.97
  -3   0   3    0.74    0.48
   3   0  -3    0.14    0.33
   3   0  -3    0.01    0.44
   3   0  -2   62.98    3.05
  -3   0   2   60.52    2.88
   3   0  -2   60.46    2.11
  -3   0   2   59.97    1.64
   3   0  -2   63.30    3.39
  -3   0   1   -0.13    0.24
   3   0  -1    0.26    0.38
   3   0   0 7673.25   31.39
  -3   0   0 7811.30   33.31
   3   0   1   -0.20    0.53
  -3   0  -1   -0.40    0.55
  -3   0  -2 5236.83   19.97
  -3   0  -2 5206.78   30.54
   3   0   3    0.25    0.43
   3   0   4   35.64    2.98
   3   0   4   34.54    2.09
   3   0   5   -0.15    0.60
   3   0   6   91.62    5.61
   3   0   7    0.27    0.59
   3   0   8  139.66    6.71
   3   0   8  144.59    5.25
   3   0   8  150.28    8.30
  -3   0  -8  133.10    5.54
   3   0   8  137.57    5.40
   3   0   8  135.59    5.29
  -3   0  -8  142.56    5.64
  -3   0  -9    0.36    0.68
  -3   0  -9    0.51    0.50
   3   0   9    0.09    0.56
  -3   0  -9    0.31    0.59
   3   0   9    0.63    0.63
  -3   0  -9   -0.21    0.42
   3   0   9   -1.43    1.06
   3   0   9    0.41    0.43
   3   0   9    0.67    0.58
   3   0  10  532.16   10.51
  -3   0 -10  526.66   11.35
   3   0  10  517.47   11.00
   3   0  10  541.66   11.25
   3   0  10  520.67   11.32
  -3   0 -10  532.70   17.38
   3   0  10  554.94   11.99
   3   0  10  574.15   18.41
   3   0  11    1.68    0.83
   3   0  11    0.35    0.79
   3   0  11    0.10    0.68
  -3   0 -11    0.51    0.56
  -3   0 -12   59.37    3.92
   3   0  12   68.73    4.34
   3   0  12   59.39    3.52
   3   0  12   68.18    4.16
   3   0  13   -1.12    0.69
   3   0  13    0.26    0.75
   3   0  13   -1.04    0.61
  -3   0 -13   -0.13    0.65
  -3   0 -14    5.36    1.07
   3   0  14    6.35    1.29
   3   0  15   -0.36    0.61
   3   0  16    6.58    0.88
   3   1 -17    6.86    1.13
   3  -1 -17    7.79    1.18
  -3  -1  17    5.77    0.91
   3   1 -16    6.40    1.29
   3  -1 -16    5.11    1.13
  -3  -1  16    6.12    1.10
  -3   1  15    5.68    1.03
   3   1 -15    2.20    0.77
   3  -1 -15    2.92    1.01
  -3  -1  15    3.28    0.99
  -3   1  14   19.16    2.01
   3   1 -14   20.36    2.47
   3  -1 -14   20.04    2.48
  -3  -1  14   18.69    2.27
  -3  -1  13   -0.37    0.57
  -3   1  13   -0.78    0.83
  -3   1  13   -0.12    0.67
  -3   1  13    1.18    0.76
   3  -1 -13    0.01    0.51
   3   1 -13    0.66    0.63
   3  -1 -12   21.41    2.57
   3   1 -12   21.12    2.49
  -3  -1  12   23.24    2.49
  -3   1  12   23.10    2.33
   3   1 -12   14.36    2.79
   3  -1 -12   26.40    4.06
  -3   1  12   18.33    2.15
  -3  -1  12   25.54    3.43
  -3   1  12   23.78    3.53
  -3   1  11    5.27    1.07
   3  -1 -11    4.35    1.13
   3   1 -11    3.22    1.02
  -3  -1  11    2.08    0.95
  -3   1  11    2.80    1.06
  -3  -1  11    5.98    1.84
  -3   1  11    2.41    1.03
   3   1 -11    2.15    0.87
   3  -1 -11    3.46    1.51
  -3   1  11    8.42    1.42
  -3   1  11    3.97    1.00
  -3  -1  11    5.44    1.18
  -3   1  10    7.19    1.20
  -3   1  10    6.17    1.11
  -3  -1  10    8.06    1.78
  -3   1  10    5.53    1.68
   3  -1 -10    6.26    1.36
   3   1 -10    6.76    1.34
  -3   1  10    9.82    1.41
  -3   1  10    8.20    1.30
  -3  -1  10    6.22    1.20
  -3  -1  10    5.07    1.67
  -3   1  10    9.05    2.12
   3   1 -10    6.15    1.79
   3  -1 -10    4.86    1.80
  -3  -1   9   12.69    2.03
  -3   1   9   13.63    2.24
  -3   1   9   11.50    1.81
  -3  -1   9   13.94    2.45
  -3   1   9   15.30    2.51
   3   1  -9   12.51    2.32
   3  -1  -9   16.28    2.56
  -3  -1   8   38.96    3.18
  -3   1   8   40.69    3.47
  -3   1   8   39.36    3.08
  -3  -1   8   37.45    3.63
  -3   1   8   39.22    3.76
  -3  -1   7  196.88    6.61
  -3   1   7  206.39    7.32
  -3   1   7  208.39    6.67
  -3  -1   6 1444.25   16.62
  -3   1   6 1457.29   16.79
  -3   1   5  540.09   10.31
  -3  -1   5  513.07    9.26
  -3   1   5  535.71    9.64
   3  -1  -5  520.49   11.48
   3   1  -5  530.65   11.64
   3  -1  -4 2010.18   15.20
  -3  -1   4 2020.63   17.13
  -3   1   4 1981.70   18.58
  -3   1   4 2027.45   18.11
   3   1  -4 1999.90   21.15
   3  -1  -4 1997.82   20.92
  -3  -1   3  420.75    7.48
   3  -1  -3  421.08    6.91
  -3   1   3  421.12    8.10
  -3   1   3  441.17    8.19
   3  -1  -3  422.86    9.16
   3   1  -3  434.74    9.36
   3   1  -2  643.73   10.40
  -3  -1   2  630.02    8.98
  -3   1   2  621.10    9.53
  -3   1   2  641.13    9.61
   3  -1  -2  638.18   10.84
   3   1  -2  633.39   10.91
   3   1  -1   17.13    1.47
  -3   1   1   15.40    1.25
   3  -1  -1   16.32    1.75
   3   1  -1   17.02    1.79
   3  -1  -1   15.64    1.17
  -3  -1   1   17.16    1.53
  -3   1   1   15.49    1.52
   3   1  -1   15.49    1.65
   3   1   0  244.07    5.82
  -3   1   0  241.85    5.32
   3  -1   0  238.81    4.94
   3   1   0  249.01    6.15
  -3  -1   0  250.19    5.96
  -3   1   0  243.49    6.03
   3   1   0  252.27    6.63
   3   1   1 1501.67   16.12
  -3  -1  -1 1501.72   15.43
  -3   1  -1 1488.34   15.49
   3  -1   2  606.45    9.68
   3   1   2  637.19   11.19
  -3  -1  -2  608.61   10.53
  -3   1  -2  617.20   10.56
  -3   1  -3  613.85    9.67
   3  -1   3  629.13   10.93
   3  -1   3  594.12    7.58
  -3   1  -3  606.15   11.20
   3  -1   3  613.90   10.17
   3  -1   4  634.80   12.34
   3   1   4  654.69   13.05
   3  -1   4  620.50   10.34
   3   1   5  281.06    9.30
   3  -1   5  286.75    8.97
   3  -1   5  266.98    6.87
   3   1   6  143.21    7.16
   3  -1   6  127.37    6.53
   3  -1   7    4.92    1.09
   3  -1   7    7.15    1.70
   3   1   7    8.42    1.97
   3  -1   8   13.14    1.67
   3  -1   8   13.11    1.75
   3   1   8   15.21    1.79
  -3  -1  -8   15.29    1.78
   3   1   8   14.45    1.68
   3   1   8   13.76    1.69
  -3   1  -8   14.20    1.88
   3   1   8   15.45    1.85
  -3   1  -8   14.37    1.83
  -3  -1  -8   12.16    1.68
   3   1   8   13.98    2.35
   3  -1   8   17.80    2.89
   3   1   8   12.94    2.71
  -3   1  -9    0.80    0.65
  -3  -1  -9    0.18    0.57
   3   1   9    0.47    0.58
   3   1   9    0.03    0.54
  -3   1  -9    0.06    0.55
   3   1   9   -0.68    0.89
   3   1   9    0.79    0.86
   3  -1   9    0.77    0.76
   3   1   9    0.79    0.56
   3   1   9    2.17    0.83
   3  -1   9    1.31    0.61
  -3   1 -10    3.03    1.12
   3   1  10   -0.11    0.56
  -3   1 -10    1.68    0.79
   3   1  10    1.32    0.75
   3  -1  10    1.39    0.95
   3  -1  10    1.32    0.81
   3   1  10    0.66    0.70
   3   1  10    0.10    0.58
  -3   1 -10    3.51    1.46
  -3  -1 -10    0.20    0.73
  -3   1 -10    0.69    0.65
   3   1  10    2.00    1.21
   3   1  10   -2.57    1.35
   3   1  11  195.85    7.17
   3   1  11  200.01    7.15
   3   1  11  203.04    6.85
   3   1  11  204.12    6.98
   3  -1  11  199.43    7.22
  -3   1 -11  200.78    7.42
  -3  -1 -11  192.94    6.75
   3  -1  11  198.42    7.37
   3   1  11  212.90    7.64
  -3  -1 -12    0.50    0.69
  -3   1 -12   -0.05    0.49
   3   1  12    1.12    0.80
   3  -1  12   -0.67    0.79
   3   1  12    0.94    0.80
   3  -1  12    0.55    0.78
   3   1  12    0.43    0.63
  -3   1 -13    0.97    0.57
   3  -1  13    0.74    0.67
   3   1  13    0.11    0.62
   3   1  13   -0.60    0.53
   3   1  13    0.03    0.48
  -3   1 -14   -0.50    0.50
   3  -1  14   -0.01    0.56
   3   1  14    0.03    0.48
   3  -1  14   -0.51    0.70
   3   1  14   -0.64    0.43
   3   1  15    2.12    0.69
   3  -1  15    1.59    0.66
  -3   1 -15    1.06    0.55
   3  -1  16    0.17    0.33
   3   1  16   -0.20    0.37
   3  -2 -17    0.34    0.39
   3   2 -17    0.20    0.32
  -3  -2  16   -0.01    0.44
  -3   2  16    0.61    0.42
   3   2 -16    0.51    0.46
   3  -2 -16    0.42    0.59
  -3  -2  15    2.41    0.85
  -3   2  15    2.87    0.85
   3   2 -15    2.32    0.94
   3  -2 -15    2.17    0.93
  -3   2  14    0.36    0.59
  -3  -2  14    1.14    0.88
  -3   2  14   -0.70    0.82
  -3   2  14   -0.32    0.60
   3   2 -14    0.11    0.62
   3  -2 -14    0.24    0.77
   3  -2 -13  240.54    8.57
   3   2 -13  238.91    8.33
  -3  -2  13  228.81    7.93
  -3   2  13  233.22    7.47
  -3   2  13  246.58    7.85
  -3   2  12  527.14   11.47
  -3   2  12  527.17   11.39
  -3  -2  12  515.45   11.77
  -3   2  12  539.31   11.31
   3  -2 -12  536.46   12.75
   3   2 -12  534.21   12.30
  -3  -2  11  143.24    6.10
  -3   2  11  155.01    5.87
  -3   2  11  144.60    5.83
  -3   2  11  142.59    5.79
   3   2 -11  154.40    6.42
   3  -2 -11  140.77    6.40
  -3  -2  11  150.53    8.85
  -3   2  11  149.31    8.93
   3   2 -11  143.94    8.79
   3  -2 -11  153.81    9.03
  -3   2  11  153.20    8.58
  -3   2  11  155.44    5.98
  -3   2  10    3.48    1.03
  -3   2  10    3.48    0.91
  -3   2  10    2.15    0.77
  -3   2  10    3.26    0.92
  -3  -2  10    2.44    0.83
   3  -2 -10    4.66    1.23
   3   2 -10    3.31    0.95
  -3  -2  10    1.81    0.86
  -3   2  10    2.20    1.34
   3   2 -10    1.12    1.11
   3  -2 -10    2.18    1.29
  -3   2  10    3.58    1.36
  -3   2  10    0.70    0.70
  -3  -2   9  268.22    8.67
  -3   2   9  279.82   10.34
   3  -2  -9  273.52    8.07
  -3  -2   9  275.61   10.64
  -3   2   9  286.50   10.98
   3   2  -9  286.36   10.83
   3  -2  -9  270.76   10.51
  -3  -2   9  269.74    7.52
  -3   2   9  269.17    7.03
  -3   2   9  285.11    9.54
  -3   2   9  277.73    7.18
  -3   2   9  274.46    7.19
  -3  -2   8    1.26    0.63
   3   2  -8   -0.52    0.44
   3  -2  -8    1.43    0.84
  -3   2   8    3.43    1.31
  -3  -2   8    0.76    0.40
  -3   2   8    2.04    0.90
  -3   2   8    2.09    0.82
  -3   2   7  257.83    8.51
  -3  -2   7  259.76    7.32
  -3   2   7  264.91    8.26
   3  -2  -6   21.34    2.54
   3   2  -6   25.74    2.82
  -3   2   6   27.82    2.64
  -3  -2   6   25.13    2.09
  -3   2   6   26.02    2.47
   3  -2  -5 2106.71   23.00
   3   2  -5 2080.00   23.14
  -3   2   5 2091.51   21.40
  -3  -2   5 2087.31   17.74
   3  -2  -4  120.49    5.18
   3   2  -4  132.99    5.52
  -3   2   4  120.33    4.82
  -3  -2   4  128.85    4.15
  -3   2   4  122.13    4.86
   3  -2  -3    1.80    0.67
   3   2  -3    4.92    1.09
   3  -2  -3    5.89    0.41
  -3   2   3    3.43    0.84
  -3  -2   3    2.96    0.67
  -3   2   3    3.39    0.83
   3  -2  -2  438.20    9.01
   3   2  -2  447.26    9.26
  -3   2   2  434.32    8.52
  -3  -2   2  435.61    7.24
  -3   2   2  442.40    8.39
   3   2  -1  306.49    7.03
  -3   2   1  292.80    6.87
   3   2  -1  299.20    7.78
  -3  -2   1  291.22    6.10
  -3   2   1  290.25    6.75
   3   2   0  416.13    8.58
  -3   2   0  425.32    8.23
  -3  -2   0  421.52    7.70
  -3   2   0  422.00    8.19
   3   2   0  432.59    9.36
   3  -2   0  394.98    5.18
   3   2   0  456.35    9.29
   3   2   1  468.68    9.58
  -3   2  -1  464.74    9.12
  -3  -2  -1  475.72    8.72
  -3   2  -1  472.90    8.94
   3  -2   1  465.79    9.71
   3  -2   1  464.51    6.91
   3   2   1  485.19    9.91
  -3   2  -2  422.66    8.93
   3  -2   2  436.30    9.60
   3   2   2  445.42   10.06
   3  -2   2  429.25    7.82
  -3   2  -3   47.02    3.06
  -3   2  -3   43.88    3.05
   3  -2   3   45.53    3.20
   3  -2   3   42.78    2.75
   3   2   3   39.66    3.19
   3  -2   3   43.43    2.60
  -3   2  -4 1219.35   16.60
   3  -2   4 1171.44   16.30
   3   2   4 1219.39   18.71
   3  -2   4 1213.00   16.42
  -3   2  -5   50.43    3.62
   3  -2   5   51.87    3.53
   3   2   5   53.93    4.24
   3  -2   5   53.02    3.84
   3   2   6   60.27    4.80
   3  -2   6   70.65    4.84
   3   2   7    8.63    2.00
   3  -2   7    8.23    1.79
  -3   2  -8    2.99    0.93
  -3  -2  -8    3.17    0.90
  -3   2  -8    2.57    0.86
   3  -2   8    4.25    1.06
   3   2   8    3.39    0.88
   3  -2   8    2.38    0.82
   3   2   8    2.87    0.86
   3   2   8    5.14    1.55
   3   2   8    2.94    1.20
   3   2   9   -1.22    1.31
   3   2   9   -1.07    0.82
  -3   2  -9    0.70    0.88
  -3  -2  -9   -1.97    1.13
   3   2   9   -0.20    0.46
   3   2   9    0.38    0.60
  -3   2  -9   -0.20    0.46
   3  -2   9   -0.42    0.72
   3  -2   9   -0.13    0.52
   3   2   9    0.17    0.50
   3   2   9   -0.19    0.60
  -3   2  -9   -0.11    0.52
  -3   2 -10   73.05    4.62
   3   2  10   80.00    6.97
   3  -2  10   74.03    4.38
   3   2  10   70.40    4.32
   3   2  10   76.27    4.39
   3   2  10   78.31    4.50
   3  -2  10   71.80    4.37
   3   2  10   76.46    4.16
  -3   2 -10   62.20    5.99
  -3  -2 -10   77.34    6.56
  -3   2 -10   71.98    4.48
   3   2  10   77.15    6.16
   3   2  11   35.28    3.08
   3   2  11   30.93    2.87
   3   2  11   34.55    2.81
   3  -2  11   33.57    3.00
   3  -2  11   29.50    2.84
   3   2  11   33.25    3.05
  -3   2 -11   29.69    2.96
   3   2  12    1.04    0.84
   3  -2  12   -0.21    0.61
   3  -2  12    0.08    0.70
   3   2  12   -0.23    0.48
   3   2  12    1.32    0.80
   3   2  12   -0.58    0.75
  -3   2 -12    0.95    0.72
   3   2  12    0.20    0.57
  -3   2 -13    1.61    0.81
   3   2  13    0.39    0.55
   3  -2  13   -0.17    0.60
   3   2  13   -0.43    0.60
   3  -2  13   -0.32    0.70
   3   2  13    0.50    0.63
   3  -2  14    1.30    0.60
   3   2  14    1.96    0.85
   3  -2  14    1.76    0.65
  -3   2 -14    1.82    0.80
   3   2  14    1.00    0.52
   3  -2  15    0.24    0.41
   3   2  15    0.36    0.42
  -3   2 -15    1.17    0.66
   3  -2  15    0.62    0.41
   3  -3 -17    0.00    0.36
  -3   3  16    4.64    0.85
  -3  -3  16    4.08    0.92
  -3   3  16    4.67    0.74
   3   3 -16    3.92    0.89
   3  -3 -16    3.11    0.81
  -3   3  15    4.26    0.95
   3   3 -15    7.54    1.29
   3  -3 -15    4.76    1.11
  -3  -3  15    5.06    1.20
  -3   3  15    7.08    1.24
  -3   3  15    6.26    1.17
  -3  -3  14   23.34    2.47
  -3   3  14   22.47    2.27
   3  -3 -14   22.62    2.53
   3   3 -14   20.96    2.32
  -3   3  14   23.92    2.37
  -3  -3  13  182.44    7.09
  -3   3  13  178.64    6.60
   3  -3 -13  175.37    7.20
   3   3 -13  174.09    6.94
  -3   3  13  188.81    6.87
  -3   3  12  377.68    9.61
   3   3 -12  377.98   10.16
   3  -3 -12  399.39   10.96
  -3   3  12  379.62    9.78
  -3   3  12  381.00    9.79
  -3  -3  12  390.55   10.41
  -3   3  12  401.38    9.94
  -3  -3  11  328.67    9.39
  -3   3  11  323.10    8.73
  -3   3  11  324.52    8.64
   3   3 -11  332.87    9.27
   3  -3 -11  338.35    9.92
   3  -3 -11  342.07   14.18
   3   3 -11  336.13   14.15
   3   3 -11  326.97   13.16
  -3   3  11  328.71    8.89
  -3   3  11  334.00   12.19
  -3   3  11  327.24   12.88
  -3   3  11  329.52    8.88
  -3  -3  10   23.64    2.48
  -3   3  10   22.96    2.27
  -3   3  10   24.28    2.35
  -3   3  10   27.03    2.41
   3   3 -10   25.06    2.46
   3  -3 -10   26.10    2.69
  -3  -3  10   22.05    3.32
  -3   3  10   21.83    3.31
   3  -3 -10   24.79    3.70
   3   3 -10   22.26    3.62
   3  -3 -10   28.86    3.73
   3   3 -10   22.65    3.38
  -3   3  10   30.03    3.62
  -3   3  10   20.34    2.16
  -3   3  10   22.29    3.32
  -3   3   9    0.88    0.53
  -3   3   9    0.65    0.46
   3  -3  -9    0.70    0.53
  -3   3   9    1.86    0.93
  -3  -3   9    1.52    0.82
   3  -3  -9    1.38    1.24
   3   3  -9    1.60    1.34
   3   3  -9    0.16    0.53
   3  -3  -9    1.77    1.17
  -3   3   9    1.49    0.99
  -3   3   9    0.38    0.62
  -3   3   9    3.93    0.98
  -3  -3   9    0.14    0.47
  -3   3   9    0.45    0.42
  -3   3   8  149.01    7.33
  -3   3   8  159.56    7.44
   3  -3  -8  146.61    7.66
   3   3  -8  157.88    8.03
  -3  -3   8  160.53    7.63
  -3   3   8  154.05    7.59
   3   3  -8  156.11    7.58
   3  -3  -8  151.76    7.32
   3  -3  -7  115.98    5.36
  -3   3   7  114.58    6.03
   3  -3  -7  117.67    5.99
   3   3  -7  122.70    6.27
  -3   3   7  129.28    6.27
   3  -3  -7  111.45    6.24
   3   3  -7  112.24    6.34
  -3  -3   7  116.43    6.10
  -3   3   7  115.63    6.12
   3  -3  -6   15.80    1.98
  -3   3   6   17.79    2.23
  -3   3   6   19.76    2.33
   3  -3  -6   19.80    2.45
   3   3  -6   16.07    2.29
  -3   3   5  195.91    6.98
  -3   3   5  220.73    7.43
   3  -3  -5  197.53    7.18
   3   3  -5  205.89    7.47
  -3  -3   4  148.38    4.10
  -3   3   4  142.19    5.55
  -3   3   4  157.01    6.02
   3  -3  -4  148.95    5.83
   3   3  -4  145.96    5.88
  -3  -3   3 2756.34   17.03
  -3   3   3 2726.15   23.06
  -3   3   3 2793.80   24.30
   3  -3  -3 2746.68   23.68
   3   3  -3 2725.69   24.09
  -3  -3   2  824.81    9.59
  -3   3   2  826.37   12.22
  -3   3   2  835.31   12.94
   3  -3  -2  812.46   12.46
   3   3  -2  818.91   12.77
  -3   3   1  866.83   12.79
  -3  -3   1  875.36   10.33
   3   3  -1  877.99   14.76
  -3   3   1  883.09   12.41
   3   3   0   56.04    3.64
   3  -3   0   58.67    3.80
   3   3   0   60.81    3.71
  -3   3   0   58.15    3.52
   3   3   0   60.51    3.90
  -3   3   0   66.68    3.39
   3  -3   0   64.90    3.98
   3   3   1   45.83    3.32
   3  -3   1   43.79    3.17
   3   3   1   47.14    3.40
  -3   3  -1   49.89    3.41
   3  -3   1   44.87    3.35
  -3   3  -1   50.63    3.04
   3   3   1   46.79    3.40
   3  -3   2  152.67    5.81
   3   3   2  165.79    6.69
  -3   3  -2  156.72    6.29
   3  -3   2  151.91    6.38
  -3   3  -2  152.87    5.56
   3   3   3 1087.66   17.96
  -3   3  -3 1117.32   16.95
  -3   3  -4    0.05    0.51
   3   3   4    0.01    0.74
   3  -3   4   -1.04    0.79
   3   3   5  322.91   10.88
  -3   3  -5  333.40   10.28
   3  -3   5  319.82    9.87
   3   3   6    7.83    1.89
   3  -3   6    7.88    1.61
   3  -3   7   28.16    2.51
   3   3   7   24.82    3.45
   3   3   7   29.05    2.55
  -3   3  -7   33.74    2.75
  -3   3  -8   67.97    4.21
   3   3   8   58.26    5.55
   3   3   8   63.59    5.45
  -3   3  -8   58.99    5.20
  -3  -3  -8   58.51    5.12
   3  -3   8   65.29    3.96
  -3   3  -8   65.25    3.99
   3  -3   8   58.67    3.59
   3   3   8   67.02    4.00
  -3   3  -9   19.04    2.39
   3   3   9   21.09    3.26
   3   3   9   21.76    3.73
   3   3   9   18.27    2.19
   3   3   9   20.31    2.32
   3  -3   9   19.46    2.31
   3  -3   9   16.91    2.06
   3   3   9   18.77    2.21
  -3   3  -9   19.91    2.27
  -3   3  -9   20.30    3.23
  -3  -3  -9   22.06    3.36
   3   3  10   24.52    2.59
   3   3  10   27.35    2.73
   3  -3  10   25.05    2.53
   3   3  10   24.82    2.59
   3  -3  10   24.16    2.57
  -3   3 -10   24.08    2.72
  -3   3 -10   22.96    2.50
   3   3  11   47.30    3.56
   3   3  11   50.42    3.67
   3   3  11   47.82    3.58
   3  -3  11   48.61    3.53
  -3   3 -11   47.03    3.76
  -3   3 -11   50.64    3.92
   3   3  12    1.02    0.80
  -3   3 -12    1.78    0.71
   3   3  12    3.10    1.04
   3  -3  12    0.53    0.58
   3   3  12    1.51    1.17
   3  -3  12    0.32    0.69
   3   3  12    1.45    0.65
   3   3  12    1.31    0.74
  -3   3 -13    0.47    0.54
   3  -3  13   -0.25    0.58
   3  -3  13    0.21    0.50
   3   3  13    0.27    0.63
   3   3  13    0.51    0.65
   3   3  13   -0.37    0.61
  -3   3 -14   21.11    2.09
   3   3  14   19.06    1.57
   3  -3  14   18.55    1.95
   3   3  14   19.77    1.58
   3   3  14   21.87    2.06
   3  -3  14   21.20    1.93
   3   3  14   23.31    2.00
  -3   3 -15    5.61    0.95
   3   3  15    5.95    0.93
   3  -3  15    3.84    0.76
   3   3  15    5.10    0.83
   3  -3  15    4.72    0.78
  -3   4  16    2.02    0.60
  -3  -4  16    2.12    0.62
  -3   4  16    2.96    0.59
   3  -4 -16    1.96    0.50
   3   4 -15    1.35    0.59
   3  -4 -15    1.37    0.68
  -3   4  15    1.93    0.61
  -3   4  15    0.75    0.49
  -3   4  15    1.97    0.55
  -3   4  15    3.35    0.79
  -3  -4  14    9.81    1.55
  -3   4  14    9.83    1.50
  -3   4  14    8.87    1.42
   3   4 -14   10.37    1.58
   3  -4 -14    9.89    1.60
  -3   4  13    1.12    0.80
  -3  -4  13    0.42    0.69
  -3   4  13    0.83    0.77
  -3   4  13    0.17    0.65
   3   4 -13    0.11    0.53
   3  -4 -13    0.31    0.66
  -3   4  12  163.30    6.08
   3   4 -12  166.80    6.48
   3  -4 -12  152.23    6.64
  -3  -4  12  165.47    6.78
  -3   4  12  161.81    6.36
  -3   4  12  161.49    6.33
  -3   4  12  169.86    6.45
  -3   4  11    0.83    0.64
  -3   4  11    0.58    0.75
  -3  -4  11    1.17    0.74
   3   4 -11    0.61    0.48
   3  -4 -11    1.09    0.77
  -3   4  11    2.46    0.90
  -3   4  11    1.83    0.90
  -3   4  10   75.89    3.96
   3  -4 -10   73.45    4.58
  -3  -4  10   70.51    4.34
  -3   4  10   77.70    4.26
  -3   4  10   79.47    6.15
  -3   4  10   72.59    4.12
  -3   4  10   71.55    4.11
  -3   4  10   73.53    5.96
  -3   4   9   29.32    2.52
   3  -4  -9   29.83    2.87
  -3  -4   9   30.77    2.80
  -3   4   9   31.57    2.64
   3  -4  -9   27.05    3.46
  -3   4   9   30.69    3.68
  -3   4   9   35.11    2.73
  -3  -4   9   29.81    2.68
  -3   4   9   32.58    3.88
  -3   4   8  175.98    5.79
   3  -4  -8  191.63    8.91
   3  -4  -8  190.03    6.96
  -3  -4   8  186.45    6.63
  -3   4   8  190.71    8.79
  -3   4   8  179.45    5.83
  -3  -4   8  172.29    6.26
  -3   4   8  193.37    8.71
   3  -4  -7   43.66    3.21
  -3  -4   7   46.59    3.20
  -3   4   7   39.29    3.70
   3  -4  -7   45.35    4.26
  -3   4   7   48.16    4.23
  -3  -4   7   46.47    3.86
  -3   4   6  153.93    6.93
   3  -4  -6  165.16    7.05
   3  -4  -6  175.70    8.23
  -3   4   6  172.56    7.61
  -3  -4   6  165.76    6.76
   3   4  -6  172.02    6.94
   3  -4  -6  161.14    6.93
  -3   4   5  505.74   11.78
   3  -4  -5  477.68   11.78
   3  -4  -5  525.79   13.89
  -3   4   5  502.59   12.34
   3  -4  -5  500.98   11.41
   3   4  -5  508.85   11.65
   3  -4  -4  324.33    9.68
  -3   4   4  292.40    8.48
   3  -4  -4  325.30   10.64
  -3   4   4  310.13    9.23
   3  -4  -4  291.91    8.12
  -3   4   3   59.52    3.93
   3  -4  -3   63.45    4.60
   3  -4  -3   57.35    4.19
  -3   4   3   61.73    3.71
  -3   4   2   73.12    4.19
   3  -4  -2   72.97    4.87
  -3   4   2   75.81    3.96
   3  -4  -2   75.16    4.72
   3   4  -1    1.92    0.88
  -3   4   1   -0.13    0.44
   3  -4  -1    1.29    0.84
   3   4  -1    1.07    0.55
   3  -4  -1    1.20    0.77
  -3   4   1    1.93    0.80
   3   4   0   35.49    3.24
  -3   4   0   33.12    3.03
   3  -4   0   26.76    2.84
   3   4   0   28.54    2.87
   3   4   0   27.32    2.86
  -3   4   0   32.77    2.49
   3  -4   0   32.73    3.28
   3   4   1    2.32    1.03
  -3   4  -1    4.64    1.14
   3   4   1    4.16    1.15
   3  -4   1    1.91    0.81
   3  -4   1    2.77    1.15
  -3   4  -1    4.02    0.96
   3   4   1    2.26    1.15
  -3   4  -2   52.54    4.06
   3   4   2   48.02    3.94
   3  -4   2   46.51    3.73
  -3   4  -2   50.14    3.25
   3  -4   2   49.85    4.10
  -3   4  -3   34.74    3.35
   3   4   3   37.12    3.64
   3  -4   3   32.54    3.34
  -3   4  -4  939.94   18.24
   3   4   4  882.51   18.21
   3  -4   4  891.12   17.91
  -3   4  -5  429.59   12.97
   3   4   5  426.37   13.30
   3  -4   5  399.54   12.30
   3  -4   6  238.57    6.96
   3  -4   6  222.34    9.27
  -3  -4  -6  243.67    6.75
  -3   4  -6  243.73   10.11
   3  -4   6  229.99    7.04
   3   4   6  241.94   10.50
  -3   4  -7   11.34    1.69
   3  -4   7   11.92    1.67
   3  -4   7   13.82    1.85
   3   4   7   12.12    1.74
   3   4   7   14.34    2.63
   3   4   7    8.07    1.85
   3   4   8   31.36    3.97
   3   4   8   30.88    4.34
   3  -4   8   35.97    3.00
   3   4   8   35.95    2.99
  -3   4  -8   35.87    3.03
  -3   4  -8   36.62    3.20
   3   4   9   17.34    2.22
   3  -4   9   18.11    2.21
   3   4   9   21.89    2.40
   3  -4   9   19.02    2.06
  -3   4  -9   16.57    2.11
  -3   4  -9   20.80    2.49
   3   4  10    5.51    1.39
   3   4  10    4.86    1.31
   3   4  10    3.62    1.21
   3  -4  10    4.12    1.01
  -3   4 -10    4.25    1.14
  -3   4 -10    2.49    0.99
   3  -4  10    4.95    1.52
   3   4  11   -0.10    0.60
  -3   4 -11    1.36    0.85
   3   4  11    0.72    0.87
   3  -4  11    2.83    1.18
   3   4  11    0.97    0.71
   3  -4  11   -0.56    0.66
  -3   4 -11    1.06    0.74
   3   4  12   -0.30    0.55
   3   4  12    0.33    0.62
  -3   4 -12    0.85    0.89
   3   4  12    0.39    0.88
   3   4  12    0.87    0.68
   3   4  12    0.84    0.69
   3  -4  12   -0.33    0.43
   3  -4  12    0.25    0.72
   3   4  13   12.08    1.45
  -3   4 -13   12.67    1.75
   3   4  13   11.60    1.55
   3  -4  13    9.32    1.28
   3   4  13   10.50    1.48
   3  -4  13   12.42    1.75
   3   4  14    1.21    0.56
  -3   4 -14    1.99    0.86
   3  -4  14    2.60    0.83
   3   4  14    1.52    0.57
   3  -4  14    0.38    0.41
   3   4  14    1.51    0.57
   3   4  14    1.36    0.59
  -3   4 -15   39.93    2.16
   3   4  15   38.68    1.91
  -3   5  16   14.47    1.20
  -3  -5  16   15.44    1.32
   3  -5 -15    6.13    1.02
  -3   5  15    4.44    0.83
  -3   5  15    3.68    0.72
  -3   5  15    3.69    0.79
  -3  -5  15    3.44    0.79
  -3   5  14    9.40    1.39
  -3  -5  14    8.06    1.33
   3  -5 -14   10.29    1.43
  -3   5  14    9.35    1.40
  -3   5  14    9.30    1.33
   3  -5 -13    6.49    1.35
  -3   5  13    7.72    1.41
  -3   5  13    6.28    1.21
  -3   5  12   17.79    2.08
  -3   5  12   15.63    2.00
  -3  -5  12   17.32    2.16
   3  -5 -12   16.21    2.14
  -3   5  12   16.02    1.96
  -3  -5  11    2.79    0.84
  -3   5  11    6.17    1.31
  -3  -5  11    3.75    1.17
  -3   5  11    3.39    0.99
  -3   5  11    3.95    1.08
   3  -5 -11    5.38    1.33
  -3   5  10   90.10    4.58
  -3  -5  10   95.11    5.09
  -3   5  10   95.33    4.70
  -3  -5  10  101.23    5.31
  -3   5  10   97.98    4.87
   3  -5 -10   99.12    5.33
   3  -5  -9  543.45   12.35
  -3   5   9  538.46   10.81
  -3  -5   9  533.54   12.04
  -3   5   9  581.28   16.98
  -3   5   9  544.12   10.83
  -3  -5   9  540.64   12.00
  -3   5   9  548.77   11.08
  -3   5   9  547.29   15.98
   3  -5  -8  341.99   12.71
   3  -5  -8  354.88    9.77
  -3  -5   8  342.42    9.57
  -3   5   8  349.34    8.31
  -3   5   8  364.82   13.10
  -3   5   8  350.03    8.27
  -3  -5   8  369.53    9.71
  -3   5   8  351.54   12.16
   3  -5  -7  168.34    6.55
  -3   5   7  173.89    8.66
  -3  -5   7  160.99    6.44
  -3   5   7  160.33    5.36
   3  -5  -7  165.67    8.79
  -3   5   7  165.70    7.92
   3  -5  -6   29.12    2.68
  -3  -5   6   26.61    2.60
  -3   5   6   23.98    3.10
   3  -5  -6   24.54    3.35
  -3   5   6   27.29    3.08
   3  -5  -5  388.37    9.40
  -3  -5   5  375.10    9.45
  -3   5   5  371.25   11.60
  -3  -5   5  394.02    9.32
   3  -5  -5  388.20   13.03
   3  -5  -5  397.74   11.85
  -3   5   5  375.93   10.79
  -3   5   4    1.05    0.76
   3  -5  -4   -1.23    0.66
   3  -5  -4   -0.72    1.14
  -3   5   4    0.85    0.62
  -3   5   3   73.53    4.82
   3  -5  -3   70.78    5.46
  -3   5   3   79.55    4.45
   3  -5  -3   76.35    5.25
  -3   5   2  103.97    5.52
   3  -5  -2  104.59    6.47
   3  -5  -2  116.75    6.62
   3   5  -2  109.47    6.39
   3   5  -1   17.54    2.52
  -3   5   1   17.86    2.21
   3  -5  -1   11.00    2.15
   3  -5  -1   15.59    2.58
   3   5  -1   10.63    1.99
   3   5   0   66.90    4.95
  -3   5   0   68.11    4.90
   3   5   0   59.30    4.63
   3  -5   0   68.15    5.09
   3   5   0   61.67    4.65
   3  -5   0   66.66    5.08
   3   5   1  307.42   10.97
  -3   5  -1  338.55   11.17
   3   5   1  309.38   10.62
   3  -5   1  305.66   10.99
  -3   5  -2   28.54    3.30
   3   5   2   24.43    3.11
   3  -5   2   25.72    3.29
  -3   5  -3  152.93    7.93
   3  -5   3  123.62    7.31
   3  -5   3  133.90    5.44
   3   5   3  144.30    7.65
   3  -5   4   21.93    2.29
  -3   5  -4   19.41    2.97
   3   5   4   17.64    2.71
   3  -5   4   19.77    3.04
   3  -5   4   18.70    2.12
  -3  -5  -4   21.34    2.02
   3   5   5   64.60    5.58
   3  -5   5   80.52    4.55
   3   5   5   68.22    5.36
  -3   5  -5   72.43    5.88
   3  -5   5   69.73    5.70
  -3  -5  -5   76.30    3.84
   3  -5   5   66.89    4.03
   3  -5   6    6.45    1.50
   3   5   6    4.22    1.61
   3   5   6    5.48    1.70
  -3   5  -6    3.78    1.54
   3  -5   6    3.16    0.98
  -3  -5  -6    3.17    0.90
   3  -5   7   -0.58    0.69
   3   5   7    1.84    0.81
   3  -5   7   -0.38    0.71
  -3   5  -7   -0.30    0.68
   3   5   8    5.40    1.25
   3  -5   8    7.50    1.39
  -3   5  -8    9.34    1.58
  -3   5  -8    6.49    1.40
   3  -5   8    9.15    1.87
   3   5   9   25.74    2.60
  -3   5  -9   32.63    2.77
   3   5   9   26.70    2.60
   3  -5   9   30.19    3.17
  -3   5  -9   26.43    2.78
   3  -5  10   14.00    2.20
  -3   5 -10   14.98    2.03
   3   5  10   12.07    1.74
   3   5  10   11.42    1.76
   3   5  10   11.62    1.77
   3  -5  11    0.69    0.79
  -3   5 -11    0.33    0.53
   3   5  11    1.10    0.71
   3   5  11    0.24    0.63
  -3   5 -11   -0.87    0.93
   3   5  11   -0.47    0.85
   3   5  12    2.54    0.94
   3  -5  12    2.56    1.01
   3   5  12    3.44    0.97
  -3   5 -12    2.97    0.92
   3   5  12    3.57    1.02
   3   5  12    3.01    0.86
   3   5  12    3.44    0.93
   3   5  13    0.66    0.52
   3  -5  13    1.05    0.71
  -3   5 -13    0.44    0.50
   3   5  13    1.65    0.63
   3   5  13    1.31    0.64
   3   5  14   11.10    1.06
   3  -5  14   10.96    1.23
   3   5  14   10.92    1.06
   3   5  14   12.35    1.22
  -3   5 -14   10.56    1.26
  -3   6  15   39.49    2.05
  -3  -6  15   41.97    2.25
  -3   6  15   40.85    1.94
  -3   6  14    0.26    0.36
   3  -6 -14    0.58    0.45
  -3   6  14    0.97    0.54
  -3  -6  14    0.36    0.49
  -3   6  14    0.42    0.38
   3  -6 -13    3.08    0.77
  -3   6  13    2.82    0.79
  -3   6  13    2.36    0.73
  -3   6  13    3.34    0.89
  -3  -6  13    3.29    0.98
  -3  -6  12    3.46    1.10
   3  -6 -12    2.37    0.80
  -3  -6  12    4.41    1.01
  -3   6  12    3.94    0.97
  -3   6  12    3.18    0.93
  -3   6  12    2.94    0.83
   3  -6 -11   38.40    3.11
  -3   6  11   44.06    3.12
  -3  -6  11   38.96    3.29
  -3   6  11   41.63    2.95
  -3  -6  11   39.89    3.18
  -3   6  11   38.33    2.79
   3  -6 -10   33.02    3.00
  -3   6  10   38.09    2.93
  -3  -6  10   33.21    3.09
  -3   6  10   34.79    2.74
  -3  -6  10   30.81    2.92
  -3   6  10   31.57    2.59
   3  -6  -9   26.08    2.79
  -3   6   9   23.87    2.36
  -3  -6   9   22.16    2.60
  -3  -6   9   22.02    2.57
  -3   6   9   27.39    2.41
  -3   6   9   23.44    2.24
   3  -6  -8  197.44    7.39
  -3  -6   8  196.92    7.40
  -3  -6   8  198.68    7.65
  -3   6   8  207.17    6.61
   3  -6  -7   57.01    3.96
   3  -6  -7   54.38    5.41
  -3   6   7   66.34    5.75
  -3  -6   7   60.71    4.23
  -3  -6   7   64.53    4.22
   3  -6  -6    7.09    1.41
  -3   6   6    3.95    1.60
   3  -6  -6    5.86    1.89
  -3  -6   6    5.77    1.39
  -3  -6   6    7.33    1.42
  -3   6   5   47.47    4.57
   3  -6  -5   50.62    3.61
  -3  -6   5   43.40    3.32
  -3  -6   5   41.11    3.38
   3  -6  -5   46.90    4.96
   3  -6  -4  199.93   10.09
   3  -6  -4  202.36    7.04
  -3   6   4  194.57    8.85
  -3  -6   4  195.08    6.83
  -3  -6   4  196.23    7.31
   3  -6  -4  204.86    9.40
   3  -6  -3   21.55    3.11
   3   6  -3   20.54    3.15
   3  -6  -3   20.19    3.22
  -3  -6   3   25.90    2.35
   3  -6  -3   21.21    2.31
  -3   6   3   18.66    2.68
  -3  -6   3   23.43    2.32
   3  -6  -3   21.95    2.21
  -3  -6   3   22.58    2.51
   3  -6  -2    0.23    0.75
   3   6  -2   -0.16    0.83
   3  -6  -2    0.27    0.81
  -3  -6   2    0.06    0.45
   3  -6  -2    0.51    0.61
   3   6  -2   -1.07    0.84
   3  -6  -2    0.01    0.43
  -3  -6   2   -0.16    0.54
  -3  -6   2   -0.06    0.48
  -3  -6   1   12.98    1.88
   3  -6  -1   11.41    1.66
   3  -6  -1   11.40    2.31
   3   6  -1   14.63    2.53
   3  -6  -1   16.09    1.91
   3   6  -1   12.65    2.30
   3   6  -1   15.73    2.70
  -3   6   1   20.31    3.11
  -3   6   1   14.14    2.15
   3  -6   0   13.14    1.75
   3  -6   0   10.35    2.41
   3   6   0   14.79    2.56
   3  -6   0   13.25    1.75
   3   6   0   11.12    2.31
  -3   6   0   17.18    2.81
   3   6   0   12.19    2.22
   3  -6   1    5.40    1.16
   3   6   1    4.02    1.38
  -3   6  -1    6.67    1.85
   3   6   1    4.70    1.46
   3  -6   1    5.33    1.83
   3  -6   1    4.32    1.03
   3  -6   2    0.90    0.63
   3  -6   2    0.43    0.51
   3  -6   2    1.42    0.57
   3  -6   2    0.64    0.43
  -3   6  -2    0.38    1.02
   3   6   2    0.05    0.49
   3  -6   3  100.99    5.10
   3  -6   3   98.76    7.16
   3   6   3  105.05    6.97
   3  -6   3  110.23    4.96
   3  -6   3  113.45    5.27
  -3  -6  -3  108.48    4.52
  -3   6  -3  108.92    7.43
   3   6   3   95.84    6.01
   3  -6   4    1.33    0.95
   3  -6   4    1.04    0.60
  -3   6  -4    1.68    1.19
   3   6   4    0.42    0.73
   3   6   4    1.40    1.19
   3  -6   4    1.45    0.96
  -3  -6  -4    0.60    0.52
  -3  -6  -5   28.18    2.34
   3  -6   5   31.88    2.65
   3  -6   5   30.87    2.98
   3   6   5   24.47    3.31
  -3   6  -5   35.89    4.51
   3   6   5   29.36    3.93
   3  -6   5   20.21    3.19
   3  -6   5   32.19    2.98
   3  -6   6   13.55    1.73
   3   6   6   17.80    2.90
   3  -6   6   12.39    2.01
   3  -6   6   10.14    1.69
   3  -6   6    7.49    2.00
   3  -6   7    0.48    0.59
   3   6   7   -0.44    0.79
   3  -6   7   -0.16    0.66
   3   6   8    2.40    0.95
   3  -6   8    2.62    1.09
   3  -6   8    3.78    1.02
  -3   6  -8    3.09    0.90
   3  -6   9    7.98    1.64
   3   6   9    8.40    1.42
   3   6   9    7.97    1.39
  -3   6  -9    9.63    1.59
   3  -6  10    0.89    0.71
   3   6  10    0.84    0.51
   3   6  10    1.47    0.71
   3   6  10    2.09    0.87
  -3   6 -10    1.16    0.62
   3  -6  11    8.23    1.52
   3   6  11    9.22    1.26
   3   6  11    8.93    1.32
  -3   6 -11    9.55    1.56
   3   6  11    8.52    1.38
  -3   6 -12    1.07    0.64
   3   6  12    0.48    0.44
   3   6  12   -0.03    0.40
   3   6  12   -0.38    0.64
   3  -6  12    0.07    0.54
  -3   6 -13    0.12    0.31
   3   6  13    0.51    0.37
   3   6  13    0.65    0.44
   3   6  13    0.41    0.34
   3   6  13   -0.75    0.44
   3  -6  13   -0.44    0.32
  -3   7  14    1.20    0.40
  -3  -7  14    1.07    0.42
  -3   7  14    0.82    0.37
  -3   7  13    3.07    0.62
  -3  -7  13    3.44    0.83
  -3   7  13    4.06    0.77
  -3  -7  12    1.81    0.61
  -3  -7  12    2.26    0.77
  -3   7  12    0.64    0.35
  -3   7  12    1.76    0.67
  -3   7  12    1.05    0.46
   3  -7 -11    4.45    0.98
  -3  -7  11    3.19    0.99
   3  -7 -11    4.07    0.94
  -3  -7  11    5.02    1.19
  -3   7  11    2.36    0.70
  -3   7  11    3.25    0.80
   3  -7 -10   32.52    2.66
  -3  -7  10   31.02    2.83
  -3  -7  10   31.88    2.84
   3  -7 -10   29.72    2.53
  -3   7  10   29.59    2.42
   3  -7  -9   28.65    2.67
  -3  -7   9   30.97    2.95
  -3  -7   9   29.71    2.81
   3  -7  -9   29.39    2.71
  -3   7   9   30.16    2.45
   3  -7  -8   28.18    2.71
  -3  -7   8   30.14    3.01
  -3  -7   8   25.62    2.65
   3  -7  -8   27.68    2.66
  -3   7   8   28.67    2.38
   3  -7  -7   14.40    2.01
  -3  -7   7   18.18    2.26
   3  -7  -7   18.33    2.24
  -3  -7   7   15.56    2.27
  -3  -7   6   70.79    4.37
   3  -7  -6   62.00    4.09
  -3  -7   6   77.68    4.91
   3  -7  -5    4.84    1.24
  -3  -7   5    6.43    1.38
  -3  -7   5    4.34    1.29
   3   7  -4   -2.28    1.22
  -3   7   4    4.77    1.47
   3  -7  -4    0.91    0.72
  -3  -7   4    1.15    0.58
  -3  -7   4    1.80    0.72
  -3  -7   3   60.63    4.32
  -3  -7   3   60.80    3.93
   3   7  -3   55.99    5.53
  -3   7   3   58.29    5.06
   3  -7  -3   54.20    3.85
  -3  -7   3   61.49    3.80
   3   7  -3   53.46    5.04
   3  -7  -3   58.48    3.70
   3  -7  -3   56.67    5.33
  -3  -7   2   92.94    5.33
   3   7  -2   75.70    6.35
  -3   7   2   90.26    6.95
   3   7  -2   76.78    6.07
   3  -7  -2   81.56    4.71
  -3  -7   2   88.76    4.46
   3  -7  -2   79.65    4.46
   3  -7  -2   76.53    6.29
  -3  -7   1    1.40    0.87
   3   7  -1    3.34    1.11
  -3   7   1    3.73    1.73
   3   7  -1    1.87    1.04
   3  -7  -1    1.67    0.86
  -3  -7   1    0.18    0.64
   3  -7  -1   -0.10    0.50
   3  -7   0   59.06    5.66
   3   7   0   49.03    5.22
  -3   7   0   61.90    5.77
   3  -7   0   61.93    4.02
   3  -7   0   59.87    3.98
   3  -7   1   90.43    7.13
  -3   7  -1   80.78    6.64
   3  -7   1   88.98    4.90
   3  -7   1   87.00    4.72
   3  -7   2   90.83    7.28
   3  -7   2   90.74    4.78
   3  -7   2   87.04    4.93
  -3   7  -2   80.46    6.69
  -3   7  -2   80.37    6.71
   3  -7   3    0.36    0.58
   3  -7   3   -0.04    0.55
   3  -7   3    0.75    0.60
   3  -7   4   28.77    2.86
   3  -7   4   30.42    2.99
   3  -7   4   30.51    2.71
   3  -7   5   -0.81    1.06
   3  -7   5   -0.39    0.84
   3  -7   5   -0.08    0.78
   3  -7   6   49.04    3.82
   3  -7   6   52.42    3.78
   3   7   6   52.74    3.41
   3  -7   6   55.01    3.47
   3  -7   7    1.90    0.95
   3  -7   7    3.88    1.15
  -3   7  -7    5.12    1.21
   3  -7   8   40.33    3.39
  -3   7  -8   43.89    3.14
   3  -7   8   39.18    2.99
   3   7   8   38.44    2.90
   3  -7   9    1.68    0.69
   3  -7   9    0.50    0.54
   3   7   9    0.59    0.49
   3   7   9    0.66    0.66
   3  -7  10    3.46    1.05
   3   7  10    2.34    0.71
   3   7  10    4.50    1.00
   3  -7  11    0.16    0.41
  -3   7 -11    0.05    0.38
   3   7  11   -0.57    0.48
   3   7  11   -0.02    0.36
   3   7  11    0.64    0.52
   3  -7  12    0.28    0.30
   3   7  12    0.69    0.38
   3   7  12    1.04    0.42
  -3   7 -12    0.88    0.45
  -3  -8  12    1.09    0.50
  -3   8  11    0.40    0.33
   3  -8 -11    0.62    0.42
  -3  -8  11    0.12    0.44
  -3   8  11   -0.12    0.39
  -3  -8  11   -0.31    0.51
   3  -8 -10    8.73    1.23
  -3  -8  10    8.20    1.37
  -3  -8  10    7.27    1.20
  -3   8  10    9.12    1.15
   3  -8  -9    2.33    0.73
  -3  -8   9    2.72    0.82
  -3  -8   9    3.78    1.06
  -3  -8   8   17.69    2.07
   3  -8  -8   17.74    1.99
  -3  -8   8   17.53    2.19
   3  -8  -7    1.50    0.80
  -3  -8   7    1.14    0.72
  -3  -8   7    0.91    0.49
   3  -8  -6    1.88    0.91
  -3  -8   6    3.31    1.10
  -3  -8   6    2.87    0.91
   3  -8  -5   60.42    4.07
  -3  -8   5   58.41    4.26
   3  -8  -4   18.90    2.35
  -3  -8   4   22.24    2.66
   3  -8  -3   78.17    4.69
  -3  -8   3   74.88    4.88
   3  -8  -3   74.41    4.14
   3  -8  -2  122.40    5.83
   3  -8  -2  108.73    5.22
  -3  -8   1    3.50    1.03
   3  -8  -1    2.08    1.12
   3  -8  -1    3.26    1.14
   3  -8   0    9.09    1.62
   3  -8   0   10.59    1.79
   3  -8   1   12.63    1.88
   3  -8   1   14.69    2.08
   3  -8   2   -1.60    0.90
   3  -8   2    0.73    0.76
   3  -8   3    0.71    0.61
   3  -8   3    1.65    0.93
   3  -8   3    1.66    0.83
   3  -8   4   90.80    5.06
   3  -8   4   79.90    4.51
   3  -8   4   81.15    4.40
   3  -8   5  130.34    5.93
   3  -8   5  134.16    5.87
   3  -8   5  138.75    5.54
   3  -8   6    7.19    1.50
   3  -8   6    7.91    1.51
   3  -8   7  109.08    4.89
   3  -8   7  116.14    5.30
   3   8   7  111.46    4.38
   3  -8   8   25.91    2.23
   3  -8   8   24.73    2.36
   3   8   8   25.65    1.97
   3   8   8   23.79    2.13
   3  -8   9    0.21    0.43
   3   8   9    1.00    0.57
   3  -8   9    1.08    0.71
  -3   8 -10    0.39    0.47
   3   8  10    0.17    0.42
   3  -8  10   -0.33    0.40
   3   8  10    0.76    0.43
   3  -9  -9    1.37    0.49
   3  -9  -8   13.63    1.54
  -3  -9   8   13.26    1.69
  -3  -9   7    1.37    0.69
   3  -9  -7    2.03    0.79
  -3  -9   6    3.01    1.00
   3  -9  -6    1.62    0.74
   3  -9  -5   50.39    3.37
   3  -9  -4    0.95    0.75
   3  -9  -3   23.38    2.48
   3  -9  -2   35.66    3.10
   3  -9  -2   34.79    2.77
   3  -9  -1    6.45    1.41
   3  -9  -1    6.95    1.32
   3  -9   0    7.63    1.47
   3  -9   0    6.11    1.33
   3  -9   1    6.32    1.37
   3  -9   1    5.40    1.24
   3  -9   2   32.91    2.77
   3  -9   2   39.80    3.16
   3  -9   3   51.74    3.39
   3  -9   3   49.14    3.52
   3  -9   4   11.09    1.54
   3  -9   4   11.23    1.49
   3  -9   4   11.08    1.65
   3  -9   5   14.57    1.69
   3  -9   5   13.81    1.64
   3  -9   5   14.28    1.83
   3  -9   6   27.99    2.23
   3  -9   6   30.07    2.44
   3   9   7    2.92    0.64
   3  -9   7    2.41    0.62
   3  -9   7    3.18    0.79
  -3   9  -8    0.37    0.41
   3  -9   8   -0.22    0.32
   3 -10  -7   10.65    1.11
   3 -10  -6    0.47    0.41
   3 -10  -5   13.84    1.49
   3 -10  -4   31.03    2.36
   3 -10  -3    0.59    0.43
   3 -10  -2    9.27    1.38
   3 -10  -1    1.30    0.65
   3 -10   0   -0.56    0.57
   3 -10   0   -0.07    0.50
   3 -10   1   -0.18    0.44
   3 -10   1   -0.24    0.51
   3 -10   2    2.91    0.79
   3 -10   2    3.72    0.94
   3 -10   3    2.65    0.72
   3 -10   3    2.42    0.77
   3 -10   4    1.56    0.53
   3 -11  -3    0.64    0.32
   3 -11  -2    3.82    0.67
   3 -11  -1    0.42    0.40
   3 -11   0    1.44    0.52
   3 -11   1    0.46    0.38
   4   0 -17    0.27    0.37
   4   0 -16   -0.51    0.51
   4   0 -15    0.34    0.66
  -4   0  14    4.25    0.97
   4   0 -14    3.34    1.05
  -4   0  14    5.22    1.17
  -4   0  13   -0.34    0.49
  -4   0  13    0.08    0.48
   4   0 -13   -0.68    0.76
  -4   0  12  215.18   10.21
  -4   0  12  217.03    6.75
  -4   0  12  217.30    7.04
   4   0 -12  211.90    7.99
   4   0 -11    0.67    0.78
  -4   0  11   -0.20    0.50
   4   0 -11   -2.12    1.65
  -4   0  11    0.92    1.14
  -4   0  11    1.44    0.80
  -4   0  11    0.74    0.66
  -4   0  10  740.11   19.43
   4   0 -10  779.27   20.90
   4   0 -10  738.27   19.15
   4   0 -10  754.50   13.79
  -4   0  10  772.15   17.62
  -4   0  10  737.03   11.82
  -4   0  10  769.31   11.51
   4   0  -9   -0.02    0.44
  -4   0   9   -0.13    0.73
   4   0  -8  110.30    6.97
  -4   0   8  115.12    6.00
   4   0  -7   -0.84    0.55
  -4   0   7   -0.54    0.57
   4   0  -6  377.54   11.33
  -4   0   6  387.17    9.71
   4   0  -5   -0.15    0.64
   4   0  -5   -2.34    0.79
   4   0  -4  918.32    9.10
   4   0  -4  899.80   16.15
   4   0  -4  891.85   13.58
  -4   0   4  916.34   13.75
   4   0  -3    0.10    0.31
   4   0  -3   -0.10    0.67
   4   0  -3   -0.09    0.53
  -4   0   3    0.73    0.67
   4   0  -2  447.48   10.78
  -4   0   2  447.43    9.30
   4   0  -2  449.07    9.46
   4   0  -1   -0.10    0.47
  -4   0   1   -0.08    0.36
   4   0   0 1350.27   15.64
  -4   0   0 1368.34   16.67
  -4   0  -1    0.01    0.23
   4   0   1   -0.12    0.47
  -4   0  -1   -0.02    0.51
   4   0   2   34.75    2.84
  -4   0  -2   34.35    2.95
   4   0   3    0.55    0.62
   4   0   4 4746.85   37.49
   4   0   4 4548.53   28.45
   4   0   5   -0.83    0.81
   4   0   6    0.08    0.79
  -4   0  -7    0.26    0.62
  -4   0  -7    0.43    0.49
   4   0   7   -0.06    0.41
  -4   0  -7   -1.14    0.62
   4   0   7   -0.70    0.93
  -4   0  -7   -0.66    0.52
   4   0   7    0.17    0.57
   4   0   7    0.10    0.48
  -4   0  -8   24.26    2.54
  -4   0  -8   23.59    2.29
   4   0   8   24.31    2.25
   4   0   8   20.90    2.06
   4   0   8   23.58    2.39
   4   0   8   31.34    2.75
  -4   0  -8   29.59    2.75
   4   0   8   26.69    3.20
   4   0   8   26.25    3.78
  -4   0  -9   -0.53    0.55
   4   0   9   -0.24    0.49
  -4   0  -9    0.50    0.53
   4   0   9    0.40    0.47
   4   0   9   -0.08    0.48
   4   0   9   -0.77    0.63
  -4   0  -9   -0.13    0.62
   4   0   9   -0.74    1.56
  -4   0  -9    0.12    0.51
   4   0  10   58.65    3.92
  -4   0 -10   49.93    3.48
  -4   0 -10   49.32    3.33
   4   0  10   49.78    3.67
   4   0  10   46.88    3.37
   4   0  10   52.27    3.49
   4   0  11    0.22    0.66
   4   0  11    0.20    0.73
  -4   0 -11    1.38    0.78
   4   0  12   88.19    4.57
   4   0  12   95.28    4.97
   4   0  13   -0.28    0.61
   4   0  13    0.44    0.51
   4   0  14    1.14    0.60
   4   0  15   -0.18    0.31
  -4   1  17    6.17    0.83
   4  -1 -17    7.72    1.15
   4   1 -17    5.38    0.94
  -4  -1  16   18.49    1.71
   4   1 -16   22.03    2.13
   4  -1 -16   20.71    2.12
   4  -1 -15   16.26    2.08
   4   1 -15   15.27    2.03
  -4   1  15   14.58    1.59
  -4  -1  15   17.04    1.91
   4   1 -14   -0.56    0.74
   4  -1 -14    0.49    0.75
  -4   1  14    0.11    0.39
  -4  -1  14    0.07    0.51
  -4  -1  13   77.72    4.42
   4  -1 -13   82.84    5.04
   4   1 -13   78.88    4.78
  -4   1  13   79.68    4.24
  -4   1  12   40.09    3.00
  -4   1  12   40.96    2.88
  -4  -1  12   37.47    3.07
  -4   1  12   36.92    2.98
  -4   1  12   37.22    3.05
   4   1 -12   41.12    3.44
   4  -1 -12   34.13    3.23
  -4   1  11   28.86    2.60
  -4   1  11   31.10    2.53
   4  -1 -11   33.24    3.11
   4   1 -11   31.54    2.96
  -4  -1  11   31.41    4.30
  -4   1  11   34.11    4.35
   4  -1 -11   29.45    4.36
   4   1 -11   29.87    4.31
   4   1 -11   30.44    4.19
   4  -1 -11   27.92    3.96
  -4  -1  11   29.96    2.38
  -4   1  11   31.30    2.64
  -4   1  11   27.79    3.57
  -4  -1  11   32.43    3.65
  -4  -1  11   30.17    2.68
  -4   1  11   27.87    2.54
   4  -1 -10    8.86    1.60
   4   1 -10    9.05    1.53
  -4   1  10    9.36    2.21
  -4  -1  10    6.73    2.04
   4  -1 -10    7.78    2.07
   4   1 -10    8.69    2.37
   4   1 -10    4.59    1.53
   4  -1 -10    8.74    2.21
  -4   1  10   10.22    1.50
  -4  -1  10    9.82    1.34
  -4  -1  10   10.04    1.60
  -4   1  10    6.90    1.24
  -4   1  10    8.53    1.35
  -4  -1  10    9.42    1.91
  -4   1  10    7.78    2.03
   4  -1  -9   11.67    1.70
  -4  -1   9   13.26    2.25
  -4   1   9    9.83    2.02
  -4   1   9   12.34    1.55
  -4   1   9   10.57    1.48
  -4  -1   9   13.05    2.46
  -4   1   9   19.18    2.99
   4  -1  -9   12.34    2.50
   4   1  -9   11.65    2.36
  -4   1   9   13.40    1.99
   4  -1  -8  137.37    7.85
   4   1  -8  132.93    7.72
  -4   1   8  135.74    6.78
  -4  -1   8  127.08    6.09
  -4   1   8  127.62    5.97
   4  -1  -7  273.07   10.27
   4   1  -7  266.29   10.28
  -4  -1   7  251.52    8.07
  -4   1   7  269.05    8.97
  -4   1   7  259.03    8.14
   4   1  -6  470.56   12.81
   4  -1  -6  506.33   13.16
   4  -1  -6  490.50    9.56
  -4  -1   6  478.16   10.53
  -4   1   6  501.47   11.50
  -4   1   6  493.03   10.77
   4  -1  -5 1317.81   20.30
   4   1  -5 1251.71   19.91
   4  -1  -5 1230.04   14.77
  -4   1   5 1287.45   17.60
  -4  -1   5 1261.78   16.26
  -4   1   5 1277.47   16.92
   4  -1  -4  207.17    7.68
   4   1  -4  203.45    7.69
  -4  -1   4  211.52    6.46
   4   1  -4  207.29    7.11
   4  -1  -4  192.76    5.75
  -4   1   4  217.28    6.93
   4  -1  -3 1458.79   19.88
   4   1  -3 1458.91   19.99
   4   1  -3 1507.35   18.71
  -4  -1   3 1463.40   16.59
  -4   1   3 1444.59   17.42
   4   1  -3 1464.70   14.65
  -4   1   3 1468.54   12.82
   4   1  -2  335.47    8.87
  -4  -1   2  334.45    7.93
  -4   1   2  345.07    8.37
   4  -1  -2  337.57    6.36
   4  -1  -2  340.23    9.38
   4   1  -2  345.61    9.52
   4   1  -2  354.79    7.40
  -4   1   2  327.93    6.32
   4   1  -1  341.65    7.59
  -4   1   1  318.53    6.54
   4  -1  -1  341.27    6.70
   4   1  -1  350.12    8.35
  -4  -1   1  334.02    7.98
  -4   1   1  340.02    8.34
   4   1  -1  354.61    9.11
   4   1   0 1453.29   17.46
  -4  -1   0 1430.08   17.10
  -4   1   0 1394.12   17.20
   4  -1   1    1.30    0.64
   4   1   1    0.67    0.60
  -4  -1  -1    1.32    0.66
  -4   1  -1    0.95    0.65
  -4   1  -2    2.17    0.70
   4  -1   2    1.84    0.80
   4   1   2    0.97    0.75
  -4  -1  -2    1.63    0.78
  -4   1  -2    1.54    0.77
  -4   1  -3 1578.33   16.53
   4  -1   3 1555.24   18.77
  -4   1  -3 1585.11   20.77
   4  -1   3 1609.26   19.73
   4   1   3 1616.12   21.53
   4  -1   4 1653.68   21.84
   4   1   4 1696.92   23.45
   4  -1   5  134.92    6.78
   4   1   5  126.96    6.88
   4   1   6   91.71    6.22
   4  -1   6   87.74    5.89
   4  -1   7   83.91    4.14
   4   1   7   84.08    4.26
   4  -1   7   81.60    4.27
   4   1   7   80.51    4.16
   4   1   7   86.56    6.51
  -4   1  -7   84.77    4.53
  -4  -1  -7   82.29    4.28
   4  -1   7   88.10    6.27
  -4  -1  -7   75.78    4.06
  -4   1  -7   78.94    3.91
  -4  -1  -7   78.47    3.93
  -4  -1  -7   83.13    4.33
  -4   1  -7   85.73    4.50
  -4   1  -7   80.57    4.02
  -4   1  -8   -0.07    0.39
  -4  -1  -8   -0.12    0.69
   4  -1   8    0.17    0.53
   4   1   8    0.17    0.62
   4   1   8   -0.29    0.54
   4  -1   8    0.36    0.47
   4   1   8    0.20    0.57
   4   1   8   -0.22    0.50
  -4   1  -8   -0.04    0.58
  -4  -1  -8    0.18    0.54
  -4   1  -8    0.53    0.43
   4   1   8   -0.03    0.81
   4  -1   8    1.77    1.14
   4   1   8   -1.20    0.98
  -4  -1  -9    5.99    1.29
   4   1   9    5.85    1.21
   4   1   9    4.55    1.06
   4  -1   9    4.02    1.11
   4   1   9    7.09    1.40
   4  -1   9    4.88    1.24
   4   1   9    3.98    1.07
  -4   1  -9    4.57    1.24
  -4   1  -9    5.92    1.46
   4  -1   9    4.50    1.28
   4   1   9    6.64    1.80
   4   1   9    3.85    1.51
   4   1  10    8.51    1.56
   4  -1  10    8.97    1.69
   4   1  10    7.58    1.45
   4  -1  10    8.67    1.63
  -4   1 -10   10.07    1.89
   4   1  10    8.88    1.58
  -4   1 -10   11.48    1.75
   4   1  10    8.88    1.58
  -4   1 -10    8.89    1.70
   4   1  11    6.15    1.39
   4  -1  11    5.36    1.27
   4  -1  11    4.64    1.24
   4   1  11    5.58    1.24
   4   1  11    4.60    1.18
  -4   1 -11    3.74    1.06
   4   1  11    5.55    1.23
   4   1  11    4.69    1.12
   4   1  12    1.39    0.74
   4  -1  12    0.47    0.61
   4   1  12    0.94    0.60
   4  -1  12    0.02    0.57
  -4   1 -12    0.20    0.44
   4   1  12    1.21    0.59
  -4   1 -13   25.56    2.28
   4   1  13   19.51    1.94
   4  -1  13   21.58    2.21
   4   1  13   23.84    2.35
   4   1  13   23.69    1.94
  -4   1 -14   -0.09    0.37
   4   1  14    0.20    0.52
   4  -1  14    0.57    0.51
   4  -1  14    0.15    0.44
   4  -1  15    2.14    0.57
   4   1  15    2.19    0.61
   4  -2 -17    2.61    0.66
   4   2 -17    2.50    0.63
  -4   2  16    1.44    0.55
   4  -2 -16    1.86    0.70
   4   2 -16    1.05    0.67
  -4  -2  15    3.40    0.92
  -4   2  15    4.32    0.84
  -4   2  15    3.19    0.83
   4   2 -15    3.79    0.94
   4  -2 -15    2.63    0.91
   4   2 -14   21.76    2.40
   4  -2 -14   22.90    2.61
  -4  -2  14   22.68    2.39
  -4   2  14   17.38    1.97
  -4  -2  14   20.09    1.95
  -4   2  14   22.63    2.00
   4   2 -13   86.70    4.90
   4  -2 -13   86.03    5.12
  -4  -2  13   77.23    4.49
  -4   2  13   81.69    4.48
  -4   2  13   89.55    4.61
  -4   2  13   83.28    4.55
  -4  -2  13   89.32    4.36
  -4   2  13   88.10    4.25
  -4  -2  12  503.08   11.50
  -4   2  12  521.06   11.26
   4  -2 -12  514.14   12.49
   4   2 -12  484.69   11.55
  -4   2  12  496.86   11.09
  -4   2  12  509.80   11.05
  -4   2  11  176.38    9.43
   4  -2 -11  171.56    7.14
   4   2 -11  168.97    6.59
   4  -2 -11  161.02   10.12
   4   2 -11  148.35    9.69
  -4  -2  11  150.57    9.03
  -4   2  11  170.88    9.77
   4   2 -11  163.88    9.63
   4  -2 -11  150.49    9.17
  -4   2  11  159.36    6.17
  -4  -2  11  157.05    6.36
  -4   2  11  165.73    6.24
  -4   2  10    5.24    1.14
  -4  -2  10    5.23    1.22
  -4   2  10    2.93    0.96
   4   2 -10    3.76    0.95
   4  -2 -10    4.10    1.23
  -4   2  10    3.65    1.27
  -4   2  10    2.47    1.13
  -4  -2  10    4.65    1.54
  -4   2  10    1.20    1.09
   4  -2 -10    1.95    0.96
   4   2 -10    2.10    1.13
   4   2 -10    1.64    1.26
   4  -2  -9  170.01    6.59
  -4   2   9  176.92    7.95
   4   2  -9  168.69    8.70
   4  -2  -9  164.68    8.58
  -4  -2   9  166.46    7.14
  -4   2   9  159.88    8.12
  -4   2   9  152.41    5.47
  -4  -2   9  157.78    5.91
  -4   2   9  164.08    5.66
  -4   2   9  156.06    8.55
   4  -2  -9  163.51    9.10
   4   2  -9  171.72    9.46
  -4  -2   9  165.98    8.75
  -4  -2   8   45.63    3.52
  -4   2   8   43.84    4.02
  -4   2   8   35.56    3.47
   4  -2  -8   45.43    4.50
   4   2  -8   46.51    4.61
  -4  -2   7  122.55    5.44
  -4   2   7  120.28    6.21
  -4   2   7  122.51    6.07
   4  -2  -7  118.30    6.83
   4   2  -7  121.09    7.03
  -4  -2   6  181.85    6.31
  -4   2   6  180.34    7.20
  -4   2   6  196.26    7.28
   4  -2  -6  174.08    7.81
   4   2  -6  174.03    7.93
  -4  -2   5  132.98    5.14
  -4   2   5  127.28    5.74
  -4   2   5  144.67    6.06
   4  -2  -5  129.65    6.42
   4   2  -5  123.15    6.30
  -4  -2   4   34.92    2.61
  -4   2   4   35.12    2.93
  -4   2   4   35.69    2.97
   4  -2  -4   30.35    2.99
   4   2  -4   34.19    3.18
  -4  -2   3 1292.89   15.23
  -4   2   3 1315.75   17.17
  -4   2   3 1337.53   17.53
   4  -2  -3 1268.93   18.52
   4   2  -3 1318.51   19.21
   4   2  -2  260.47    8.36
  -4  -2   2  243.76    6.61
  -4   2   2  230.65    7.09
   4   2  -2  244.94    7.01
  -4   2   2  235.45    6.42
   4  -2  -2  242.33    7.99
   4   2  -2  248.08    8.18
  -4  -2   1   33.35    2.52
  -4   2   1   34.61    2.74
   4   2  -1   32.82    2.99
   4   2  -1   34.80    2.73
  -4   2   1   32.41    2.48
  -4  -2   0  134.20    5.23
  -4   2   0  137.51    5.53
   4  -2   0  135.61    3.79
   4   2   0  144.74    6.00
   4   2   0  135.00    5.55
  -4   2   0  130.22    5.10
   4  -2   1  106.18    3.92
   4   2   1  110.16    5.42
  -4  -2  -1  102.23    4.76
  -4   2  -1   98.12    4.85
   4   2   2   85.41    4.99
   4  -2   2   76.74    3.95
   4  -2   2   74.59    3.71
   4  -2   2   73.63    4.47
  -4   2  -2   77.36    4.52
  -4   2  -3   23.06    2.60
   4  -2   3   22.55    2.54
   4   2   3   25.21    2.92
   4  -2   3   21.03    2.21
  -4   2  -3   25.18    2.44
   4  -2   4  329.81    9.66
   4  -2   4  368.88    9.91
   4   2   4  350.90   11.19
  -4   2  -4  346.57    9.37
   4  -2   5    1.36    1.03
   4  -2   5   -0.61    0.56
   4   2   5    1.21    0.82
  -4  -2  -6    9.55    1.44
   4   2   6   12.96    2.56
   4   2   6   10.04    1.42
   4  -2   6   10.09    1.47
  -4  -2  -6    7.33    1.18
  -4   2  -6   10.31    1.46
   4  -2   6   10.96    2.14
   4  -2   7   15.85    1.93
   4   2   7   15.55    1.86
   4  -2   7   14.18    1.73
  -4  -2  -7   14.45    1.84
   4   2   7   16.41    1.94
   4   2   7   15.73    2.87
  -4   2  -7   13.96    1.67
  -4   2  -7   14.14    1.92
   4  -2   7   15.04    2.63
  -4   2  -7   16.04    2.02
  -4  -2  -7   13.95    1.76
  -4  -2  -8    7.70    1.39
   4  -2   8   10.77    1.61
   4  -2   8    9.42    1.64
   4   2   8    8.09    1.50
   4   2   8   10.41    1.57
  -4   2  -8   11.19    1.76
   4   2   8   13.19    2.55
   4   2   8    4.56    1.75
  -4   2  -8    8.36    1.60
   4  -2   8    7.70    2.06
   4   2   9    0.01    0.66
   4   2   9   -0.21    0.64
   4   2   9   -0.49    0.83
   4   2   9   -0.09    0.55
   4  -2   9    1.11    0.63
   4  -2   9   -0.28    0.66
  -4   2  -9    0.33    0.51
   4   2   9   -1.12    1.12
  -4   2  -9    1.29    0.82
   4   2  10   41.03    3.33
   4   2  10   41.35    3.24
   4  -2  10   46.51    3.56
   4   2  10   42.18    3.19
   4  -2  10   41.03    3.27
   4   2  10   45.22    3.54
  -4   2 -10   37.51    3.45
  -4   2 -10   39.24    3.43
   4  -2  11   12.13    1.79
   4   2  11   13.80    1.84
   4  -2  11   14.45    2.01
   4   2  11   11.35    1.86
   4   2  11   12.90    1.90
  -4   2 -11   10.88    1.78
   4   2  11   13.14    1.85
   4   2  11   12.93    1.79
   4   2  12   15.76    1.91
   4   2  12   18.47    1.95
   4  -2  12   16.36    1.96
   4  -2  12   18.46    2.16
   4   2  12   18.08    2.22
  -4   2 -12   18.54    2.24
   4   2  12   20.10    2.04
   4  -2  13   -0.05    0.76
   4   2  13   -0.44    0.58
   4  -2  13   -0.26    0.57
   4   2  13   -0.54    0.38
  -4   2 -13    0.28    0.46
   4  -2  14    6.00    1.08
   4  -2  14    5.66    0.96
   4   2  14    5.08    1.00
   4   2  14    5.22    0.82
  -4   2 -14    5.28    0.94
   4   2  15    0.87    0.42
   4  -3 -17    1.03    0.41
  -4   3  16   13.23    1.19
   4  -3 -16   12.79    1.53
  -4   3  16   12.20    1.29
  -4  -3  16    9.30    1.19
   4   3 -16   10.03    1.21
  -4   3  15    7.27    1.07
  -4   3  15    9.11    1.31
  -4  -3  15    8.09    1.28
  -4   3  15    8.35    1.16
   4   3 -15    8.21    1.28
   4  -3 -15    7.17    1.34
  -4   3  14   10.54    1.45
  -4  -3  14   12.88    1.83
  -4   3  14   12.39    1.70
   4   3 -14   10.86    1.59
   4  -3 -14   13.96    1.93
  -4  -3  13    3.09    1.00
  -4   3  13    2.69    0.86
  -4   3  13    2.80    0.58
  -4   3  13    4.29    1.15
   4   3 -13    4.02    1.05
   4  -3 -13    2.62    1.09
   4   3 -12    4.32    1.23
   4  -3 -12    7.30    1.51
  -4  -3  12    7.80    1.34
  -4   3  12    7.72    1.46
  -4  -3  12    7.11    1.53
  -4   3  12    5.37    1.31
   4  -3 -11  122.42    6.10
   4  -3 -11  120.61    8.65
  -4   3  11  110.97    5.17
  -4   3  11  116.38    7.39
  -4  -3  11  114.93    5.61
  -4   3  11  114.14    5.27
  -4  -3  11  119.93    5.00
  -4  -3  10   80.54    4.56
  -4   3  10   82.49    4.36
  -4  -3  10   86.30    4.23
   4  -3 -10   88.03    5.05
  -4   3  10   83.26    4.34
  -4   3  10   85.25    6.16
  -4   3  10   81.32    4.29
  -4   3  10   87.28    6.44
  -4  -3  10   84.29    6.44
  -4   3  10   83.32    6.47
   4   3 -10   75.92    6.29
   4  -3 -10   77.81    6.13
   4  -3 -10   80.62    6.76
   4   3 -10   76.78    6.72
  -4  -3   9  542.28   11.44
  -4   3   9  540.59   10.58
  -4   3   9  517.50   10.24
  -4  -3   9  545.47   10.35
   4  -3  -9  554.35   12.23
  -4   3   9  553.49   15.59
  -4   3   9  543.13   14.97
  -4  -3   9  541.10   15.62
  -4   3   9  549.17   16.06
   4   3  -9  529.36   15.65
   4  -3  -9  506.42   15.01
   4  -3  -9  548.92   16.77
   4   3  -9  541.70   16.82
  -4   3   9  531.57   10.38
  -4   3   8    2.01    1.17
   4  -3  -8    2.53    0.83
  -4   3   8    1.55    0.58
  -4  -3   8    1.87    0.85
  -4   3   8    1.83    0.71
  -4   3   8    3.11    1.27
  -4   3   8    1.95    0.64
  -4  -3   8    1.22    0.67
  -4  -3   8    2.13    1.22
   4  -3  -8    1.93    1.04
  -4   3   8    2.67    1.39
   4   3  -8    4.17    1.61
   4  -3  -8    0.28    0.76
  -4   3   7   82.50    5.42
  -4   3   7   92.42    5.64
   4  -3  -7   84.72    5.86
   4   3  -7   85.19    5.97
  -4   3   6  178.55    7.46
  -4   3   6  186.11    7.70
   4  -3  -6  184.39    8.16
   4   3  -6  179.56    8.16
  -4   3   5  238.38    8.30
  -4   3   5  260.77    8.76
   4  -3  -5  238.00    8.80
   4   3  -5  255.32    9.24
  -4  -3   4 1069.83   13.42
  -4   3   4 1044.34   16.75
  -4   3   4 1066.97   17.15
   4  -3  -4 1072.94   17.92
   4   3  -4 1069.74   18.24
  -4  -3   3  747.56   11.32
   4   3  -3  792.99   15.99
  -4   3   3  748.76   13.78
  -4   3   3  747.10   13.98
   4  -3  -3  741.76   14.40
   4   3  -3  741.61   14.63
   4   3  -2  557.63   13.28
  -4  -3   2  559.15    9.88
  -4   3   2  540.95   11.41
   4   3  -2  574.49   12.11
  -4   3   2  536.01   11.60
   4  -3  -1   50.74    3.92
   4   3  -1   49.37    3.97
  -4  -3   1   45.86    2.94
  -4   3   1   45.38    3.31
   4   3  -1   53.71    3.79
  -4   3   1   50.55    3.44
   4  -3   0    1.98    0.97
  -4   3   0    2.94    1.00
   4   3   0    2.13    0.86
   4   3   0    2.92    1.07
   4   3   0    2.02    1.02
  -4   3   0    1.15    0.59
   4  -3   1    0.94    0.85
  -4   3  -1    0.25    0.44
   4  -3   1    0.90    0.53
  -4   3  -1    0.39    0.45
   4   3   1    0.40    0.79
   4  -3   2   16.66    2.40
  -4   3  -2   19.72    2.34
   4  -3   2   14.75    1.99
   4   3   2   14.58    2.31
  -4   3  -3  184.02    7.33
   4  -3   3  192.35    8.01
   4   3   3  182.17    8.19
   4  -3   3  178.69    6.64
  -4   3  -3  204.56    7.66
   4  -3   4    0.11    0.74
  -4   3  -4    0.02    0.65
   4   3   4    0.49    1.00
  -4  -3  -5    5.58    1.15
   4   3   5    5.20    1.53
  -4   3  -5    4.95    1.42
  -4  -3  -5    6.32    1.18
  -4  -3  -5    4.29    0.96
   4  -3   5    4.86    1.35
  -4  -3  -6   14.86    1.88
   4   3   6   15.62    2.76
   4  -3   6   22.51    2.23
   4   3   6   16.26    1.87
  -4   3  -6   13.73    1.70
  -4  -3  -6   16.11    1.86
  -4   3  -6   17.44    1.86
  -4  -3  -7    5.86    1.25
   4   3   7    3.39    1.28
  -4   3  -7    5.45    1.04
  -4   3  -7    5.06    1.22
   4   3   7    5.72    1.24
   4  -3   7    4.96    1.17
   4   3   7    6.62    1.33
  -4   3  -7    4.85    1.12
   4   3   8   45.70    3.44
   4   3   8   49.17    5.41
  -4   3  -8   43.61    3.55
   4   3   8   50.19    5.03
  -4   3  -8   42.45    3.42
   4  -3   8   45.68    3.45
   4   3   8   39.37    3.01
   4   3   9    0.70    0.72
   4   3   9    0.57    0.66
  -4   3  -9    0.17    0.54
  -4   3  -9    1.27    0.87
   4   3   9    1.11    0.70
   4   3   9    0.76    0.63
   4  -3   9    0.55    0.65
   4  -3   9    1.77    0.84
   4   3  10    0.55    0.69
   4   3  10    1.41    0.92
  -4   3 -10    1.04    0.74
  -4   3 -10    1.16    0.72
   4   3  10    2.09    1.00
   4   3  10    0.80    0.53
   4  -3  10    0.60    0.53
   4  -3  10    1.97    0.93
   4   3  11    6.28    1.46
   4  -3  11    6.54    1.29
   4  -3  11    8.79    1.57
   4   3  11    5.78    1.31
  -4   3 -11    8.60    1.64
   4   3  11    8.24    1.54
  -4   3 -11    8.04    1.62
   4   3  12   -0.38    0.54
  -4   3 -12    0.03    0.52
   4   3  12    0.96    0.66
   4  -3  12   -0.67    0.89
   4   3  12    0.70    0.66
   4  -3  12    0.39    0.59
   4   3  12    0.42    0.52
   4   3  12   -0.14    0.54
  -4   3 -13   16.85    1.87
   4  -3  13   16.44    1.94
   4   3  13   16.55    1.69
   4   3  13   16.38    1.81
   4  -3  13   15.80    1.63
   4   3  14    9.33    1.20
   4  -3  14    8.49    1.00
   4  -3  14    8.48    1.21
  -4   3 -14   11.55    1.32
   4   3  14    8.29    1.00
  -4   4  16    5.89    0.88
  -4  -4  16    4.21    0.76
   4  -4 -16    4.05    0.81
  -4   4  16    4.61    0.68
  -4  -4  15    1.49    0.66
  -4   4  15    2.16    0.66
   4  -4 -15    0.93    0.51
  -4   4  15    1.56    0.59
  -4   4  14   14.05    1.67
  -4   4  14   14.38    1.75
  -4  -4  14   10.56    1.59
   4  -4 -14   11.48    1.70
  -4   4  14   12.60    1.57
  -4   4  13    7.27    1.42
   4  -4 -13    4.86    1.33
  -4   4  13    5.45    1.17
  -4   4  13    5.95    1.28
  -4  -4  12  139.19    6.17
  -4   4  12  136.32    5.75
   4  -4 -12  149.96    6.62
  -4   4  12  142.54    5.81
  -4  -4  11  104.22    5.37
  -4   4  11  100.06    4.96
  -4   4  11   93.43    4.74
   4  -4 -11   97.96    5.43
  -4   4  10    3.26    0.89
  -4  -4  10    7.19    1.44
  -4   4  10    4.25    1.05
  -4   4  10    7.98    2.05
  -4   4  10    3.90    0.93
   4  -4 -10    4.36    1.21
  -4   4   9    0.17    0.48
  -4  -4   9    1.28    0.75
   4  -4  -9    0.15    0.62
   4  -4  -9    1.99    0.92
  -4   4   9    0.32    0.49
  -4  -4   9   -0.75    0.78
  -4   4   9    0.65    0.48
  -4   4   9    0.28    0.57
  -4   4   9    0.32    0.67
  -4   4   8    8.39    2.01
   4  -4  -8   11.65    1.79
  -4   4   8    7.78    1.25
  -4  -4   8   10.42    1.48
  -4   4   8    9.52    2.19
  -4  -4   8    8.52    1.53
  -4   4   8    8.67    1.29
  -4   4   8   11.16    1.54
   4  -4  -7   34.72    3.03
  -4   4   7   37.74    3.95
  -4  -4   7   34.84    2.54
  -4  -4   7   37.53    2.90
  -4   4   7   27.04    3.29
  -4   4   7   35.60    2.52
  -4   4   6   62.17    4.82
  -4   4   6   59.18    4.58
   4  -4  -6   54.26    4.46
   4  -4  -6   61.66    3.89
  -4  -4   6   60.32    3.66
   4  -4  -5    0.70    0.65
  -4   4   5   -0.45    0.75
  -4   4   5    1.03    0.84
   4  -4  -4   80.56    4.88
  -4   4   4   85.15    5.26
  -4   4   4   84.10    5.02
   4  -4  -4   79.40    5.27
  -4   4   3  688.83   14.48
   4   4  -3  715.39   16.79
  -4   4   3  724.62   14.34
   4  -4  -3  743.44   16.54
   4   4  -2    1.52    1.00
  -4   4   2    2.76    0.98
  -4   4   2    2.21    1.00
   4  -4  -2    2.46    1.04
   4  -4  -2    1.76    0.89
  -4   4   2    2.18    0.82
   4   4  -2    0.88    0.84
   4   4  -1   33.75    3.40
  -4   4   1   36.55    3.36
   4  -4  -1   33.48    3.47
   4   4  -1   38.23    3.70
   4   4  -1   32.07    3.45
  -4   4   1   34.21    3.03
   4  -4  -1   38.31    3.80
   4   4   0   94.34    5.74
  -4   4   0  100.85    5.65
   4   4   0  103.36    6.11
   4  -4   0   97.17    5.90
  -4   4   0   94.49    5.01
   4   4   0   93.72    5.90
   4  -4   0  101.64    6.19
  -4   4  -1   10.68    1.98
   4   4   1   10.58    2.00
   4  -4   1   10.92    1.98
   4  -4   1    9.88    2.03
  -4   4  -1   10.19    1.78
   4  -4   2  238.62    8.90
   4   4   2  237.17    9.73
  -4   4  -2  243.89    8.38
   4  -4   2  231.63    9.48
  -4   4  -3  309.09   10.69
   4   4   3  304.11   11.30
  -4  -4  -4   12.80    1.65
  -4   4  -4   16.38    2.54
   4   4   4   10.46    2.29
   4  -4   4   12.87    2.34
  -4  -4  -4   13.57    1.67
   4  -4   4   13.19    1.79
   4   4   4   15.19    1.78
   4  -4   5    4.14    0.91
   4   4   5    4.92    1.19
   4  -4   5    4.64    1.52
  -4  -4  -5    4.71    1.08
   4   4   5    4.88    1.50
  -4   4  -5    3.71    1.51
  -4  -4  -5    7.24    1.29
   4  -4   5    4.40    1.08
  -4   4  -5    4.19    1.04
  -4   4  -6    2.92    0.80
  -4  -4  -6    2.31    0.84
   4   4   6    0.37    0.84
  -4   4  -6    3.79    1.01
   4  -4   6    2.10    0.76
   4  -4   6    3.55    1.01
   4   4   6    4.13    0.99
   4  -4   7  249.55    7.74
   4   4   7  254.58    7.34
   4   4   7  242.81   11.90
   4   4   7  239.44   10.96
   4   4   7  253.58    7.99
  -4   4  -7  242.46    7.29
   4  -4   7  227.86    7.38
  -4   4  -7  243.91    8.03
   4   4   8    1.76    0.71
   4  -4   8    2.26    1.05
  -4   4  -8    2.02    0.90
  -4   4  -8    1.92    0.93
   4   4   9   73.94    4.49
   4   4   9   73.00    4.43
   4  -4   9   72.16    4.37
  -4   4  -9   65.81    4.28
  -4   4  -9   67.63    4.53
   4   4  10   10.42    1.72
   4   4  10   11.02    1.78
   4   4  10   11.42    1.84
   4  -4  10   10.67    1.99
  -4   4 -10   10.14    1.67
  -4   4 -10    6.90    1.47
   4   4  11   36.93    3.01
   4   4  11   34.14    2.85
   4   4  11   34.93    2.92
   4  -4  11   36.72    3.32
  -4   4 -11   31.58    2.93
  -4   4 -11   37.42    3.17
  -4   4 -12   27.94    2.53
   4   4  12   25.78    2.31
   4   4  12   31.80    2.56
   4  -4  12   27.51    2.66
   4   4  12   31.38    2.53
   4   4  12   32.31    2.49
   4   4  12   31.33    2.28
   4   4  13   20.85    1.59
   4   4  13   20.31    1.57
   4  -4  13   21.45    2.05
  -4   4 -13   24.24    2.12
   4   4  13   23.02    1.95
   4   4  13   23.94    1.92
   4  -4  14    9.37    1.13
   4   4  14   11.79    1.16
   4   4  14   11.48    1.10
  -4   4 -14   11.73    1.23
   4  -5 -15    4.06    0.80
  -4   5  15    5.54    0.85
  -4   5  15    5.09    0.86
  -4   5  15    5.43    0.89
  -4  -5  15    4.06    0.86
  -4   5  14    1.48    0.68
  -4   5  14    0.51    0.49
  -4  -5  14    1.05    0.58
   4  -5 -14    0.81    0.58
   4  -5 -13   34.71    2.87
  -4   5  13   28.96    2.38
  -4   5  13   31.01    2.52
  -4   5  13   31.47    2.60
  -4  -5  13   32.32    2.83
  -4   5  12   15.97    1.96
  -4  -5  12   15.17    2.09
  -4   5  12   13.19    1.76
  -4   5  12   15.76    1.84
   4  -5 -12   14.13    2.02
  -4  -5  11    0.34    0.77
  -4   5  11   -0.09    0.64
  -4   5  11    0.99    0.66
   4  -5 -11   -0.02    0.54
   4  -5 -10  104.29    5.60
  -4   5  10  106.35    4.76
  -4  -5  10  105.07    5.49
  -4   5  10  105.75    4.96
  -4   5  10   99.12    4.66
  -4   5   9  157.81    5.88
  -4  -5   9  157.98    6.43
  -4   5   9  157.24    5.71
  -4  -5   9  152.02    6.62
   4  -5  -9  156.16    6.82
  -4  -5   8   47.36    3.69
   4  -5  -8   47.89    5.12
   4  -5  -8   50.10    3.89
  -4   5   8   47.43    3.14
  -4   5   8   46.60    4.89
  -4  -5   8   44.76    3.41
  -4   5   8   46.25    4.65
  -4  -5   7   12.25    1.85
  -4  -5   7   11.03    1.44
   4  -5  -7   13.61    2.74
   4  -5  -7   12.50    1.94
  -4   5   7   12.65    1.58
  -4  -5   7   12.46    1.82
  -4   5   7    6.91    1.51
  -4   5   7    7.17    1.80
   4  -5  -6   68.33    5.34
  -4   5   6   62.97    5.03
   4  -5  -6   64.03    4.16
  -4   5   6   66.13    5.40
  -4  -5   6   68.75    3.59
  -4  -5   6   69.85    4.20
  -4  -5   6   68.59    4.18
   4  -5  -6   69.49    6.03
   4  -5  -5    0.95    0.96
  -4   5   5    1.55    1.12
  -4  -5   5    1.44    0.63
   4  -5  -5    1.15    0.80
  -4   5   5    0.55    0.59
  -4  -5   5    0.88    0.76
  -4   5   5    0.83    0.57
  -4  -5   5    1.67    0.77
   4  -5  -5    1.57    0.68
  -4  -5   4   12.40    1.55
   4  -5  -4   14.80    1.95
  -4   5   4   13.56    2.31
  -4  -5   4   15.87    2.01
  -4  -5   4   15.67    1.92
   4  -5  -4   17.10    2.78
   4   5  -4   13.71    2.63
  -4   5   4   18.17    2.50
   4  -5  -4   14.24    2.80
  -4  -5   3   24.45    2.15
   4  -5  -3   26.78    2.53
   4   5  -3   26.04    3.34
  -4   5   3   26.40    3.14
   4  -5  -3   19.88    3.00
   4   5  -3   20.74    3.14
  -4   5   3   26.30    2.89
  -4  -5   3   27.69    2.53
   4  -5  -3   24.08    3.32
  -4  -5   3   25.38    2.51
  -4  -5   2    1.16    0.63
  -4   5   2    0.05    0.63
  -4   5   2   -0.72    0.59
   4  -5  -2    1.17    0.86
  -4  -5   2    0.43    0.45
   4  -5  -2   -0.49    1.41
   4   5  -1   75.54    5.72
  -4   5   1   75.10    5.44
   4   5  -1   72.95    5.55
   4  -5  -1   78.33    5.84
   4  -5  -1   74.94    5.68
   4   5  -1   72.79    5.67
  -4  -5   1   74.70    3.68
  -4  -5   0  376.95    8.36
   4  -5   0  343.13   12.14
   4   5   0  338.40   12.00
   4  -5   0  363.19   12.99
   4   5   0  369.45   12.67
  -4   5   0  361.14   11.99
   4  -5   0  370.60    8.95
   4  -5   1  314.96   11.57
   4   5   1  309.48   11.70
   4  -5   1  334.89    8.68
   4  -5   1  317.13   12.05
  -4   5  -1  314.21   11.42
   4  -5   2   96.32    4.29
   4  -5   2   94.95    4.78
   4  -5   2   95.28    6.71
   4   5   2   99.69    6.77
  -4   5  -3   28.30    3.54
   4   5   3   26.16    3.62
   4  -5   3   31.62    2.69
   4  -5   3   29.21    2.70
  -4  -5  -3   30.71    2.53
   4  -5   3   27.84    3.71
   4  -5   4   10.09    2.18
   4  -5   4   10.88    1.69
  -4   5  -4   10.33    2.13
   4   5   4    9.15    2.22
   4  -5   4    9.39    1.65
  -4  -5  -4   11.46    1.60
   4  -5   5   15.42    2.88
   4  -5   5   22.22    2.51
  -4   5  -5   18.26    2.00
   4   5   5   19.36    3.43
  -4   5  -5   20.87    3.35
   4  -5   5   17.68    1.94
   4  -5   5   14.92    2.03
  -4  -5  -5   17.48    1.99
   4  -5   6   22.79    2.65
  -4   5  -6   21.72    2.16
   4   5   6   19.80    3.07
   4   5   6   22.06    3.55
   4  -5   6   20.25    2.32
   4  -5   6   25.10    3.65
  -4  -5  -6   25.28    2.41
  -4   5  -7    0.03    0.50
   4  -5   7    0.19    0.61
   4   5   7    0.14    0.62
   4  -5   7    0.98    1.00
  -4   5  -8   32.92    2.95
   4  -5   8   30.19    2.71
   4   5   8   36.19    3.12
   4  -5   8   36.02    3.48
  -4   5  -8   30.51    3.00
   4   5   9   -1.14    1.02
   4   5   9    0.52    0.67
  -4   5  -9   -0.17    0.67
   4  -5   9   -0.21    0.64
  -4   5  -9   -0.52    0.61
   4   5  10    0.47    0.64
   4   5  10    0.22    0.88
   4   5  10    0.90    0.76
  -4   5 -10    0.27    0.50
  -4   5 -10    0.44    0.68
   4  -5  10    0.28    0.74
   4   5  11   -0.03    0.51
  -4   5 -11   -0.71    0.83
   4   5  11    0.36    0.55
   4  -5  11   -0.87    0.58
   4   5  11   -0.46    0.62
  -4   5 -11    0.72    0.65
   4   5  12    0.65    0.48
   4   5  12    0.03    0.46
  -4   5 -12   -0.56    0.60
   4   5  12   -0.14    0.45
   4   5  12    0.20    0.56
   4  -5  12   -0.75    0.66
   4   5  12   -0.66    0.62
  -4   5 -13   12.62    1.40
   4  -5  13   14.17    1.50
   4   5  13   12.94    1.15
   4   5  13   14.21    1.20
   4   5  13   14.82    1.37
   4   5  13   13.95    1.27
  -4   6  15   19.05    1.30
  -4  -6  15   17.06    1.36
   4  -6 -14    9.60    1.15
  -4  -6  14    8.05    1.20
  -4   6  14    8.26    1.08
  -4   6  14   10.31    1.22
   4  -6 -13    0.17    0.50
  -4   6  13    0.47    0.39
  -4  -6  13    0.88    0.52
  -4   6  13    1.27    0.55
  -4   6  12   12.87    1.65
  -4  -6  12   11.05    1.66
   4  -6 -12   11.56    1.62
  -4   6  12   12.21    1.53
  -4   6  12   12.29    1.43
   4  -6 -11   -1.11    0.61
  -4  -6  11   -0.08    0.51
  -4   6  11    0.88    0.73
  -4  -6  11   -0.76    0.70
  -4   6  11    0.18    0.46
  -4   6  11   -0.66    0.60
   4  -6 -10   53.01    3.84
  -4  -6  10   52.34    3.62
  -4  -6  10   52.50    3.90
  -4   6  10   52.44    3.45
  -4   6  10   53.93    3.37
   4  -6  -9   43.47    3.59
  -4  -6   9   48.29    3.63
  -4  -6   9   42.85    3.56
  -4   6   9   46.19    3.12
   4  -6  -8   17.75    2.31
  -4  -6   8   11.62    1.84
  -4  -6   8   17.14    2.30
  -4   6   8   13.92    1.72
  -4  -6   7    0.37    0.58
  -4   6   7    0.49    0.59
  -4  -6   7    0.65    0.70
   4  -6  -7    1.68    0.90
   4  -6  -6  150.37    6.60
  -4   6   6  144.80    8.51
  -4  -6   6  151.45    6.62
  -4  -6   6  143.43    6.35
   4   6  -6  152.32    9.62
   4  -6  -6  149.32    9.30
  -4  -6   5   91.75    4.18
   4  -6  -5   94.05    5.10
  -4   6   5   84.01    6.31
   4  -6  -5   82.82    6.22
   4   6  -5   87.51    7.19
  -4  -6   5   92.29    5.00
   4  -6  -5   87.29    7.06
  -4  -6   5   94.07    5.22
  -4  -6   4    3.86    1.07
  -4  -6   4    4.49    1.01
   4  -6  -4    6.65    2.02
   4   6  -4    2.26    1.22
  -4   6   4    3.16    1.35
   4  -6  -4    0.92    0.78
   4   6  -4    1.23    0.86
  -4  -6   4    3.03    1.10
   4  -6  -3  347.45    8.75
  -4  -6   3  367.64    8.47
   4  -6  -3  339.53   13.62
   4  -6  -3  351.57    9.53
   4   6  -3  379.24   13.81
  -4   6   3  345.52   12.02
  -4   6   3  379.04   13.38
  -4  -6   3  366.93    9.65
  -4  -6   3  356.58   10.08
   4   6  -3  330.36   13.27
   4  -6  -3  361.73   13.32
  -4  -6   2   79.62    3.99
   4  -6  -2   69.43    6.12
   4   6  -2   75.01    6.05
   4   6  -2   82.31    6.47
  -4   6   2   79.34    6.11
   4  -6  -2   84.52    4.58
   4  -6  -2   82.01    4.40
   4   6  -2   70.48    6.03
   4  -6  -2   76.09    6.26
   4   6  -1   30.34    3.94
   4  -6  -1   24.29    3.64
   4   6  -1   19.07    3.13
  -4   6   1   22.45    3.32
   4  -6  -1   25.08    2.51
   4  -6  -1   25.12    2.49
   4  -6  -1   25.99    3.70
   4   6  -1   20.96    3.21
   4   6   0  164.30    9.10
   4   6   0  173.01    9.57
  -4   6   0  164.38    8.91
   4  -6   0  155.73    6.07
   4  -6   0  161.78    6.37
   4  -6   0  165.27    9.45
   4   6   1   35.19    4.30
  -4   6  -1   41.68    4.63
   4  -6   1   35.49    2.92
   4  -6   1   35.04    3.08
   4  -6   1   35.99    4.44
   4   6   2   34.44    4.23
   4  -6   2   37.21    2.90
  -4   6  -2   40.28    4.60
   4  -6   2   37.14    3.23
   4  -6   2   30.18    4.18
   4  -6   3   38.75    4.61
   4   6   3   39.67    4.70
   4  -6   3   39.99    2.96
  -4   6  -3   43.18    4.94
   4  -6   3   39.43    3.33
  -4  -6  -3   41.35    3.06
   4  -6   3   40.74    3.17
   4  -6   4    3.54    1.10
   4   6   4    4.12    1.34
   4   6   4    4.74    1.62
  -4   6  -4    5.65    1.90
   4  -6   4    3.20    1.05
  -4  -6  -4    6.79    1.26
   4  -6   4    6.31    1.85
   4  -6   5    0.62    0.53
   4  -6   5    0.72    0.69
  -4  -6  -5   -0.05    0.58
  -4   6  -6    3.58    1.01
   4  -6   6    3.75    1.17
   4  -6   6    5.03    1.32
  -4   6  -7    0.97    0.65
   4  -6   7    1.32    0.70
   4   6   7    0.44    0.60
   4  -6   7    1.23    0.76
   4   6   8    0.98    0.67
   4  -6   8    0.82    0.66
  -4   6  -8    1.20    0.75
   4  -6   8   -0.10    0.46
   4  -6   9   18.21    2.28
   4   6   9   16.65    1.93
   4   6   9   17.67    2.05
   4   6   9   15.91    2.03
  -4   6  -9   15.59    1.99
   4   6  10   -0.34    0.51
   4   6  10    0.06    0.51
   4   6  10    0.99    0.56
  -4   6 -10    1.13    0.55
   4  -6  10    0.11    0.57
   4  -6  11   -0.47    0.54
   4   6  11   -0.31    0.49
   4   6  11   -0.46    0.49
  -4   6 -11   -0.46    0.48
   4   6  11   -0.16    0.43
   4  -6  12    1.05    0.53
   4   6  12    0.01    0.47
   4   6  12    0.20    0.33
  -4   6 -12    0.90    0.42
   4   6  12    0.45    0.45
  -4   7  13    0.61    0.35
  -4   7  13   -0.18    0.42
  -4   7  13    0.20    0.36
  -4   7  13    0.14    0.28
  -4  -7  13    0.11    0.37
   4  -7 -12    0.12    0.36
  -4   7  12   -0.09    0.34
  -4  -7  12    0.63    0.56
   4  -7 -11    1.83    0.77
  -4  -7  11    0.99    0.60
   4  -7 -11    1.45    0.62
  -4   7  11    1.29    0.66
  -4   7  11    1.98    0.66
  -4  -7  11    1.41    0.74
   4  -7 -10   39.12    2.97
   4  -7 -10   38.98    2.99
  -4  -7  10   37.19    3.04
  -4  -7  10   39.19    3.01
  -4   7  10   36.60    2.46
  -4   7  10   40.14    2.72
  -4  -7   9    7.23    1.50
   4  -7  -9   11.23    1.78
  -4   7   9    8.52    1.32
  -4  -7   9   10.40    1.72
   4  -7  -9    9.18    1.55
  -4  -7   8    7.04    1.46
   4  -7  -8    7.61    1.51
  -4   7   8    8.71    1.33
  -4  -7   8    7.97    1.62
   4  -7  -8    9.14    1.58
   4  -7  -7   -0.07    0.69
  -4  -7   7    0.56    0.66
  -4  -7   7   -0.34    0.82
  -4  -7   6   40.01    3.36
  -4  -7   6   37.72    3.45
   4  -7  -6   43.00    3.50
   4  -7  -5   16.53    2.20
  -4  -7   5   18.88    2.47
  -4  -7   5   17.73    2.26
  -4  -7   4   23.04    2.74
   4  -7  -4   21.75    2.50
   4  -7  -3   18.47    2.09
   4  -7  -3   15.69    2.19
   4   7  -2   72.00    6.22
   4  -7  -2   83.86    4.58
   4  -7  -2   80.80    6.85
   4  -7  -2   83.42    4.80
   4  -7  -1  263.88    8.38
   4  -7  -1  248.96    8.03
   4  -7   0  415.17   10.46
   4   7   0  383.83   14.51
   4  -7   0  409.16   10.55
   4  -7   1  179.13    7.07
   4  -7   1  179.83    6.72
   4  -7   2   28.54    2.86
   4  -7   2   24.17    2.48
  -4  -7  -2   26.78    2.39
  -4  -7  -3   -0.67    0.48
   4  -7   3   -1.01    0.97
   4  -7   3    0.29    0.59
  -4  -7  -4   52.06    3.26
   4  -7   4   50.70    3.82
   4  -7   4   58.21    3.58
   4  -7   4   52.61    3.69
  -4  -7  -5   55.05    3.24
   4  -7   5   59.59    4.01
   4  -7   5   57.31    3.97
   4  -7   6    9.45    1.65
   4   7   6   12.43    1.74
   4  -7   6    9.89    1.69
   4   7   7    1.21    0.66
   4  -7   7    1.59    0.70
   4  -7   7    1.83    0.93
  -4   7  -7    2.60    0.84
   4   7   8    4.34    1.12
   4   7   8    2.27    0.82
   4  -7   8    2.57    0.83
   4  -7   8    4.59    1.21
  -4   7  -8    3.89    1.02
   4  -7   9   -0.51    0.69
  -4   7  -9    1.16    0.56
   4   7   9    0.74    0.56
   4   7   9   -0.51    0.58
   4   7   9    1.64    0.55
   4  -7  10    0.64    0.45
   4   7  10    0.15    0.35
  -4   7 -10    0.90    0.56
   4   7  10   -0.33    0.58
   4  -7  11   -0.29    0.42
   4   7  11    0.23    0.37
  -4   7 -11    0.64    0.42
   4   7  11   -0.21    0.38
   4   7  11    0.72    0.43
  -4   8  12    1.01    0.39
  -4   8  11    1.26    0.49
  -4   8  11    0.53    0.40
   4  -8 -11    0.96    0.43
   4  -8 -10    0.51    0.50
  -4  -8  10    0.59    0.48
  -4   8  10   -0.51    0.41
   4  -8  -9    6.41    1.21
  -4  -8   9    6.54    1.19
  -4  -8   9    5.96    1.20
   4  -8  -8   -0.38    0.56
  -4  -8   8    0.73    0.55
  -4  -8   8   -0.90    0.67
  -4  -8   7   -0.34    0.58
   4  -8  -7   -0.30    0.60
  -4  -8   6    0.89    0.79
   4  -8  -6   -0.47    0.81
   4  -8  -5    1.06    0.75
   4  -8  -4  101.75    5.23
   4  -8  -3   47.65    3.67
   4  -8  -3   46.67    3.24
   4  -8  -2    3.29    1.04
   4  -8  -2    3.29    1.09
   4  -8  -1  126.58    5.75
   4  -8  -1  117.42    5.70
   4  -8   0  126.89    5.84
   4  -8   0  134.01    5.89
   4  -8   1   76.87    4.40
  -4  -8  -1   76.69    3.83
   4  -8   1   75.60    4.57
   4  -8   2   21.13    2.44
   4  -8   2   15.82    1.96
   4  -8   3    1.27    0.92
   4  -8   3   -0.01    0.49
   4  -8   4  111.97    4.78
   4  -8   4  109.67    5.39
   4  -8   5   23.65    2.09
   4   8   5   22.40    2.07
   4  -8   5   26.02    2.61
   4  -8   5   21.63    2.17
   4  -8   6    0.97    0.83
   4  -8   6    0.61    0.64
  -4   8  -6    1.08    0.72
   4  -8   7    1.18    0.63
  -4   8  -7    0.78    0.53
   4  -8   7    1.80    0.71
   4   8   7    1.15    0.66
   4  -8   8    8.80    1.25
   4  -8   8    7.85    1.14
   4   8   8    7.58    1.07
   4   8   8   10.43    1.34
   4  -8   9   13.68    1.45
  -4   8  -9   14.40    1.49
   4   8   9   10.20    1.04
   4   8   9   14.04    1.34
   4   8  10    0.97    0.41
   4  -9  -9    6.97    0.96
  -4   9   9    6.69    0.88
   4  -9  -8    0.83    0.49
  -4   9   8    0.81    0.44
   4  -9  -7    0.60    0.52
   4  -9  -6   12.57    1.62
   4  -9  -5   12.36    1.67
   4  -9  -4   12.77    1.79
   4  -9  -3    1.24    0.75
   4  -9  -2   71.69    4.06
   4  -9  -2   72.06    3.83
   4  -9  -1    8.66    1.49
   4  -9  -1    6.31    1.25
   4  -9   0    2.13    0.72
   4  -9   0    3.31    0.98
   4  -9   1    0.48    0.47
   4  -9   1    0.76    0.65
   4  -9   2    1.46    0.60
   4  -9   2    0.66    0.61
   4  -9   3    0.63    0.51
   4  -9   3    0.57    0.52
   4  -9   4    1.09    0.63
   4  -9   4    2.46    0.88
   4  -9   5   10.04    1.40
   4  -9   6    0.23    0.46
   4   9   7    1.83    0.57
   4  -9   7    0.62    0.47
   4 -10  -7    0.77    0.35
   4 -10  -6    3.71    0.75
   4 -10  -5    1.24    0.54
   4 -10  -4   15.67    1.59
   4 -10  -3    1.18    0.58
   4 -10  -2    0.48    0.39
   4 -10  -1    0.32    0.41
   4 -10  -1   -0.46    0.39
   4 -10   0    0.36    0.41
   4 -10   0   -0.17    0.39
   4 -10   1    0.44    0.44
   4 -10   1    0.13    0.38
   4 -10   2   14.29    1.50
   4 -10   2   13.77    1.37
   4 -10   3    0.02    0.33
   4 -10   4    1.29    0.47
   5   0 -17    0.07    0.41
  -5   0  16    1.05    0.53
   5   0 -16    0.72    0.44
   5   0 -15   -0.24    0.46
  -5   0  14   11.64    1.46
   5   0 -14   13.35    1.93
  -5   0  13   -0.12    0.47
   5   0 -13   -0.58    0.58
  -5   0  12    6.12    1.26
   5   0 -12    4.87    1.11
  -5   0  11    0.22    0.61
   5   0 -11   -0.55    0.67
  -5   0  11    0.38    0.54
  -5   0  11   -2.28    1.19
   5   0 -11   -1.28    1.18
  -5   0  11    0.13    0.43
  -5   0  11   -0.46    1.00
  -5   0  10 1196.61   14.73
   5   0 -10 1135.59   17.25
   5   0 -10 1167.90   27.08
  -5   0  10 1170.51   25.49
   5   0 -10 1145.77   24.76
  -5   0  10 1224.99   22.94
  -5   0  10 1191.60   15.81
  -5   0  10 1187.29   15.18
  -5   0   9    0.23    0.45
   5   0  -9    1.09    0.79
  -5   0   9   -0.18    0.46
   5   0  -9   -0.10    0.98
  -5   0   9   -0.73    1.33
  -5   0   9    1.10    0.65
  -5   0   8    7.66    1.71
  -5   0   8    6.26    1.04
   5   0  -8    6.61    1.97
  -5   0   8    4.57    0.94
   5   0  -7    0.38    0.62
  -5   0   7    0.08    0.52
   5   0  -7   -0.21    0.52
   5   0  -6   98.21    5.37
  -5   0   6  100.44    5.51
   5   0  -6   94.20    6.30
   5   0  -5    0.59    0.69
  -5   0   5   -1.11    0.74
   5   0  -5   -2.40    1.06
  -5   0   4  221.09    7.73
   5   0  -4  198.68    7.32
   5   0  -4  206.65    8.71
  -5   0   3   -0.02    0.53
   5   0  -3    1.26    0.84
   5   0  -2   54.85    3.38
  -5   0   2   63.35    4.08
   5   0  -1    0.24    0.43
  -5   0   1    0.22    0.43
   5   0   0   13.58    1.80
  -5   0   0   14.25    2.09
   5   0   1    0.11    0.52
  -5   0  -1    0.97    0.79
   5   0   2 1615.21   21.74
  -5   0  -2 1695.61   23.34
   5   0   3    1.81    0.93
   5   0   4 1605.29   24.42
   5   0   5    0.47    0.61
   5   0   5    0.18    0.53
  -5   0  -5   -0.09    0.43
   5   0   5   -0.75    0.82
  -5   0  -5   -0.04    0.58
  -5   0  -5    0.27    0.65
  -5   0  -5    0.80    0.72
   5   0   6   81.17    4.13
  -5   0  -6   81.64    4.36
   5   0   6   84.05    6.33
  -5   0  -6   79.76    4.23
   5   0   6   86.26    3.98
   5   0   6   82.35    4.34
  -5   0  -6   81.38    4.41
  -5   0  -6   77.09    3.97
  -5   0  -7   -2.13    0.83
  -5   0  -7   -0.15    0.73
   5   0   7   -0.36    0.45
   5   0   7   -0.56    0.58
   5   0   7    0.29    0.62
   5   0   7   -1.15    1.36
  -5   0  -7    0.49    0.54
  -5   0  -7    0.59    0.60
  -5   0  -8    0.93    0.66
   5   0   8    0.38    0.53
  -5   0  -8    1.82    0.87
  -5   0  -8    1.02    0.59
   5   0   8   -0.56    1.27
   5   0   8   -0.40    0.73
   5   0   8    0.42    0.58
   5   0   9   -0.64    0.66
   5   0   9   -0.79    0.75
  -5   0  -9   -0.60    0.68
   5   0   9    0.01    0.52
  -5   0  -9    0.15    0.58
   5   0  10   39.70    3.31
  -5   0 -10   33.18    2.79
   5   0  10   35.69    3.06
   5   0  11   -0.38    0.60
   5   0  11    0.63    0.55
   5   0  12   78.20    4.02
   5   0  12   81.62    4.18
   5   0  13    0.76    0.58
   5   0  13    0.32    0.45
   5   0  14    9.27    1.12
   5   0  14    9.34    1.11
   5  -1 -17   15.03    1.42
  -5   1  17   14.63    1.23
   5  -1 -16    1.21    0.60
   5   1 -16   -0.08    0.40
  -5  -1  16    0.41    0.33
  -5   1  16    0.45    0.36
  -5   1  15    2.08    0.63
   5  -1 -15    2.55    0.90
   5   1 -15    1.84    0.79
  -5  -1  15    2.25    0.80
  -5   1  14   16.60    1.84
   5  -1 -14   16.11    2.13
   5   1 -14   14.52    1.95
  -5   1  13   25.78    2.44
  -5   1  13   24.02    2.14
  -5  -1  13   26.77    2.47
   5  -1 -13   26.02    2.78
   5   1 -13   24.14    2.60
  -5   1  13   23.79    2.14
  -5   1  12   24.53    2.43
  -5   1  12   26.24    2.31
  -5  -1  12   29.65    2.65
  -5   1  12   27.92    2.43
   5   1 -12   23.05    2.58
   5  -1 -12   26.82    2.84
   5  -1 -11  374.81   15.93
   5   1 -11  355.64   15.53
   5   1 -11  366.06    9.83
   5  -1 -11  358.27   10.23
  -5  -1  11  364.63    8.58
  -5   1  11  370.06    9.23
  -5  -1  11  355.93    9.07
  -5   1  11  374.90    8.75
  -5  -1  11  365.10   12.64
  -5   1  11  374.67   13.61
  -5   1  11  359.31    8.76
  -5   1  10   38.41    2.86
   5   1 -10   38.30    3.06
   5  -1 -10   38.25    3.27
  -5  -1  10   39.19    2.82
  -5   1  10   38.12    2.93
  -5  -1  10   39.33    2.92
   5   1 -10   34.11    4.72
   5  -1 -10   43.41    5.19
  -5  -1  10   40.82    4.82
  -5   1  10   34.99    4.49
   5   1 -10   37.35    4.50
   5  -1 -10   38.35    4.57
  -5  -1  10   38.73    3.99
  -5   1  10   41.11    4.35
  -5   1   9    2.99    1.06
  -5  -1   9    6.07    1.61
   5   1  -9    6.17    1.16
   5  -1  -9    6.13    1.33
  -5  -1   9    4.01    0.90
  -5   1   9    4.46    0.96
   5  -1  -9    1.77    0.93
   5   1  -9    4.90    1.68
  -5  -1   9    4.91    1.12
  -5   1   9    3.91    0.93
  -5  -1   9    4.17    0.84
   5  -1  -8   47.36    5.01
   5   1  -8   50.52    5.18
  -5   1   8   46.36    2.98
   5  -1  -8   40.25    3.02
  -5  -1   8   45.44    2.86
  -5   1   8   46.43    2.98
  -5  -1   8   42.93    3.83
  -5   1   8   50.94    4.43
   5  -1  -7    0.53    0.93
   5   1  -7   -0.42    0.92
  -5   1   7    0.96    0.71
   5   1  -7    0.21    0.54
  -5  -1   7    1.35    0.63
   5  -1  -6  309.27   11.46
   5   1  -6  293.64   11.27
   5   1  -6  318.00   10.30
  -5  -1   6  296.45    9.25
  -5   1   6  315.99   10.04
   5  -1  -5    2.78    1.26
   5   1  -5   -0.15    0.52
  -5  -1   5    3.25    1.00
  -5   1   5    1.30    0.68
   5   1  -5    1.90    0.94
   5  -1  -4  642.37   15.41
   5   1  -4  650.14   15.60
   5   1  -4  651.63   14.22
  -5  -1   4  653.76   13.06
  -5   1   4  670.40   13.76
   5   1  -4  624.51   10.65
  -5  -1   3   94.15    4.90
  -5   1   3   91.89    5.04
   5   1  -3   88.85    5.19
   5  -1  -3   86.80    3.77
   5  -1  -3   95.85    5.79
   5   1  -3   84.89    5.50
   5   1  -3   85.54    4.03
  -5  -1   2  859.72   14.75
  -5   1   2  837.08   15.06
   5   1  -2  871.33   16.28
   5   1  -2  851.65   14.66
   5  -1  -2  835.16   11.95
  -5  -1   1   50.17    3.69
  -5   1   1   44.59    3.52
   5   1  -1   50.39    3.62
   5  -1  -1   48.37    3.04
  -5  -1   0   23.55    2.60
  -5   1   0   22.20    2.55
   5   1   0   22.44    2.52
   5  -1   0   23.12    2.24
  -5  -1  -1  130.10    6.27
  -5   1  -1  119.97    6.05
   5   1   1  116.87    5.96
   5  -1   1  106.26    5.00
  -5  -1  -2  716.47   15.21
  -5   1  -2  690.33   15.19
   5  -1   2  695.96   13.48
   5   1   2  712.80   15.28
   5  -1   3  994.72   16.93
  -5   1  -3  977.48   18.64
   5  -1   3 1008.95   17.46
   5   1   3 1001.66   18.98
   5  -1   4  604.17   14.52
   5   1   4  607.21   15.51
   5  -1   5  320.65   11.23
   5   1   5  314.73   11.81
  -5  -1  -5  294.43    7.93
  -5   1  -5  296.72    7.78
  -5  -1  -5  318.02    8.06
   5  -1   5  303.28    7.99
   5   1   5  301.52    7.97
  -5   1  -5  312.51    8.17
  -5  -1  -5  297.09    7.71
   5  -1   5  329.51    8.80
   5   1   5  319.31    8.67
  -5   1  -5  295.86    7.78
   5   1   6   67.80    3.89
   5  -1   6   71.88    3.79
   5  -1   6   65.04    3.91
   5   1   6   69.59    4.02
   5   1   6   69.70    5.90
  -5   1  -6   67.79    4.11
  -5  -1  -6   61.25    3.66
   5  -1   6   73.64    5.75
  -5  -1  -6   68.32    3.97
  -5   1  -6   70.31    3.93
  -5   1  -6   66.99    3.56
  -5   1  -6   65.87    3.93
  -5  -1  -6   63.28    3.73
  -5   1  -6   62.05    3.75
  -5  -1  -6   64.69    3.84
  -5   1  -6   68.34    4.13
  -5   1  -7   17.38    2.18
  -5  -1  -7   13.79    1.89
  -5  -1  -7   13.55    1.86
  -5   1  -7   13.65    1.83
   5   1   7   19.16    2.07
   5   1   7   15.98    1.80
   5   1   7   13.67    1.96
   5  -1   7   16.36    2.05
   5  -1   7   13.05    1.79
   5   1   7   14.89    1.94
   5  -1   7   15.01    2.77
   5   1   7   12.27    2.61
  -5  -1  -7   13.64    1.86
  -5   1  -7   15.26    2.08
  -5  -1  -7   12.67    1.70
  -5   1  -7   12.83    1.56
   5  -1   8   33.19    2.99
   5   1   8   32.19    2.90
  -5  -1  -8   28.34    2.72
  -5   1  -8   27.29    2.53
   5   1   8   31.99    2.73
   5   1   8   32.30    2.65
  -5   1  -8   29.69    3.00
   5  -1   8   31.10    2.76
   5   1   8   31.05    2.83
  -5  -1  -8   29.24    2.80
  -5   1  -8   33.28    3.08
   5   1   8   29.78    3.79
   5  -1   8   28.70    4.05
   5   1   8   28.93    4.17
   5   1   9    3.94    1.09
  -5   1  -9    4.45    1.00
   5   1   9    5.51    1.21
   5  -1   9    4.73    1.22
   5   1   9    4.65    1.20
   5  -1   9    2.84    0.99
   5   1   9    3.91    1.12
  -5   1  -9    3.06    1.06
  -5  -1  -9    4.05    1.07
  -5   1  -9    2.62    0.91
  -5   1  -9    3.38    1.14
  -5   1 -10   -0.01    0.58
   5   1  10   -0.35    0.55
  -5   1 -10   -0.08    0.55
   5   1  10   -0.73    0.60
   5  -1  10   -0.13    0.51
   5   1  10   -0.74    0.81
   5  -1  10   -0.16    0.77
   5   1  10   -0.47    0.69
  -5   1 -11    0.55    0.39
   5  -1  11   -0.05    0.64
   5   1  11   -0.39    0.75
   5   1  11   -0.63    0.74
   5  -1  11    1.01    0.71
   5   1  12    1.75    0.75
   5  -1  12    2.32    0.80
   5   1  12    2.54    0.96
   5  -1  12    2.76    0.97
   5   1  13   27.71    2.24
   5  -1  13   24.83    2.03
   5   1  13   23.32    1.87
   5  -1  14    0.79    0.41
   5   1  14    0.39    0.42
   5  -1  14    0.68    0.42
  -5   2  17   33.93    1.84
   5  -2 -17   34.57    2.07
  -5   2  16    8.54    1.01
   5  -2 -16   11.79    1.49
   5   2 -16    8.74    1.12
   5  -2 -15   19.04    2.13
   5   2 -15   15.82    1.72
  -5   2  15   18.69    1.82
  -5   2  15   17.84    1.55
  -5  -2  15   17.73    1.63
  -5   2  14   -0.13    0.42
  -5   2  14    1.01    0.66
  -5  -2  14   -0.05    0.45
  -5   2  14   -0.37    0.47
  -5  -2  14    0.02    0.45
   5  -2 -14   -0.86    0.71
   5   2 -14   -0.33    0.49
  -5   2  13   44.96    3.03
  -5  -2  13   43.29    3.09
   5  -2 -13   42.25    3.56
   5   2 -13   40.90    3.19
  -5   2  13   42.74    3.16
  -5  -2  13   42.85    3.12
  -5   2  13   40.23    2.91
   5   2 -12    3.99    1.13
   5  -2 -12    4.82    1.23
  -5   2  12    3.56    1.08
  -5  -2  12    3.12    1.03
  -5  -2  12    3.51    1.09
  -5  -2  12    3.91    1.09
  -5   2  12    4.04    1.02
   5  -2 -11  391.76   10.92
  -5  -2  11  406.02   10.10
  -5   2  11  415.57   10.08
  -5   2  11  394.56    9.49
  -5  -2  11  398.20    9.75
  -5   2  10 1371.03   17.76
   5  -2 -10 1344.46   19.67
  -5  -2  10 1319.30   17.82
  -5   2  10 1306.90   17.42
  -5   2  10 1380.66   17.54
  -5   2  10 1332.38   23.62
  -5   2  10 1432.33   26.54
  -5  -2  10 1350.62   27.29
  -5   2  10 1298.92   27.10
   5   2 -10 1324.24   27.06
   5  -2 -10 1325.98   26.70
   5  -2 -10 1302.51   28.72
   5   2 -10 1296.47   28.69
   5  -2  -9  548.71   17.63
   5   2  -9  525.91   17.53
   5  -2  -9  532.89   11.96
  -5   2   9  533.33   10.77
  -5  -2   9  507.73   10.68
  -5  -2   9  511.22   10.80
  -5   2   9  516.86   10.46
  -5   2   9  556.24   15.81
  -5   2   9  521.51   14.53
  -5  -2   8    2.63    0.87
  -5   2   8    1.12    1.04
  -5  -2   8    2.44    1.15
   5  -2  -8    0.71    0.47
  -5   2   8    1.35    0.61
  -5  -2   8    1.30    0.54
  -5   2   8    1.05    0.58
   5  -2  -8   -0.17    0.99
   5   2  -8    0.33    0.82
  -5   2   8    2.86    1.17
  -5  -2   7   13.89    1.66
  -5  -2   7   12.40    1.87
  -5   2   7   11.23    2.06
   5  -2  -7   11.30    1.64
   5  -2  -7    9.23    2.10
   5   2  -7    8.71    2.14
  -5   2   7   12.45    1.50
  -5   2   7   11.94    1.44
  -5   2   7    9.66    1.87
   5  -2  -6   94.11    6.34
   5   2  -6   96.49    6.57
  -5  -2   6   92.03    5.05
   5   2  -6   99.63    6.23
  -5   2   6   92.37    5.66
   5  -2  -5    1.68    1.00
   5   2  -5    1.96    1.21
   5   2  -5    2.52    1.15
  -5  -2   5    0.85    0.40
  -5   2   5    1.33    0.79
   5   2  -5    0.85    0.54
   5  -2  -4    2.85    1.09
   5   2  -4   -0.57    0.82
  -5  -2   4    1.67    0.77
   5   2  -4    0.54    0.55
  -5   2   4    0.55    0.57
  -5   2   4   -0.48    0.53
   5  -2  -3  873.10   17.64
   5   2  -3  853.86   17.75
   5   2  -3  863.73   14.50
  -5   2   3  843.81   12.94
  -5  -2   3  898.70   14.80
  -5   2   3  856.17   15.87
   5   2  -2   58.86    3.88
  -5   2   2   56.91    3.49
  -5  -2   2   56.99    3.78
  -5   2   2   57.81    4.12
   5   2  -2   67.08    4.87
   5   2  -1  448.25   11.69
  -5  -2   1  435.97   10.71
  -5   2   1  419.83   11.05
   5   2   0  189.72    7.88
  -5  -2   0  189.76    7.27
  -5   2   0  182.46    7.47
   5   2   1   51.26    4.21
  -5  -2  -1   49.69    3.85
  -5   2  -1   46.56    3.87
  -5   2  -2    4.72    1.14
   5   2   2    3.40    1.19
   5  -2   2    6.42    1.52
  -5   2  -2    2.93    1.12
  -5   2  -3    4.34    1.16
   5   2   3    4.52    1.42
   5  -2   3    2.11    0.97
  -5   2  -3    1.23    0.62
   5  -2   4    6.46    1.58
  -5  -2  -4    7.72    1.29
   5  -2   4    7.95    1.58
   5   2   4    7.58    1.90
  -5  -2  -4    8.02    1.27
  -5   2  -4    8.23    1.30
  -5  -2  -4   10.63    1.46
  -5   2  -4   10.48    1.43
   5   2   4    8.09    1.32
   5   2   5   13.80    1.77
   5  -2   5   13.57    1.71
   5  -2   5   14.71    1.88
   5   2   5   13.42    1.79
  -5  -2  -5   13.20    1.74
  -5   2  -5   12.59    1.61
   5  -2   5   14.64    2.31
   5   2   5   15.64    2.80
  -5   2  -5   13.52    1.75
  -5  -2  -5   15.55    1.84
  -5  -2  -5   17.17    1.95
  -5  -2  -5   14.77    1.71
  -5   2  -5   12.96    1.65
   5   2   6   55.34    3.61
   5  -2   6   55.25    3.58
   5   2   6   48.17    3.36
  -5   2  -6   51.76    3.34
  -5  -2  -6   44.36    3.25
   5   2   6   39.63    4.57
   5  -2   6   48.01    4.66
  -5   2  -6   50.15    3.48
  -5  -2  -6   44.52    3.17
  -5   2  -6   45.31    3.20
  -5  -2  -6   47.59    3.23
  -5   2  -6   49.94    3.64
  -5   2  -7    4.05    1.18
  -5  -2  -7    3.92    1.11
  -5   2  -7    3.86    0.92
  -5   2  -7    3.93    1.07
   5   2   7    3.28    1.45
   5  -2   7    3.37    1.00
   5   2   7    2.80    0.87
   5   2   7    4.76    1.19
  -5   2  -7    4.23    1.13
   5   2   8   -0.06    0.57
   5   2   8    0.16    0.50
   5  -2   8    0.61    0.69
   5   2   8   -0.03    0.61
   5  -2   8    0.87    0.53
   5   2   8    0.69    0.51
  -5   2  -8    1.81    0.83
  -5  -2  -8    0.16    0.64
  -5   2  -8    0.37    0.63
  -5   2  -9    0.98    0.88
   5  -2   9    1.60    0.67
   5   2   9   -0.64    0.74
   5   2   9    1.09    0.63
   5  -2   9   -0.04    0.60
  -5   2  -9    0.74    0.55
   5   2   9   -0.03    0.50
   5   2   9    0.55    0.63
  -5   2 -10    1.60    0.79
  -5   2 -10    1.07    0.75
   5  -2  10    1.71    0.91
   5   2  10    0.29    0.63
   5   2  10    0.74    0.83
   5  -2  10   -0.40    0.65
   5   2  10   -0.12    0.51
  -5   2 -10    1.17    0.70
   5   2  10    1.09    0.62
   5   2  11    7.63    1.44
   5   2  11    5.81    1.13
   5  -2  11    7.07    1.26
   5  -2  11    6.34    1.37
   5   2  11    5.67    1.16
  -5   2 -11    6.09    1.20
   5   2  11    5.26    1.10
   5   2  11    8.94    1.35
   5   2  12   14.89    1.85
   5   2  12   12.40    1.48
   5  -2  12   12.16    1.66
   5  -2  12   14.72    1.65
  -5   2 -12   14.05    1.66
   5   2  12   13.33    1.43
   5  -2  13   -0.39    0.49
   5  -2  13    0.06    0.32
   5   2  13    0.42    0.45
   5  -2  14   -0.11    0.36
   5   2  14    1.25    0.48
  -5   3  16   -0.22    0.37
  -5   3  16    0.65    0.30
  -5   3  16   -0.01    0.27
   5  -3 -16   -0.56    0.49
  -5   3  15    0.44    0.39
  -5   3  15    0.43    0.30
  -5   3  15    0.62    0.49
  -5  -3  15    0.62    0.41
   5  -3 -15    1.91    0.78
   5  -3 -14   26.92    2.65
  -5   3  14   28.91    2.26
  -5   3  14   27.98    2.26
  -5  -3  14   24.75    2.30
  -5   3  14   27.79    2.43
  -5  -3  13    7.19    1.24
   5  -3 -13    4.93    1.33
  -5   3  13    6.95    1.30
  -5   3  13    5.66    1.26
  -5  -3  13    6.23    1.24
  -5  -3  12   13.53    1.73
  -5   3  12   14.10    1.92
  -5  -3  12   12.15    1.84
  -5   3  12   13.95    1.89
   5  -3 -12   11.06    1.90
   5  -3 -11  271.98    9.10
  -5   3  11  280.50    8.39
  -5  -3  11  268.82    8.47
  -5   3  11  259.67    7.97
  -5  -3  11  275.83    7.87
  -5   3  10  420.43    9.91
  -5  -3  10  434.30    9.86
   5  -3 -10  417.97   11.19
  -5   3  10  402.76    9.54
  -5   3  10  428.29   14.25
  -5   3  10  413.36    9.96
  -5  -3  10  417.56   10.49
  -5   3  10  423.36   14.77
  -5  -3  10  415.62   14.92
  -5   3  10  388.48   14.55
   5  -3 -10  413.07   15.96
   5   3 -10  385.88   15.58
   5   3 -10  415.80   15.01
   5  -3 -10  438.26   15.04
  -5   3   9  101.48    4.71
  -5   3   9  105.59    4.91
  -5  -3   9  102.95    5.13
  -5  -3   9  107.98    4.92
   5  -3  -9  104.93    5.49
  -5   3   9  103.75    4.67
  -5   3   9  104.07    6.86
   5  -3  -9  106.64    7.23
  -5   3   9  100.47    6.92
   5   3  -9  105.49    7.34
   5  -3  -9  103.62    7.66
   5   3  -9   98.57    7.65
  -5  -3   9   98.62    7.06
  -5   3   9   97.32    7.18
  -5   3   8   -0.27    0.51
  -5  -3   8    0.10    0.72
  -5  -3   8    1.47    0.73
   5  -3  -8    1.59    1.36
   5   3  -8    1.40    1.43
   5  -3  -8    0.20    0.59
  -5   3   8    1.29    0.93
  -5   3   8    0.09    0.70
  -5   3   8    0.44    0.58
  -5   3   8    0.65    0.47
  -5   3   7   18.43    1.83
  -5   3   7   19.08    1.94
  -5  -3   7   19.05    2.13
  -5  -3   7   22.59    2.18
   5  -3  -7   18.57    2.20
  -5   3   7   22.33    1.98
   5  -3  -7   22.47    3.22
   5   3  -7   17.11    2.90
  -5   3   7   17.94    2.65
  -5   3   7   23.73    3.14
  -5   3   6    7.43    1.75
   5  -3  -6    5.67    1.84
   5   3  -6    6.93    1.76
   5  -3  -6    6.19    1.26
   5   3  -6    4.97    1.40
  -5   3   6    6.69    1.65
  -5   3   6    7.79    1.24
  -5  -3   6    6.86    1.26
  -5  -3   6   11.04    1.48
   5   3  -5  346.55   12.22
  -5   3   5  333.33   10.83
  -5   3   5  330.53   10.89
   5  -3  -5  323.33   11.42
   5   3  -5  331.70   11.78
   5   3  -4  150.02    7.91
  -5   3   4  127.72    6.55
   5   3  -4  138.04    6.54
  -5   3   4  139.51    6.08
   5  -3  -4  140.73    7.31
   5   3  -4  138.34    7.39
   5   3  -3   66.36    5.25
  -5  -3   3   68.29    4.07
  -5   3   3   65.82    4.60
   5   3  -3   64.31    4.48
  -5   3   3   67.79    4.24
   5   3  -2   20.26    2.85
  -5  -3   2   22.49    2.36
  -5   3   2   24.76    2.81
   5   3  -2   20.45    2.58
  -5   3   2   24.23    2.56
   5   3  -1  233.49    8.79
  -5   3   1  228.47    8.10
   5  -3  -1  237.24    9.46
  -5   3   1  223.48    8.38
   5   3  -1  234.78    9.62
   5   3  -1  256.71    9.57
   5  -3   0  188.84    8.48
  -5   3   0  181.85    7.69
   5   3   0  192.01    8.52
  -5   3  -1   64.68    4.69
   5  -3   1   64.00    4.99
   5  -3   1   58.87    4.36
   5   3   1   65.38    5.12
  -5   3  -2    9.02    1.68
   5   3   2    6.76    1.75
   5  -3   2    6.44    1.50
   5  -3   2    4.89    1.54
  -5   3  -2    5.69    1.33
  -5   3  -3    1.69    1.09
   5   3   3    2.12    1.41
   5  -3   3    1.98    0.81
  -5  -3  -3    3.56    0.87
  -5  -3  -3    2.57    0.78
  -5  -3  -3    4.02    0.94
   5   3   4   -0.50    0.46
   5  -3   4    1.51    0.76
   5  -3   4   -1.93    0.99
  -5  -3  -4    0.75    0.58
  -5   3  -4    0.69    0.44
   5   3   4    0.27    0.89
  -5   3  -4   -0.31    0.79
  -5   3  -4    1.55    0.71
  -5  -3  -4    0.77    0.62
  -5  -3  -4    0.30    0.52
   5  -3   4    0.95    0.72
   5   3   4    2.46    0.94
   5   3   5   80.17    6.48
  -5   3  -5   80.07    4.04
  -5  -3  -5   72.78    4.12
   5  -3   5   87.88    4.39
   5   3   5   82.40    4.33
  -5   3  -5   78.22    4.22
  -5  -3  -5   85.18    4.38
  -5   3  -5   82.62    4.25
  -5  -3  -5   83.44    4.32
   5   3   6    2.14    1.16
  -5   3  -6    0.69    0.71
  -5   3  -6    0.16    0.47
   5  -3   6    0.57    0.52
   5   3   6    0.64    0.61
  -5  -3  -6    1.81    0.83
  -5   3  -6    0.65    0.67
   5  -3   7   50.69    3.63
   5   3   7   47.63    3.41
  -5  -3  -7   47.22    3.48
   5   3   7   49.84    3.64
  -5   3  -7   50.62    3.58
  -5   3  -7   52.56    3.89
   5  -3   7   48.86    3.43
  -5   3  -7   53.03    4.00
   5   3   7   47.94    5.38
  -5   3  -7   49.16    3.39
   5  -3   8    8.61    1.57
   5   3   8   11.03    1.82
   5   3   8   12.33    1.78
  -5   3  -8    8.53    1.73
  -5   3  -8   12.52    2.07
   5  -3   9    0.70    0.57
   5   3   9    0.86    0.97
   5   3   9    0.46    0.47
  -5   3  -9    0.35    0.64
   5   3   9   -0.98    0.75
   5   3   9    1.04    0.74
  -5   3  -9    0.34    0.67
   5   3  10   -0.65    0.76
   5   3  10    0.33    0.41
   5  -3  10    0.62    0.86
  -5   3 -10    0.32    0.59
  -5   3 -10    0.38    0.55
   5   3  10   -0.45    0.81
   5   3  10    1.00    0.61
   5   3  11    2.65    0.98
   5   3  11    3.20    0.85
   5  -3  11    1.65    0.82
   5   3  11    1.97    0.90
  -5   3 -11    2.42    0.92
   5   3  11    2.05    0.75
   5   3  11    3.12    0.91
   5  -3  12    0.24    0.52
   5   3  12    1.03    0.66
  -5   3 -12    0.63    0.42
   5   3  12    1.23    0.58
   5  -3  13   -0.59    0.53
   5   3  13   -0.09    0.41
  -5   3 -13    0.64    0.35
   5   3  13    0.09    0.29
  -5   4  16    0.51    0.31
  -5   4  16   -0.02    0.26
   5  -4 -15    2.99    0.83
  -5   4  15    2.23    0.57
  -5   4  15    1.76    0.63
  -5  -4  15    2.14    0.63
  -5   4  15    1.83    0.47
  -5   4  15    1.75    0.52
   5  -4 -14    4.70    1.12
  -5   4  14    6.49    1.12
  -5   4  14    6.07    1.12
  -5  -4  14    6.66    1.22
  -5   4  14    5.26    1.01
  -5   4  13    4.33    1.06
  -5  -4  13    3.39    1.08
  -5   4  13    4.73    1.07
   5  -4 -13    5.24    1.26
  -5   4  12   17.70    2.08
  -5   4  12   15.69    2.02
  -5  -4  12   16.47    2.14
  -5   4  12   19.78    2.15
   5  -4 -12   20.43    2.51
  -5   4  11    5.11    1.21
  -5  -4  11    5.09    1.05
  -5   4  11    5.20    1.20
  -5  -4  11    4.63    1.24
   5  -4 -11    4.80    1.40
  -5  -4  10   91.28    4.43
   5  -4 -10  101.89    5.59
  -5   4  10   87.22    4.62
  -5  -4  10   88.64    5.02
  -5   4  10   85.47    4.30
  -5   4  10   90.22    4.57
  -5   4   9    6.57    1.18
  -5   4   9    7.59    1.25
   5  -4  -9   15.84    3.09
   5  -4  -9    9.22    1.69
  -5   4   9   11.90    2.63
  -5  -4   9    9.27    1.45
  -5   4   9   11.50    1.65
  -5  -4   9   10.18    1.68
  -5   4   9    5.04    1.58
  -5   4   8    6.98    1.35
  -5  -4   8    7.34    1.53
   5  -4  -8    6.85    1.39
  -5   4   8    5.54    1.85
  -5  -4   8    6.30    1.23
  -5   4   8    7.68    1.93
  -5   4   8    5.70    1.13
  -5   4   7    9.07    1.38
  -5  -4   7    9.30    1.61
  -5  -4   7    7.30    1.31
  -5   4   7    9.75    2.29
   5  -4  -7    6.90    1.52
  -5   4   7    8.18    1.24
   5  -4  -7    6.70    1.91
  -5   4   7    9.10    2.14
  -5  -4   6   46.50    3.12
   5  -4  -6   44.07    3.47
  -5   4   6   43.18    4.30
  -5  -4   6   44.61    3.19
  -5  -4   6   44.06    3.28
   5   4  -6   46.91    5.03
  -5   4   6   38.40    3.98
   5  -4  -6   40.40    4.25
  -5   4   6   45.66    2.95
  -5  -4   5   14.70    1.79
   5  -4  -5   14.58    1.96
   5   4  -5    9.64    2.02
  -5   4   5   13.30    2.22
  -5  -4   5   13.38    1.75
   5  -4  -5   12.11    2.39
   5   4  -5   14.33    2.78
  -5   4   5   12.01    2.17
  -5   4   5   13.96    1.58
  -5  -4   5   14.49    1.84
   5  -4  -4   19.47    2.20
   5   4  -4   19.26    2.78
  -5   4   4   18.90    2.56
  -5   4   4   16.77    1.64
  -5  -4   4   22.28    2.28
  -5  -4   4   18.96    1.94
   5  -4  -4   16.90    2.79
  -5   4   4   20.93    2.81
   5   4  -4   17.31    2.94
   5   4  -3  239.91    9.67
  -5   4   3  250.45    9.17
   5   4  -3  238.76   10.69
  -5   4   3  239.89    9.14
   5  -4  -3  251.85   10.41
  -5  -4   3  253.33    7.53
  -5  -4   3  254.85    6.99
   5  -4  -3  239.84    7.49
   5   4  -2    3.33    1.41
   5   4  -2    1.49    1.02
  -5   4   2    3.20    1.01
  -5  -4   2    4.40    1.04
   5  -4  -2    2.74    1.44
   5   4  -2    3.22    1.46
   5  -4  -2    2.21    1.35
  -5   4   2    3.53    1.22
   5   4  -1   26.49    3.32
  -5   4   1   24.51    2.98
  -5  -4   1   25.66    2.19
   5  -4  -1   23.45    3.15
   5   4  -1   28.60    3.55
  -5   4   1   25.34    2.96
   5   4  -1   29.31    3.70
   5  -4  -1   25.94    3.36
  -5   4   0   30.86    3.32
   5  -4   0   32.24    3.82
   5   4   0   29.93    3.57
   5  -4   0   25.54    3.23
  -5  -4   0   30.42    2.45
  -5   4  -1   30.50    3.37
   5  -4   1   32.89    3.92
  -5  -4  -1   31.40    2.47
   5  -4   1   28.66    3.30
   5   4   1   31.82    3.82
  -5  -4  -2    3.62    0.94
  -5   4  -2    4.99    1.04
  -5   4  -2    5.95    1.67
   5   4   2    3.07    1.53
   5  -4   2    4.83    1.42
   5  -4   2    2.54    1.18
  -5   4  -2    4.84    1.44
  -5  -4  -2    5.74    1.13
  -5   4  -3    1.40    0.80
   5   4   3    2.98    1.55
  -5   4  -3    0.91    0.60
  -5  -4  -3    0.69    0.56
  -5  -4  -3    0.18    0.54
  -5  -4  -3    0.22    0.45
   5  -4   3   -1.77    1.05
   5  -4   4    3.30    1.40
  -5  -4  -4    1.07    0.55
  -5   4  -4    2.97    0.78
   5   4   4    1.70    1.11
  -5   4  -4    2.05    1.24
  -5  -4  -4    2.86    0.90
  -5   4  -4    2.19    0.88
   5   4   4    1.78    0.83
   5  -4   4    1.78    0.70
   5  -4   5   20.44    2.13
   5   4   5   18.96    2.12
   5  -4   5   18.70    3.01
  -5  -4  -5   17.35    2.09
   5   4   5   15.19    2.94
  -5   4  -5   22.47    3.16
  -5   4  -5   20.61    2.22
  -5   4  -5   21.27    2.23
   5  -4   5   22.36    2.44
  -5  -4  -5   19.99    2.22
   5  -4   6   26.76    2.67
  -5   4  -6   27.58    2.54
  -5   4  -6   28.00    2.65
   5  -4   6   30.09    2.74
   5   4   6   26.14    2.51
   5   4   6   34.26    4.54
   5   4   7   32.93    3.03
  -5   4  -7   32.31    2.81
  -5   4  -7   33.10    2.72
   5  -4   7   30.13    2.76
  -5   4  -7   32.22    3.06
   5  -4   7   34.17    2.95
   5   4   7   33.32    2.80
  -5   4  -8    3.43    1.15
   5   4   8    5.14    1.27
   5   4   8    4.87    1.15
   5  -4   8    6.14    1.37
  -5   4  -8    6.26    1.51
   5   4   9    5.37    1.26
   5   4   9    6.28    1.35
   5   4   9    5.96    1.36
   5   4   9    6.95    1.26
   5  -4   9    5.33    1.23
  -5   4  -9    4.49    1.16
   5  -4   9    6.39    1.66
  -5   4  -9    5.49    1.34
   5   4  10    9.31    1.58
   5   4  10    6.05    1.27
   5   4  10    6.36    1.32
  -5   4 -10    7.32    1.40
  -5   4 -10    8.35    1.56
   5  -4  10   11.15    1.90
   5   4  11   -0.29    0.46
   5   4  11   -0.46    0.58
  -5   4 -11    0.87    0.58
   5  -4  11   -0.51    0.58
  -5   4 -12    4.52    0.88
   5   4  12    5.52    0.99
   5   4  12    4.76    0.92
   5   4  12    6.50    1.10
   5  -4  12    6.91    1.22
  -5   4 -13    2.41    0.58
   5   4  13    3.11    0.68
   5   4  13    2.70    0.54
   5  -4  13    2.42    0.65
  -5   5  15   12.04    1.08
  -5   5  15   11.26    1.12
  -5   5  15    9.87    1.10
  -5  -5  15   10.20    1.14
  -5   5  15   11.19    1.11
  -5   5  15    9.66    0.98
   5  -5 -15   10.74    1.20
   5  -5 -14    5.79    1.10
  -5   5  14    6.62    1.05
  -5  -5  14    5.47    1.04
  -5   5  14    7.71    1.14
  -5   5  14    5.82    0.99
  -5   5  13    0.15    0.57
  -5  -5  13    0.31    0.58
   5  -5 -13    0.44    0.62
  -5   5  13    0.55    0.49
  -5   5  12    0.48    0.55
  -5  -5  12    0.92    0.61
   5  -5 -12    0.35    0.50
  -5   5  12    2.01    0.84
   5  -5 -11   -0.34    0.73
  -5  -5  11    1.15    0.86
  -5   5  11   -0.52    0.68
  -5   5  11    0.59    0.60
   5  -5 -10   12.00    1.85
  -5   5  10   11.87    1.63
  -5   5  10   11.55    1.71
  -5  -5  10    8.15    1.55
   5  -5  -9    0.72    0.74
  -5  -5   9    0.23    0.60
  -5   5   9    1.26    0.81
  -5  -5   9    0.80    0.61
  -5   5   9    0.43    0.52
  -5  -5   8  120.65    5.04
   5  -5  -8  130.92    6.32
  -5   5   8  122.63    4.94
  -5  -5   8  118.01    5.85
  -5   5   8  120.34    5.22
  -5  -5   8  126.21    5.66
   5   5  -7  357.70   14.93
  -5   5   7  325.80   12.41
  -5  -5   7  345.24    8.59
   5  -5  -7  353.00   10.26
  -5   5   7  344.79   13.16
  -5   5   7  337.21    8.48
  -5  -5   7  343.71    9.83
  -5  -5   7  335.23    9.32
   5  -5  -7  330.76   14.09
   5   5  -6  422.48   15.96
  -5   5   6  399.02   13.27
   5  -5  -6  441.29   14.61
  -5  -5   6  418.85    9.47
   5  -5  -6  446.97   11.33
   5   5  -6  454.20   14.93
  -5   5   6  432.21   14.35
  -5   5   6  419.94    9.12
  -5  -5   6  422.45   10.71
  -5  -5   6  431.60   10.62
   5  -5  -6  445.13   15.92
   5   5  -5   52.98    5.54
  -5   5   5   54.01    4.75
   5  -5  -5   57.94    5.37
  -5  -5   5   58.58    3.57
   5  -5  -5   60.59    4.14
   5   5  -5   53.65    5.12
  -5   5   5   62.42    5.38
  -5   5   5   56.85    3.22
  -5  -5   5   59.71    3.96
  -5  -5   5   56.24    3.85
   5  -5  -5   64.16    5.93
  -5  -5   4  110.83    4.85
  -5   5   4  108.33    4.38
   5  -5  -4  130.57    5.94
   5   5  -4  104.41    7.03
  -5   5   4  111.62    6.85
  -5   5   4  109.67    4.29
   5  -5  -4  105.79    7.60
  -5  -5   4  114.06    5.44
   5   5  -4  100.81    7.53
  -5   5   4  110.60    6.69
   5  -5  -4  120.26    7.72
  -5  -5   3  221.80    6.82
   5   5  -3  205.13   10.61
  -5   5   3  224.00    9.29
   5  -5  -3  232.83   10.92
   5  -5  -3  189.65   10.02
  -5   5   3  206.85    6.02
   5  -5  -3  221.25    6.98
   5   5  -3  209.24    9.95
  -5   5   3  236.27    9.87
  -5  -5   2    0.46    0.63
   5  -5  -2   -0.07    0.65
   5   5  -2   -2.58    1.26
   5  -5  -2   -0.23    0.90
   5  -5  -2    0.25    0.40
   5   5  -2   -0.01    1.05
   5   5  -2    0.57    0.78
  -5   5   2   -0.19    0.75
  -5  -5   1  144.20    5.55
   5   5  -1  145.82    8.60
   5  -5  -1  136.93    8.29
   5  -5  -1  132.68    5.43
   5  -5  -1  145.11    5.89
   5  -5  -1  137.88    8.41
   5   5  -1  138.43    8.27
  -5   5   1  138.05    7.73
  -5  -5   0    9.44    1.45
   5  -5   0    3.38    1.54
  -5   5   0    6.31    1.71
   5   5   0    6.02    1.73
  -5   5   0    6.33    1.10
   5  -5   0    7.78    1.46
   5  -5   0    7.85    2.06
   5  -5   0    4.82    1.08
   5   5   1   65.47    5.88
  -5   5  -1   60.55    3.35
   5  -5   1   56.96    5.15
   5  -5   1   67.44    4.21
   5  -5   1   65.18    5.86
  -5   5  -2   54.56    3.38
  -5   5  -2   67.07    5.64
   5   5   2   62.85    5.86
  -5  -5  -2   58.20    3.70
   5  -5   2   58.94    3.99
   5  -5   2   56.92    5.59
   5  -5   3    5.17    1.72
  -5   5  -3    4.04    0.98
  -5   5  -3    0.98    0.62
   5  -5   3    3.88    1.09
   5  -5   3    1.71    0.86
  -5  -5  -3    3.97    1.14
   5  -5   4   25.22    3.54
  -5  -5  -4   26.55    2.52
   5   5   4   27.28    4.03
  -5   5  -4   22.80    3.42
  -5   5  -4   24.74    2.46
   5   5   4   23.23    2.36
   5  -5   4   25.03    2.69
   5  -5   4   23.56    2.53
  -5  -5  -5    6.07    1.29
  -5   5  -5    4.67    1.03
   5  -5   5    5.94    1.43
  -5   5  -5    4.08    1.03
   5  -5   5    4.77    1.32
   5   5   5    4.32    1.13
  -5   5  -6   23.23    2.36
   5  -5   6   23.23    2.56
  -5   5  -6   24.32    2.61
   5  -5   6   24.46    2.73
  -5   5  -6   22.88    2.24
   5  -5   6   23.34    2.28
   5   5   6   21.28    2.22
  -5   5  -7    0.62    0.52
   5  -5   7    0.27    0.58
   5   5   7    2.46    0.91
   5  -5   7    3.00    1.00
  -5   5  -7    1.68    0.71
   5   5   8    5.06    1.33
   5  -5   8    4.51    1.09
  -5   5  -8    4.89    1.18
   5  -5   8    5.24    1.37
  -5   5  -8    4.01    1.10
   5   5   9    0.02    0.61
   5   5   9   -0.13    0.57
   5   5   9   -0.04    0.52
  -5   5  -9    0.26    0.48
   5  -5   9    0.47    0.69
  -5   5  -9    0.03    0.59
   5   5  10    8.06    1.31
   5   5  10    7.44    1.29
   5   5  10    6.65    1.27
  -5   5 -10    7.02    1.18
   5  -5  10    6.62    1.38
  -5   5 -10    6.61    1.32
   5  -5  11    4.38    1.04
   5   5  11    2.70    0.77
  -5   5 -11    1.37    0.56
   5   5  11    3.41    0.88
   5   5  11    2.11    0.69
   5   5  12   -0.10    0.32
  -5   5 -12    0.07    0.35
   5   5  12    0.33    0.34
   5  -5  12    0.09    0.40
   5   5  12    0.10    0.33
  -5   6  14    5.48    0.81
   5  -6 -14    6.67    0.96
  -5  -6  14    6.62    0.97
  -5   6  14    6.23    0.88
   5  -6 -14    6.57    0.85
  -5   6  14    6.21    0.83
  -5   6  14    5.08    0.79
   5  -6 -13   44.43    2.75
   5  -6 -13   43.54    2.55
  -5   6  13   45.37    2.58
  -5   6  13   48.64    2.75
  -5   6  13   41.22    2.47
  -5  -6  13   42.90    2.78
   5  -6 -12    7.96    1.36
  -5   6  12    7.42    1.18
  -5  -6  12    4.31    0.99
  -5   6  12    8.52    1.33
  -5   6  12    5.52    1.04
   5  -6 -11    1.90    0.82
  -5   6  11    1.94    0.71
  -5  -6  11    1.63    0.77
   5  -6 -10    8.65    1.55
  -5   6  10    9.37    1.45
  -5  -6  10    9.58    1.66
  -5   6  10    9.15    1.32
  -5   6   9   21.03    1.98
  -5  -6   9   21.19    2.45
  -5   6   9   20.85    2.14
  -5  -6   9   25.91    2.56
   5  -6  -9   21.96    2.57
  -5  -6   8  110.83    5.68
  -5   6   8  105.75    4.72
  -5  -6   8  112.26    5.51
   5  -6  -8  119.43    5.93
   5  -6  -7  124.70    6.10
  -5  -6   7  116.30    5.84
  -5   6   7  112.70    4.76
  -5  -6   7  107.01    5.45
  -5  -6   7  110.58    4.70
  -5  -6   6  262.14    7.38
  -5  -6   6  270.40    8.82
  -5  -6   6  260.57    8.68
   5  -6  -6  269.47    8.98
  -5   6   5   97.62    7.01
  -5  -6   5  105.22    5.51
  -5  -6   5   98.56    4.58
  -5   6   5  101.01    4.39
   5  -6  -5  112.99    7.81
  -5   6   4    9.16    1.39
   5  -6  -4    9.92    2.28
   5   6  -4   10.30    2.32
   5   6  -4   10.14    2.44
  -5   6   4    8.16    2.10
   5  -6  -4    6.06    1.73
   5   6  -4   13.52    2.95
  -5  -6   4   12.14    1.62
  -5  -6   3   22.09    2.21
   5  -6  -3   25.86    2.63
   5  -6  -3   23.67    3.75
   5   6  -3   21.76    3.57
   5   6  -3   28.07    4.20
  -5   6   3   21.40    3.38
   5  -6  -3   25.45    2.49
   5   6  -3   23.07    3.73
   5  -6  -3   22.96    3.69
  -5  -6   2   42.82    3.12
   5   6  -2   36.45    4.62
   5  -6  -2   46.73    5.21
   5   6  -2   43.10    5.09
  -5   6   2   43.42    4.72
   5  -6  -2   41.84    3.27
   5   6  -2   46.36    5.10
   5  -6  -2   49.54    5.37
   5  -6  -2   43.15    3.31
   5  -6  -1   43.58    4.99
   5   6  -1   46.47    5.12
  -5   6   1   30.69    3.98
   5  -6  -1   41.34    3.23
   5  -6  -1   39.85    4.78
   5   6  -1   45.35    5.09
   5  -6  -1   39.69    3.23
   5  -6   0   28.51    2.60
   5  -6   0   26.68    2.70
  -5   6   0   28.93    3.93
   5   6   0   22.51    3.57
   5  -6   0   30.68    4.35
   5   6   1    6.24    1.87
   5  -6   1    5.19    1.34
   5  -6   1    8.13    2.16
   5  -6   1    4.12    1.13
  -5  -6  -2    1.41    0.77
  -5   6  -2    2.52    0.84
   5  -6   2    2.39    1.04
   5   6   3   14.43    1.87
   5  -6   3   12.89    1.94
  -5  -6  -3   14.00    1.85
  -5  -6  -4   13.41    1.78
  -5   6  -4   13.50    1.82
   5   6   4   11.35    1.60
   5  -6   4   11.24    1.92
   5  -6   4   14.70    1.96
  -5   6  -5   35.59    2.86
  -5  -6  -5   33.93    2.78
   5  -6   5   35.49    3.16
  -5   6  -5   34.28    2.70
   5  -6   5   33.75    3.10
   5  -6   6   -0.02    0.59
  -5   6  -6    0.48    0.43
   5  -6   6    0.28    0.58
   5   6   7   15.79    1.98
  -5   6  -7   18.34    2.10
   5  -6   7   14.79    1.89
   5  -6   7   16.82    2.21
  -5   6  -7   18.37    2.27
   5   6   8    8.62    1.48
   5   6   8    7.40    1.31
  -5   6  -8    5.08    0.99
   5  -6   8    5.97    1.16
   5  -6   8    7.23    1.45
  -5   6  -8    5.99    1.38
   5   6   9    6.50    1.22
   5   6   9    5.06    1.08
   5   6   9    3.79    0.96
  -5   6  -9    4.52    0.91
   5  -6   9    3.56    0.99
  -5   6  -9    3.27    0.91
   5  -6  10    3.73    0.96
  -5   6 -10    4.38    0.95
   5   6  10    2.07    0.62
   5   6  10    3.17    0.84
   5   6  10    3.56    0.86
  -5   6 -10    2.85    0.85
   5   6  11    0.13    0.35
  -5   6 -11   -0.59    0.45
   5   6  11   -0.10    0.34
   5   6  11   -0.18    0.40
   5  -6  11    0.48    0.45
   5   6  11   -0.52    0.45
   5   6  11   -0.22    0.42
  -5   7  13    1.91    0.49
  -5   7  13    1.80    0.50
  -5   7  12    0.43    0.40
   5  -7 -12    0.33    0.43
  -5   7  12    0.69    0.44
  -5  -7  12    0.09    0.36
  -5   7  12    0.54    0.39
  -5   7  12    0.23    0.28
  -5   7  11    9.02    1.23
   5  -7 -11    8.88    1.32
  -5   7  11    8.17    1.21
  -5  -7  11    8.82    1.33
  -5   7  11    8.30    1.11
  -5   7  11    8.10    1.02
  -5   7  10    1.23    0.55
   5  -7 -10    0.18    0.62
  -5   7  10    1.51    0.75
  -5   7  10    0.80    0.49
  -5  -7  10    0.96    0.58
  -5   7  10    1.25    0.51
   5  -7  -9    2.12    0.84
  -5   7   9    2.44    0.74
  -5  -7   9    1.66    0.76
  -5   7   9    2.63    0.78
  -5   7   8   19.68    1.96
  -5  -7   8   19.26    2.25
   5  -7  -8   20.70    2.42
  -5   7   7   56.46    3.26
  -5  -7   7   63.59    4.19
   5  -7  -7   68.03    4.24
   5  -7  -6   11.06    1.82
  -5   7   6   13.77    1.61
  -5   7   5    5.59    1.08
   5  -7  -5    5.38    1.29
   5  -7  -4   48.86    3.77
   5  -7  -3   78.49    4.33
   5  -7  -3   81.80    4.76
   5  -7  -2   24.60    2.51
   5  -7  -2   24.79    2.62
   5  -7  -1   62.13    4.08
   5  -7  -1   64.73    4.14
   5  -7   0  120.78    5.83
   5  -7   0  127.22    5.62
   5  -7   1    8.58    1.52
   5  -7   1   10.23    1.83
  -5  -7  -1    9.12    1.53
   5  -7   2    7.56    1.43
   5  -7   2    8.17    1.71
  -5  -7  -2    8.91    1.50
  -5   7  -3    8.66    1.43
  -5  -7  -3    7.49    1.39
   5  -7   3    7.81    1.60
  -5   7  -4   12.19    1.61
  -5  -7  -4   10.92    1.50
  -5   7  -4   10.88    1.52
   5  -7   4   12.58    1.86
   5  -7   5    5.91    1.21
   5  -7   5    4.72    1.13
  -5   7  -5    8.49    1.40
   5  -7   6    2.38    0.86
   5   7   6    1.96    0.89
   5  -7   6    3.64    1.09
   5   7   7   -0.35    0.46
   5  -7   7    0.00    0.52
   5  -7   7    0.25    0.58
  -5   7  -7   -0.32    0.50
   5   7   8   10.89    1.42
   5   7   8   13.65    1.67
   5   7   8   11.74    1.41
   5  -7   8   10.39    1.34
   5  -7   8   11.56    1.49
  -5   7  -8   13.67    1.66
   5  -7   9    5.58    0.97
   5   7   9    5.90    0.99
   5   7   9    6.28    1.04
   5   7   9    6.23    0.95
  -5   7  -9    6.26    1.00
   5  -7  10   10.76    1.17
   5   7  10    9.51    1.03
   5   7  10    9.51    1.09
  -5   7 -10   10.82    1.23
  -5   8  11    5.41    0.73
  -5   8  11    5.99    0.83
   5  -8 -11    5.58    0.81
  -5   8  11    7.37    0.93
  -5   8  10    1.07    0.44
   5  -8 -10    1.33    0.58
  -5   8  10    0.94    0.48
  -5   8   9    0.41    0.31
   5  -8  -9    1.02    0.63
  -5   8   9    0.73    0.43
   5  -8  -8    3.52    0.95
  -5   8   8    6.35    1.08
   5  -8  -7    8.15    1.41
  -5   8   7    6.50    1.06
   5  -8  -6   -0.17    0.67
   5  -8  -5   -0.34    0.75
   5  -8  -4   10.76    1.73
   5  -8  -3   28.50    2.47
   5  -8  -3   30.60    2.84
   5  -8  -2   16.05    2.06
   5  -8  -2   15.00    1.90
   5  -8  -1   29.52    2.72
   5  -8  -1   31.31    2.78
  -5  -8   0   10.81    1.56
   5  -8   0    7.75    1.39
  -5  -8  -1    2.38    0.76
   5  -8   1    1.68    0.79
   5  -8   1    2.66    0.98
  -5  -8  -2    2.10    0.78
   5  -8   2    2.71    0.91
   5  -8   2    2.42    0.85
  -5   8  -2    2.50    0.75
  -5  -8  -3    0.62    0.55
   5  -8   3    0.58    0.72
   5  -8   3    0.28    0.55
   5  -8   4   17.11    2.07
   5   8   5    0.82    0.49
   5  -8   5    0.49    0.64
  -5   8  -6   17.49    1.81
   5   8   6   14.08    1.45
   5  -8   6   13.82    1.62
   5   8   7   23.98    1.82
  -5   8  -7   22.31    1.82
   5  -8   7   22.52    1.85
   5  -8   7   24.02    1.79
   5   8   8    1.66    0.51
   5   8   8    3.21    0.73
   5  -9  -9    1.19    0.44
   5  -9  -8    2.24    0.63
   5  -9  -7    1.38    0.61
   5  -9  -6    9.57    1.35
   5  -9  -5   -0.47    0.53
   5  -9  -4    1.48    0.69
   5  -9  -3   45.49    3.02
   5  -9  -2    0.90    0.64
   5  -9  -2    0.31    0.50
  -5  -9   2    1.39    0.62
   5  -9  -1   17.11    1.88
   5  -9  -1   19.04    1.93
  -5  -9   1   18.55    1.64
   5  -9   0   27.37    2.34
   5  -9   0   24.05    2.15
   5  -9   1    0.44    0.42
   5  -9   1    0.37    0.62
   5  -9   2    6.18    1.14
   5  -9   2    5.48    0.97
   5  -9   3    2.16    0.76
   5  -9   4    5.66    1.06
   5  -9   5   11.89    1.37
   5   9   5    8.54    0.96
   5  -9   6   14.55    1.32
   5   9   6   13.77    1.22
   5 -10  -5   11.03    1.13
   5 -10  -4    3.26    0.69
   5 -10  -3    4.34    0.78
   5 -10  -2    9.95    1.17
   5 -10  -1    0.34    0.28
   5 -10  -1    0.13    0.34
   5 -10   0    0.20    0.31
   5 -10   0    0.63    0.36
   5 -10   1    0.64    0.38
   5 -10   1    0.35    0.36
   5 -10   2    0.72    0.39
   5 -10   3    0.45    0.30
  -6   0  16    0.29    0.37
   6   0 -16    0.23    0.32
  -6   0  15    0.36    0.46
   6   0 -15    0.13    0.39
  -6   0  14   25.49    1.94
   6   0 -14   27.92    2.57
  -6   0  13   -0.29    0.42
   6   0 -13   -0.12    0.66
   6   0 -12   77.78    4.57
  -6   0  12   76.53    3.87
  -6   0  12   80.53    3.98
  -6   0  12   79.58    3.83
   6   0 -11    0.23    0.52
  -6   0  11   -0.12    0.44
  -6   0  11   -0.11    0.48
  -6   0  11   -0.15    0.55
  -6   0  11   -0.01    0.54
  -6   0  10  365.79   13.19
  -6   0  10  374.58    8.65
   6   0 -10  358.20    9.56
   6   0 -10  368.76   16.04
  -6   0  10  383.01    8.70
  -6   0  10  370.30    9.19
  -6   0  10  365.52    8.95
  -6   0   9   -0.04    0.60
  -6   0   9    0.54    0.59
  -6   0   9    0.12    0.55
  -6   0   9    0.29    0.59
   6   0  -9   -0.01    0.57
  -6   0   9    1.23    0.65
   6   0  -9   -1.72    1.32
  -6   0   9    1.31    0.70
  -6   0   8  679.42   10.99
  -6   0   8  670.14   11.27
  -6   0   8  683.51   11.89
   6   0  -8  682.29   20.14
  -6   0   8  690.44   12.06
  -6   0   8  698.67   10.99
  -6   0   8  693.52   17.18
  -6   0   8  674.57   11.10
  -6   0   7    0.79    0.70
  -6   0   7   -0.14    0.54
  -6   0   7    0.26    0.36
  -6   0   7   -0.37    0.35
  -6   0   7    0.28    0.37
  -6   0   7    0.64    0.52
  -6   0   7    0.08    0.38
  -6   0   6  652.86   10.47
  -6   0   6  650.48   10.68
  -6   0   6  676.90   15.94
   6   0  -6  652.57   15.16
   6   0  -6  645.93   18.43
  -6   0   6  655.67   11.18
  -6   0   6  641.05   10.33
  -6   0   5   -0.23    0.68
   6   0  -5    0.76    1.07
  -6   0   4  443.86   12.40
   6   0  -4  420.27   14.11
   6   0  -4  439.32   10.89
   6   0  -3   -3.72    1.10
  -6   0   3   -0.62    0.74
   6   0  -2  307.75    9.24
  -6   0   2  301.43   10.22
   6   0  -1   -0.24    0.66
  -6   0   1   -0.10    0.86
   6   0   0   25.40    2.84
  -6   0   0   27.36    3.20
   6   0   1    0.70    0.88
  -6   0  -1    0.20    0.74
   6   0   2   48.26    4.22
  -6   0  -2   46.18    3.08
  -6   0  -2   46.87    3.04
  -6   0  -2   47.32    3.03
   6   0   2   46.94    3.29
  -6   0  -2   47.22    4.48
  -6   0  -3   -0.13    0.53
   6   0   3   -0.46    1.05
  -6   0  -3    0.99    0.54
  -6   0  -3    0.12    0.44
  -6   0  -3   -0.83    0.72
   6   0   3   -0.57    0.61
   6   0   3    0.20    0.49
  -6   0  -4    5.00    1.12
  -6   0  -4    4.33    1.05
  -6   0  -4    5.25    1.18
   6   0   4    2.76    1.13
  -6   0  -4    3.98    0.97
  -6   0  -4    2.79    0.93
   6   0   4    5.82    1.37
   6   0   4    5.73    1.06
   6   0   4    5.98    1.27
   6   0   5   -0.47    0.64
  -6   0  -5    0.84    0.66
   6   0   5    0.37    0.62
   6   0   5    0.02    0.98
  -6   0  -5    0.63    0.55
  -6   0  -5    0.96    0.70
  -6   0  -5    0.16    0.50
  -6   0  -5    1.09    0.72
   6   0   6  237.90   11.37
  -6   0  -6  229.24    7.62
   6   0   6  230.60    7.19
  -6   0  -6  227.81    7.21
  -6   0  -6  236.21    7.71
  -6   0  -6  229.25    7.80
  -6   0  -7   -0.68    0.80
  -6   0  -7   -0.34    0.69
   6   0   7   -0.11    0.69
   6   0   7    0.55    0.65
  -6   0  -7    0.32    0.67
  -6   0  -7   -0.98    0.97
  -6   0  -8    1.91    0.86
  -6   0  -8   -0.07    0.71
   6   0   8    0.96    0.75
   6   0   8    0.21    0.68
  -6   0  -8   -0.99    0.84
   6   0   9   -0.85    0.71
  -6   0  -9   -0.76    0.86
   6   0   9    0.87    0.75
   6   0   9    0.10    0.70
  -6   0  -9   -0.67    0.66
   6   0  10    0.84    0.71
   6   0  10   -0.13    0.55
   6   0  11    0.25    0.57
   6   0  11    0.95    0.80
   6   0  12    1.86    0.66
   6   0  12    3.07    0.82
   6   0  13   -0.38    0.39
  -6   1  16    9.55    0.94
   6  -1 -16    8.05    1.11
  -6  -1  16    6.48    0.88
  -6   1  16    7.75    1.06
  -6   1  15    3.46    0.69
   6  -1 -15    3.97    0.97
   6   1 -15    3.81    0.85
  -6  -1  15    4.66    0.92
  -6   1  14    5.20    1.01
  -6   1  14    3.88    0.78
  -6  -1  14    4.98    1.09
   6  -1 -14    3.19    0.96
   6   1 -14    5.61    1.13
   6  -1 -13   75.66    4.51
   6   1 -13   67.81    3.96
  -6  -1  13   75.80    4.17
  -6   1  13   77.18    3.75
  -6   1  13   76.08    3.80
  -6   1  13   75.05    4.03
   6  -1 -12    0.44    0.55
   6   1 -12    0.20    0.57
  -6   1  12   -0.22    0.53
  -6   1  12   -0.04    0.39
  -6  -1  12    0.10    0.68
  -6   1  12    1.18    0.68
  -6  -1  11  168.92    5.50
  -6   1  11  163.24    5.62
  -6   1  11  166.28    5.90
  -6   1  11  163.49    6.32
  -6   1  11  165.12    6.11
   6  -1 -11  159.11    6.71
  -6  -1  10   96.64    4.19
   6  -1 -10   95.19    5.12
  -6  -1  10  103.51    6.88
  -6   1  10   96.30    6.95
  -6   1  10   97.83    4.85
  -6  -1  10   94.92    4.18
  -6   1  10   95.95    4.55
  -6   1  10  100.84    4.47
   6  -1 -10   96.81    8.16
  -6   1  10   92.89    4.63
  -6  -1   9   81.13    3.82
   6  -1  -9   72.28    4.35
  -6  -1   9   84.39    6.02
  -6   1   9   92.54    6.66
  -6   1   9   82.95    4.37
  -6   1   9   83.38    4.08
  -6  -1   9   82.71    3.89
  -6   1   9   82.74    4.15
   6  -1  -9   78.64    7.15
   6   1  -9   81.39    7.27
  -6   1   9   78.84    4.23
  -6  -1   8   61.63    3.31
  -6   1   8   63.57    3.51
  -6  -1   8   61.38    3.34
  -6   1   8   59.72    3.49
   6  -1  -8   58.69    3.77
   6  -1  -8   63.38    6.11
   6   1  -8   58.60    6.12
   6   1  -8   56.38    5.09
  -6  -1   8   61.08    4.94
  -6   1   8   60.36    5.16
  -6   1   8   57.43    3.54
  -6   1   8   60.00    3.62
  -6   1   7    4.63    1.09
  -6   1   7    6.14    1.14
   6  -1  -7    5.20    1.15
   6  -1  -7    7.14    2.03
   6   1  -7    4.82    1.71
  -6   1   7    5.29    1.03
  -6  -1   7    6.42    1.04
   6   1  -7    7.73    1.96
  -6  -1   7    5.71    1.56
  -6   1   7    8.28    2.02
  -6  -1   7    5.58    1.02
  -6  -1   7    5.64    1.07
  -6   1   7    5.40    1.07
  -6   1   7    5.27    1.09
  -6  -1   7    5.07    1.19
   6   1  -6    3.08    1.11
  -6  -1   6    6.53    1.57
  -6   1   6    6.06    1.57
  -6  -1   6    5.74    1.19
  -6   1   6    3.17    0.84
  -6   1   6    5.12    0.99
   6  -1  -6    5.74    1.78
   6   1  -6    4.95    1.60
  -6   1   6    5.41    1.07
  -6   1   6    3.76    0.83
  -6  -1   6    5.61    0.97
  -6   1   6    5.48    1.07
  -6  -1   5  387.44    8.64
  -6   1   5  402.52    8.38
  -6  -1   5  420.98   12.05
  -6   1   5  408.35   12.38
   6   1  -5  398.79   12.59
  -6   1   5  386.10    8.50
   6  -1  -5  393.83   13.97
   6   1  -5  405.68   14.30
  -6   1   5  400.08    8.18
  -6  -1   4  292.80    9.92
  -6   1   4  295.29   10.36
   6   1  -4  280.88   10.46
   6  -1  -4  288.78   11.66
   6   1  -4  275.96   11.52
   6   1  -3  614.43   13.98
  -6  -1   3  649.08   14.72
  -6   1   3  639.51   15.16
   6   1  -2    8.46    1.66
  -6  -1   2   10.91    2.03
  -6   1   2    7.83    1.58
   6   1  -1  421.38   11.94
  -6  -1   1  435.67   12.41
  -6   1   1  407.59   12.21
   6   1   0   90.36    5.62
  -6  -1   0   91.20    5.83
  -6   1   0   87.91    5.79
   6   1   1   33.12    3.63
  -6  -1  -1   26.05    3.22
  -6   1  -1   33.27    3.69
   6   1   2  292.84    7.80
  -6   1  -2  263.24    7.20
  -6  -1  -2  274.53    7.50
  -6   1  -2  273.85    7.52
  -6   1  -2  271.43    7.40
  -6  -1  -2  266.36    7.16
  -6   1  -2  283.44    7.61
  -6  -1  -2  265.84    7.20
  -6   1  -2  261.95    7.08
   6  -1   2  280.16    8.02
   6   1   2  271.13    7.98
  -6   1  -2  270.88   10.72
   6  -1   3   10.89    1.57
   6   1   3    7.77    1.35
   6  -1   3    8.13    1.77
  -6  -1  -3    9.76    1.48
  -6   1  -3    8.32    1.38
   6  -1   3    9.74    2.00
   6   1   3   10.94    2.28
  -6  -1  -3    9.27    1.46
  -6   1  -3    8.45    1.35
  -6   1  -3    9.26    1.52
  -6  -1  -3    8.75    1.41
  -6  -1  -3    7.81    1.32
  -6   1  -3    9.55    1.46
   6  -1   3    9.04    1.50
   6   1   3   10.02    1.59
   6  -1   4    0.96    0.72
   6   1   4    0.35    0.63
  -6  -1  -4    0.95    0.62
  -6   1  -4    0.89    0.58
   6  -1   4    0.62    1.05
   6   1   4    1.13    0.71
   6   1   4    1.37    0.79
   6  -1   4    1.51    0.79
  -6   1  -4   -0.05    0.57
  -6  -1  -4    2.07    0.81
  -6   1  -4    2.19    0.74
  -6  -1  -4    1.53    0.68
  -6   1  -4    1.22    0.70
   6   1   5  181.23    6.39
   6  -1   5  193.37    9.41
   6   1   5  181.86    9.74
  -6   1  -5  185.49    6.80
  -6   1  -5  173.09    6.46
  -6  -1  -5  176.79    6.69
   6  -1   5  200.04    7.48
   6   1   5  193.54    7.41
  -6   1  -5  178.41    6.18
  -6  -1  -5  175.03    6.38
  -6   1  -5  170.11    6.57
   6  -1   5  189.81    6.78
   6   1   5  176.89    6.59
  -6  -1  -5  180.66    6.49
  -6   1  -5  184.96    6.99
  -6   1  -5  176.40    6.58
   6  -1   6  194.61    6.99
   6   1   6  176.51    6.75
   6   1   6  170.64    9.93
  -6  -1  -6  181.11    6.47
  -6   1  -6  187.91    7.11
  -6   1  -6  173.50    6.54
  -6  -1  -6  179.17    6.89
   6  -1   6  182.89    6.20
   6   1   6  186.38    6.69
  -6   1  -6  167.11    6.01
  -6  -1  -6  174.86    6.50
  -6   1  -6  168.03    6.60
  -6  -1  -6  178.86    6.66
  -6   1  -6  188.59    7.24
   6  -1   7   49.57    3.63
   6   1   7   48.13    3.56
  -6   1  -7   48.33    3.48
  -6  -1  -7   45.13    3.46
   6   1   7   46.69    3.20
  -6   1  -7   46.72    3.69
   6  -1   7   47.46    3.33
   6   1   7   49.01    3.57
  -6  -1  -7   39.59    3.16
  -6   1  -7   45.06    3.09
  -6  -1  -7   44.76    3.43
  -6   1  -7   49.72    3.84
  -6  -1  -8    1.53    0.75
  -6   1  -8    1.86    0.66
  -6   1  -8    2.01    0.95
   6   1   8    1.87    0.70
  -6   1  -8    1.69    0.85
  -6  -1  -8    1.17    0.50
   6  -1   8    1.94    0.66
   6  -1   8    1.68    0.85
   6   1   8    1.77    0.77
   6   1   8    1.61    0.86
  -6  -1  -9    3.12    0.97
  -6   1  -9    3.14    0.89
  -6   1  -9    2.91    1.12
  -6   1  -9    4.24    1.20
   6   1   9    1.81    0.74
   6  -1   9    2.77    0.83
   6   1   9    4.17    1.07
   6  -1   9    4.52    1.19
   6   1   9    2.93    1.02
   6   1  10    0.95    0.70
   6   1  10    0.56    0.68
   6  -1  10    0.69    0.80
   6  -1  10    0.50    0.56
   6   1  10    0.09    0.48
  -6   1 -10    0.25    0.53
   6   1  11    0.39    0.52
   6   1  11   -0.53    0.59
   6  -1  11    0.24    0.39
   6  -1  11    0.03    0.50
   6  -1  12    2.23    0.70
   6  -1  12    2.68    0.80
   6   1  12    1.41    0.53
   6   1  12    2.44    0.75
   6   1  13    2.57    0.64
   6  -1  13    1.37    0.58
  -6   2  16    7.86    0.88
   6  -2 -16    7.73    1.11
  -6   2  16    7.13    1.01
  -6   2  15    0.03    0.34
   6  -2 -15   -0.27    0.57
  -6   2  15   -0.44    0.40
  -6  -2  15   -0.05    0.39
  -6   2  14    0.89    0.51
  -6   2  14   -0.16    0.43
  -6   2  14    1.31    0.54
  -6  -2  14    1.43    0.58
   6  -2 -14    1.06    0.68
  -6   2  14    1.12    0.56
   6  -2 -13    2.06    0.86
  -6   2  13    3.26    0.80
  -6   2  13    1.60    0.72
  -6  -2  13    2.19    0.82
  -6   2  13    2.16    0.73
  -6   2  13    2.54    0.86
   6  -2 -12    7.04    1.54
  -6  -2  12    5.30    1.16
  -6   2  12    4.72    1.15
  -6   2  12    4.36    1.11
  -6   2  12    3.88    1.01
  -6   2  11  204.67    7.15
  -6  -2  11  203.92    7.08
  -6   2  11  207.08    6.81
  -6  -2  11  197.54    6.74
   6  -2 -11  201.02    7.75
  -6   2  11  198.55    6.89
  -6   2  10  134.54    5.75
  -6  -2  10  141.94    5.78
  -6   2  10  135.11    5.51
  -6  -2  10  141.31    5.92
  -6   2  10  135.40    5.74
   6  -2 -10  136.95    6.32
  -6  -2   9  315.66    8.52
  -6   2   9  313.11    8.32
  -6  -2   9  315.05    8.75
   6  -2  -9  310.50    9.32
  -6   2   9  292.55    8.36
   6   2  -9  314.41   12.95
  -6   2   9  322.16   12.64
   6  -2  -9  293.04   13.87
   6   2  -9  288.87   13.71
  -6   2   9  301.74    8.46
  -6   2   8    5.09    1.19
   6  -2  -8    4.88    1.26
  -6   2   8    2.64    1.19
   6   2  -8    4.75    1.93
   6  -2  -8    5.14    1.92
   6   2  -8    4.48    1.99
  -6  -2   8    5.51    1.23
  -6   2   8    4.34    1.10
  -6   2   8    6.21    1.31
  -6  -2   8    5.44    1.13
  -6  -2   7  495.34   10.33
  -6  -2   7  520.30   10.78
  -6   2   7  500.60   10.01
   6  -2  -7  487.66   10.98
  -6   2   7  484.04   10.10
   6   2  -7  516.54   16.11
  -6  -2   7  512.92   13.54
  -6   2   7  490.69   14.72
   6  -2  -7  530.29   17.15
   6   2  -7  504.12   17.11
  -6   2   7  514.31   10.47
  -6   2   6    2.96    0.80
  -6  -2   6    1.92    0.81
  -6   2   6    2.57    0.82
   6  -2  -6    1.24    0.54
  -6   2   6    2.44    0.74
  -6  -2   6    1.31    0.62
   6   2  -6    0.91    1.12
  -6  -2   6    1.06    0.65
  -6   2   6    2.04    0.95
   6  -2  -6    1.12    1.46
   6   2  -6    1.08    1.14
  -6   2   6    2.40    0.74
  -6  -2   6    5.00    0.97
  -6  -2   5    5.86    1.24
  -6   2   5    3.60    0.86
  -6   2   5    5.90    1.09
  -6   2   5    4.44    0.98
  -6  -2   5    4.35    0.95
   6  -2  -5    3.42    0.94
   6  -2  -5    5.55    1.77
   6   2  -5    2.80    1.31
  -6   2   5    5.45    1.01
  -6   2   5    3.43    0.85
   6   2  -5    5.44    1.83
  -6  -2   5    7.29    1.68
  -6   2   5    1.70    0.91
  -6   2   4  280.74    7.18
  -6   2   4  299.61    7.29
  -6   2   4  281.45    7.00
  -6  -2   4  289.82    7.55
  -6  -2   4  300.96    9.94
  -6   2   4  305.79   10.84
   6   2  -4  294.55   11.46
  -6   2   4  284.43    6.93
  -6  -2   3    1.94    0.85
  -6   2   3    2.45    0.98
   6   2  -3    4.46    1.63
   6   2  -3    2.26    1.04
   6   2  -2  454.49   13.10
  -6  -2   2  461.81   12.43
  -6   2   2  429.37   12.79
   6   2  -1  148.26    7.62
  -6  -2   1  150.72    7.28
  -6   2   1  143.33    7.43
  -6   2   0  215.29    6.52
  -6  -2   0  215.45    8.85
  -6   2   0  210.08    9.18
  -6   2   0  216.22    6.43
   6   2   0  241.06    9.90
  -6   2  -1   20.43    2.02
  -6   2  -1   21.47    2.12
  -6  -2  -1   17.65    1.89
   6   2   1   21.16    3.04
  -6  -2  -1   18.66    1.90
  -6   2  -1   19.22    1.84
  -6   2  -1   18.42    1.94
  -6  -2  -1   22.64    2.12
  -6   2  -1   18.28    1.87
  -6  -2  -1   20.29    2.00
   6  -2   1   24.53    3.23
  -6   2  -1   17.70    2.73
  -6  -2  -2    2.33    0.76
  -6   2  -2    1.71    0.69
  -6   2  -2    0.94    0.46
   6  -2   2    2.69    0.92
   6   2   2    1.14    0.54
  -6  -2  -2    1.68    0.67
   6   2   2    1.99    0.73
  -6  -2  -2    1.25    0.54
  -6  -2  -2    2.11    0.83
  -6   2  -2    2.15    0.78
   6   2   2    2.22    1.04
   6  -2   2    2.71    1.18
  -6   2  -2    1.58    1.13
  -6   2  -2    1.12    0.50
   6   2   3   -0.42    0.51
   6  -2   3    0.16    0.60
   6  -2   3    1.80    0.62
  -6  -2  -3    0.32    0.51
  -6   2  -3    0.59    0.50
   6   2   3    0.07    1.26
  -6  -2  -3   -0.09    0.46
  -6   2  -3   -0.25    0.51
  -6  -2  -3    0.33    0.54
  -6   2  -3   -0.32    0.60
  -6   2  -3   -0.30    0.68
   6  -2   3   -0.14    0.47
   6   2   3    0.64    0.63
   6  -2   4    3.53    1.01
   6   2   4    1.24    0.66
  -6  -2  -4    0.90    0.65
  -6   2  -4    1.24    0.60
   6   2   4    2.73    1.41
  -6   2  -4    2.69    0.89
  -6   2  -4    1.34    0.62
  -6  -2  -4    1.92    0.72
  -6   2  -4    1.07    0.64
  -6  -2  -4    2.81    0.87
   6  -2   4    3.36    1.03
   6   2   4    1.80    0.79
  -6   2  -5   36.85    3.01
  -6  -2  -5   41.79    3.28
   6  -2   5   45.39    3.30
   6   2   5   41.03    3.23
  -6   2  -5   42.27    2.95
  -6  -2  -5   38.00    3.07
  -6   2  -5   37.56    3.13
  -6   2  -5   38.27    3.10
   6   2   5   46.38    5.06
   6   2   6   35.22    3.05
   6  -2   6   42.61    3.31
   6   2   6   42.19    3.35
  -6   2  -6   42.42    3.53
  -6   2  -6   38.19    3.03
  -6  -2  -6   39.86    3.24
   6   2   6   34.25    4.75
  -6  -2  -6   35.44    2.97
  -6   2  -6   37.16    3.20
  -6   2  -6   37.53    3.12
  -6  -2  -6   41.57    3.12
  -6   2  -6   38.96    3.38
  -6  -2  -7   -0.35    0.64
  -6   2  -7   -0.62    0.50
   6   2   7    1.71    0.80
  -6   2  -7   -0.29    0.59
  -6   2  -7    0.65    0.56
  -6   2  -7    0.64    0.59
   6  -2   7   -0.21    0.74
   6   2   7   -0.31    0.57
   6   2   7    0.05    0.54
  -6  -2  -8    1.25    0.72
  -6   2  -8    1.02    0.64
   6   2   8    0.01    0.56
   6   2   8    2.01    0.80
  -6   2  -8   -0.22    0.68
  -6   2  -8    0.39    0.64
   6   2   8    0.84    0.80
   6   2   8    0.33    0.58
   6  -2   8    1.64    0.77
   6   2   9    6.14    1.22
  -6   2  -9    6.83    1.29
   6   2   9    5.55    1.14
  -6   2  -9    6.47    1.51
  -6   2  -9    8.41    1.68
   6  -2   9    5.72    1.22
   6   2   9    6.24    1.29
   6   2   9    8.06    1.50
   6   2  10    1.40    0.57
  -6   2 -10    1.97    0.67
   6   2  10    2.99    0.82
   6  -2  10    1.92    0.86
   6   2  10    0.88    0.62
   6   2  10    1.01    0.67
  -6   2 -10    1.56    0.72
   6   2  11    3.01    0.86
   6   2  11    2.23    0.74
   6  -2  11    2.20    0.75
   6   2  12    1.48    0.49
   6   2  12    0.82    0.44
   6  -2  12    0.51    0.57
   6   2  13    1.35    0.50
   6  -2  13    0.70    0.36
  -6   3  16   24.20    1.48
  -6   3  16   24.28    1.65
   6  -3 -16   22.48    1.69
  -6   3  15    0.06    0.35
   6  -3 -15    0.12    0.43
  -6   3  15   -0.27    0.37
  -6   3  15    0.63    0.43
  -6   3  14    7.32    1.11
  -6   3  14    8.98    1.23
  -6   3  14    9.47    1.21
  -6  -3  14    7.59    1.06
  -6   3  14    8.61    1.18
   6  -3 -14    5.81    1.24
  -6   3  14    6.89    1.23
  -6  -3  14    6.43    1.13
   6  -3 -13    3.06    0.98
  -6   3  13    2.64    0.91
  -6  -3  13    3.21    0.97
  -6   3  13    3.28    0.82
  -6   3  13    3.64    0.87
  -6  -3  13    2.70    0.81
  -6   3  13    3.55    1.00
   6  -3 -12   34.08    3.12
  -6   3  12   37.22    2.95
  -6   3  12   35.89    2.95
  -6  -3  12   33.80    2.72
  -6   3  12   36.09    2.82
  -6  -3  12   36.28    2.90
  -6   3  11    5.02    1.21
  -6  -3  11    3.13    1.04
   6  -3 -11    3.00    1.16
  -6  -3  11    4.80    1.13
  -6   3  11    3.13    1.01
  -6   3  11    3.33    0.99
  -6   3  10   18.66    2.21
   6  -3 -10   17.68    2.40
  -6   3  10   16.48    2.11
  -6  -3  10   19.53    2.25
  -6   3  10   19.83    2.21
  -6  -3  10   18.25    2.25
   6  -3  -9    5.42    1.47
  -6   3   9    3.93    1.09
  -6  -3   9    2.47    0.97
  -6  -3   9    3.90    1.09
  -6   3   9    4.11    1.11
   6  -3  -9    3.07    1.42
  -6   3   9    3.03    0.97
   6   3  -8  123.43    8.46
  -6   3   8  111.09    7.44
   6  -3  -8  112.66    5.68
   6  -3  -8  118.90    8.42
   6   3  -8  116.79    8.44
  -6  -3   8  112.84    5.19
  -6   3   8  113.26    5.01
  -6   3   8  110.68    5.05
  -6  -3   8  107.70    5.24
  -6   3   8  106.39    4.98
   6   3  -7  136.55    8.69
  -6   3   7  133.51    7.92
  -6  -3   7  129.79    5.52
  -6   3   7  134.90    5.32
   6  -3  -7  132.07    6.01
   6  -3  -7  131.61    8.65
   6   3  -7  131.39    8.71
  -6   3   7  131.42    5.35
  -6  -3   7  132.31    5.75
  -6   3   7  128.93    5.39
   6   3  -6    0.88    1.26
  -6   3   6    1.10    0.86
   6  -3  -6    1.46    0.91
  -6   3   6    0.19    0.44
  -6  -3   6   -0.19    0.65
   6  -3  -6    2.10    1.45
   6   3  -6    0.47    0.72
  -6   3   6    0.74    0.39
  -6   3   6    0.52    0.39
  -6  -3   6   -0.52    0.78
  -6   3   6    0.28    0.38
   6   3  -5    7.90    2.08
  -6   3   5    8.23    1.88
   6  -3  -5    8.23    1.47
  -6  -3   5    7.52    1.25
  -6   3   5    7.42    1.23
  -6   3   5    7.69    1.24
  -6  -3   5    9.11    1.53
  -6   3   5    6.14    1.09
  -6   3   5    7.23    1.26
  -6   3   4   43.59    4.25
   6   3  -4   43.42    4.69
  -6  -3   4   41.35    2.99
  -6   3   4   43.13    2.88
  -6   3   4   47.37    2.93
   6  -3  -4   47.72    3.39
   6   3  -4   46.20    4.07
  -6   3   4   45.05    2.87
  -6   3   4   48.69    2.95
  -6   3   4   41.46    2.81
  -6   3   3    3.85    1.39
   6   3  -3   -0.01    0.82
  -6   3   3    1.46    0.62
  -6   3   3    1.00    0.47
  -6  -3   3    1.40    0.67
   6  -3  -3    1.50    0.80
   6   3  -3    1.28    1.06
   6   3  -3    0.67    0.71
  -6   3   3    1.10    0.54
  -6   3   3    1.45    0.46
  -6  -3   3    0.42    0.46
  -6   3   3    2.54    0.77
  -6  -3   2  323.50    8.11
  -6   3   2  301.38    7.40
  -6   3   2  300.93    7.15
   6   3  -2  331.51   12.09
  -6   3   2  299.96    7.22
  -6  -3   2  323.86   10.27
  -6   3   2  295.96   10.85
  -6   3   2  312.95    7.65
  -6   3   2  304.16    7.15
  -6   3   2  315.91    7.53
  -6  -3   1  603.32   10.99
  -6   3   1  597.50   10.31
  -6   3   1  617.46   11.09
   6   3  -1  640.07   16.98
  -6   3   1  622.72   11.05
   6  -3  -1  632.62   17.06
  -6  -3   1  611.86   14.43
  -6   3   1  606.23   15.72
  -6  -3   1  616.73   10.52
  -6   3   1  597.13   10.53
  -6   3   1  595.98    9.93
  -6   3   1  598.77   10.34
   6  -3   0   49.16    4.89
  -6   3   0   41.09    4.14
  -6  -3   0   49.47    3.18
  -6   3   0   45.39    2.84
  -6  -3   0   46.18    2.96
  -6   3   0   44.68    2.83
  -6   3   0   46.83    3.08
  -6  -3   0   45.34    2.95
  -6   3   0   47.88    3.10
   6  -3   0   45.44    4.27
   6   3   0   47.07    4.74
  -6   3   0   46.63    2.98
  -6  -3   0   46.84    3.01
   6  -3   1   -1.95    1.04
  -6   3  -1    1.06    0.80
  -6  -3  -1    0.43    0.51
  -6   3  -1    0.09    0.46
  -6  -3  -1    1.36    0.69
   6   3   1    0.41    0.90
   6  -3   1    0.33    0.56
   6   3   1   -0.55    0.46
  -6   3  -1   -0.32    0.45
  -6  -3  -1   -0.04    0.52
  -6   3  -1    0.34    0.36
  -6   3  -1    0.31    0.42
  -6   3  -2   16.93    1.88
  -6   3  -2   16.30    1.93
  -6  -3  -2   17.50    1.99
   6   3   2   16.87    2.97
   6  -3   2   19.74    2.19
   6   3   2   18.49    2.12
  -6   3  -2   15.89    1.77
  -6  -3  -2   14.17    1.75
   6  -3   2   19.81    3.11
  -6   3  -2   14.21    2.51
  -6  -3  -2   16.28    1.92
  -6   3  -2   13.88    1.61
  -6  -3  -3   14.22    1.84
   6   3   3   15.33    1.99
   6  -3   3   14.51    1.73
  -6   3  -3   15.69    1.83
  -6  -3  -3   15.09    1.88
  -6   3  -3   15.42    1.87
   6   3   3   14.54    2.79
  -6   3  -3   15.92    2.01
  -6   3  -3   14.88    1.70
  -6  -3  -3   15.25    1.87
   6  -3   3   17.25    2.08
   6   3   3   18.29    2.17
   6  -3   3   16.62    2.87
   6  -3   4    4.89    1.17
   6   3   4    5.38    1.22
  -6  -3  -4    3.39    1.07
  -6   3  -4    5.60    1.13
   6   3   4    5.91    1.99
   6  -3   4    5.75    1.20
   6   3   4    3.94    1.07
  -6   3  -4    4.68    1.17
  -6  -3  -4    5.40    1.24
  -6   3  -4    4.18    0.97
  -6  -3  -4    5.17    1.18
  -6   3  -5   24.53    2.40
  -6  -3  -5   20.92    2.34
   6   3   5   33.46    4.55
  -6  -3  -5   24.93    2.51
  -6   3  -5   25.62    2.62
  -6  -3  -5   25.16    2.51
   6  -3   5   26.05    2.52
   6   3   5   26.29    2.62
  -6   3  -5   27.52    2.65
  -6   3  -6    6.44    1.35
  -6   3  -6    6.85    1.45
   6   3   6    6.75    1.40
   6  -3   6    7.64    1.46
   6   3   6    7.45    1.57
  -6   3  -6    7.20    1.49
  -6  -3  -6    7.75    1.48
  -6   3  -6    6.96    1.28
  -6  -3  -7   11.61    1.85
  -6   3  -7   13.49    1.79
   6  -3   7   12.14    1.85
   6   3   7   12.48    1.88
   6   3   7   13.70    1.90
  -6   3  -7   12.44    1.78
  -6   3  -7   13.21    2.05
   6  -3   7   11.90    1.73
  -6   3  -7   12.56    2.03
   6  -3   8   10.62    1.70
   6   3   8   12.77    1.91
   6   3   8    9.08    1.51
  -6   3  -8   10.56    1.82
   6   3   8    9.43    1.57
   6   3   8   10.63    1.63
  -6   3  -8    7.35    1.59
   6   3   9    6.21    1.32
   6   3   9    5.61    1.21
   6  -3   9    7.57    1.42
  -6   3  -9    7.18    1.49
  -6   3  -9    6.06    1.41
   6   3   9    5.21    1.16
   6   3   9    5.70    1.12
  -6   3 -10   18.34    2.17
  -6   3 -10   21.44    2.12
   6   3  10   21.60    2.09
   6   3  10   16.98    1.79
   6  -3  10   18.93    2.06
   6   3  10   19.49    1.96
  -6   3 -10   16.88    2.01
   6   3  10   22.51    2.24
   6   3  11   -0.14    0.45
  -6   3 -11   -0.16    0.33
   6   3  11   -0.69    0.48
   6  -3  11    0.67    0.57
   6   3  11    1.22    0.54
   6   3  11    0.06    0.41
   6   3  11    0.60    0.48
   6   3  12    1.93    0.63
   6  -3  12    1.12    0.55
  -6   4  15    0.35    0.35
   6  -4 -15   -0.22    0.47
  -6   4  15   -0.13    0.28
  -6   4  15    0.04    0.25
  -6   4  14    2.72    0.67
  -6   4  14    3.76    0.82
   6  -4 -14    2.35    0.71
  -6   4  14    1.95    0.64
  -6  -4  14    3.20    0.78
  -6   4  14    3.31    0.75
  -6   4  14    3.09    0.75
  -6   4  13    4.38    0.97
  -6  -4  13    3.81    0.91
  -6  -4  13    3.67    0.76
  -6   4  13    4.20    0.96
   6  -4 -13    4.74    1.11
  -6   4  13    4.57    0.98
  -6   4  12    6.14    1.20
  -6  -4  12    6.16    1.28
  -6  -4  12    7.49    1.21
  -6   4  12    7.10    1.27
   6  -4 -12    6.29    1.37
  -6   4  12    7.38    1.32
  -6   4  11    2.29    0.75
  -6  -4  11    2.94    0.96
  -6  -4  11    4.91    1.07
  -6   4  11    4.47    1.06
   6  -4 -11    4.29    1.20
  -6   4  11    5.84    1.20
  -6  -4  10   40.52    3.03
  -6   4  10   46.11    3.25
  -6  -4  10   44.99    3.51
   6  -4 -10   48.49    3.84
  -6   4  10   44.95    3.31
  -6   4  10   47.03    3.43
  -6  -4   9   47.46    3.34
  -6   4   9   42.58    3.14
  -6  -4   9   46.58    3.66
   6  -4  -9   45.24    3.72
  -6   4   9   47.45    3.39
  -6   4   9   48.37    3.47
  -6  -4   8   21.29    2.25
  -6   4   8   22.31    2.27
  -6  -4   8   22.12    2.52
   6  -4  -8   22.18    2.67
  -6   4   8   23.40    2.38
  -6   4   8   21.34    2.23
  -6   4   7   25.34    2.36
  -6  -4   7   24.44    2.46
  -6   4   7   25.16    2.36
   6  -4  -7   24.07    2.66
  -6  -4   7   24.28    2.59
   6  -4  -7   24.87    3.62
  -6   4   7   26.82    3.75
   6   4  -7   24.86    3.98
  -6   4   7   27.66    2.58
  -6   4   6    7.07    1.19
  -6  -4   6    9.19    1.63
   6  -4  -6    7.21    1.49
   6   4  -6    9.21    2.16
  -6  -4   6    7.58    1.42
  -6   4   6    7.38    1.28
  -6   4   6    7.87    1.27
   6  -4  -6   10.99    2.56
   6   4  -6    4.80    1.81
  -6   4   6    8.53    2.10
  -6   4   6    8.73    1.38
  -6   4   5    2.90    0.73
  -6  -4   5    3.16    0.97
  -6  -4   5    1.87    0.62
  -6   4   5    2.97    0.87
   6   4  -5    2.67    1.21
   6  -4  -5    3.05    1.01
  -6   4   5    1.99    0.75
   6  -4  -5    0.15    1.02
   6   4  -5    0.82    0.76
  -6   4   5    3.77    1.58
  -6   4   5    2.72    0.88
  -6  -4   4    0.13    0.43
  -6   4   4   -0.26    0.53
   6   4  -4    1.21    1.16
   6  -4  -4   -0.11    0.53
  -6   4   4   -0.18    0.36
   6   4  -4   -0.86    1.43
   6  -4  -4   -0.83    0.80
  -6   4   4   -0.76    0.69
  -6   4   4   -0.23    0.37
   6  -4  -3    3.07    1.58
  -6   4   3    1.35    0.49
   6   4  -3    3.66    1.54
   6   4  -3    1.19    0.86
  -6   4   3    1.85    0.68
  -6   4   3    1.81    0.67
  -6  -4   3    2.63    0.91
  -6   4   3    1.47    0.67
   6  -4  -3    1.52    0.88
  -6   4   3    1.17    0.73
   6   4  -3    2.10    1.45
   6   4  -2   32.79    4.11
   6  -4  -2   36.50    4.39
  -6   4   2   35.91    3.65
  -6   4   2   38.21    2.79
  -6   4   2   36.27    3.96
   6  -4  -2   37.61    4.45
  -6   4   2   38.13    2.70
  -6  -4   2   33.78    2.77
  -6   4   2   37.04    2.54
  -6   4   2   38.68    2.58
   6  -4  -1  225.60   10.39
   6   4  -1  244.67   11.25
  -6   4   1  220.97    9.87
   6  -4  -1  230.24   11.11
  -6   4   1  229.76    6.72
  -6  -4   1  246.51    6.73
  -6   4   1  225.56    6.53
  -6   4   1  225.25    6.47
  -6  -4   1  246.43    7.37
  -6   4   0    2.72    0.88
   6  -4   0    1.84    0.98
   6   4   0    2.79    1.40
   6  -4   0    4.07    1.60
  -6   4   0    0.54    0.91
  -6   4   0    0.97    0.49
  -6  -4   0    2.42    0.77
  -6   4   0    1.86    0.70
  -6  -4   0    1.32    0.73
  -6   4   0    1.93    0.62
  -6   4  -1    3.93    0.92
  -6  -4  -1    3.27    0.93
   6   4   1   -0.56    1.08
  -6   4  -1    3.48    0.90
  -6   4  -1    3.50    0.86
  -6   4  -1    3.66    0.88
  -6  -4  -1    3.22    0.86
   6  -4   1    2.34    1.10
  -6   4  -1    3.96    1.41
  -6  -4  -2   -0.11    0.43
  -6   4  -2    1.18    0.73
   6   4   2    0.42    0.89
  -6   4  -2    0.13    0.45
  -6  -4  -2    0.48    0.69
  -6   4  -2   -0.08    0.61
  -6  -4  -2    0.09    0.51
   6   4   3    1.01    0.77
  -6   4  -3    0.98    0.75
  -6   4  -3    1.45    0.70
  -6  -4  -3    0.55    0.67
   6   4   3    1.28    0.92
  -6  -4  -3    0.41    0.63
  -6   4  -3    0.83    0.68
  -6  -4  -3    1.27    0.74
  -6  -4  -4    0.02    0.50
  -6   4  -4    0.42    0.53
  -6   4  -4    1.03    0.53
   6   4   4    0.11    0.58
  -6  -4  -4   -0.15    0.47
  -6   4  -4   -0.58    0.41
  -6   4  -5   98.81    4.69
  -6  -4  -5   87.16    4.76
  -6  -4  -5  101.28    5.05
  -6   4  -5   91.01    4.88
   6  -4   5  101.47    4.76
   6   4   5   84.36    4.65
   6  -4   5   97.32    5.21
  -6   4  -5   90.28    4.73
   6   4   6   34.27    3.06
  -6   4  -6   28.65    2.73
  -6   4  -6   29.28    2.69
   6  -4   6   30.98    2.71
   6   4   6   28.85    2.69
   6  -4   6   30.26    2.92
  -6   4  -6   28.65    2.98
   6   4   7    1.91    0.89
   6   4   7    2.53    0.95
   6  -4   7    3.55    1.10
  -6   4  -7    3.08    1.08
   6  -4   7    2.99    0.87
  -6   4  -7    2.73    1.09
  -6   4  -7    2.14    0.84
  -6   4  -8    1.96    0.90
   6   4   8    3.56    1.16
   6   4   8    3.27    0.97
   6  -4   8    3.34    1.02
   6   4   8    3.66    1.08
   6   4   8    4.83    1.15
  -6   4  -8    2.41    1.05
  -6   4  -9   28.04    2.71
   6   4   9   32.00    2.62
   6   4   9   32.25    2.58
   6   4   9   31.21    2.40
   6   4   9   32.11    2.72
   6  -4   9   32.29    3.01
  -6   4  -9   29.97    2.71
   6   4  10   -0.88    0.59
  -6   4 -10    0.09    0.38
   6   4  10    0.10    0.54
   6   4  10    0.38    0.54
   6  -4  10    0.87    0.68
  -6   4 -10   -0.38    0.43
  -6   4 -10    0.56    0.62
  -6   4 -11   12.87    1.38
   6   4  11   13.33    1.43
   6   4  11   14.52    1.40
   6   4  11   15.47    1.37
   6   4  11   14.54    1.51
   6  -4  11   13.90    1.63
   6   4  12   -0.09    0.31
   6  -4  12    0.19    0.38
  -6   5  14   40.31    2.14
  -6   5  14   42.04    2.26
   6  -5 -14   35.56    2.36
  -6   5  14   39.00    2.14
  -6   5  14   38.73    2.21
  -6   5  14   36.74    2.19
  -6   5  13    0.90    0.54
   6  -5 -13    0.57    0.55
  -6   5  13    0.19    0.38
  -6   5  13    0.57    0.58
  -6   5  13    0.32    0.44
  -6  -5  13   -0.38    0.56
  -6   5  12    0.31    0.46
  -6   5  12   -0.34    0.41
  -6  -5  12    0.36    0.61
   6  -5 -12    0.68    0.62
  -6   5  12    0.17    0.41
  -6   5  12   -0.01    0.43
  -6   5  11   16.73    1.94
  -6  -5  11   16.21    1.65
   6  -5 -11   16.97    2.14
  -6  -5  11   15.93    2.02
  -6   5  11   16.16    1.83
  -6   5  11   14.98    1.86
  -6   5  10    0.39    0.47
  -6  -5  10    0.62    0.64
   6  -5 -10   -0.14    0.75
  -6   5  10    0.12    0.53
  -6  -5  10   -0.21    0.58
  -6   5  10    0.66    0.49
  -6  -5   9   58.57    3.53
  -6   5   9   62.74    3.76
  -6   5   9   56.96    3.59
  -6  -5   9   60.92    4.11
   6  -5  -9   64.99    4.40
  -6   5   9   65.99    4.01
  -6   5   9   59.73    3.52
  -6  -5   8   39.68    3.03
  -6   5   8   38.97    2.99
  -6   5   8   39.77    3.01
  -6  -5   8   41.00    3.42
   6  -5  -8   38.86    3.48
  -6   5   8   40.38    3.14
  -6   5   8   39.54    2.90
  -6  -5   7  113.26    5.13
  -6   5   7  110.65    4.93
  -6   5   7  112.01    4.91
  -6  -5   7  111.23    5.68
   6  -5  -7  110.63    5.80
  -6   5   7  109.67    5.05
  -6   5   7  116.31    4.88
  -6  -5   6   20.01    2.19
  -6   5   6   22.36    2.23
   6  -5  -6   20.85    2.54
  -6   5   6   20.74    2.10
  -6  -5   6   20.75    2.47
  -6   5   6   19.21    2.02
  -6   5   6   22.32    2.33
   6  -5  -5    1.50    0.95
  -6  -5   5    0.04    0.61
  -6   5   5    0.58    0.49
   6   5  -5    4.12    2.10
   6  -5  -5    6.23    1.95
  -6   5   5    0.33    0.59
  -6   5   5    0.09    0.46
   6   5  -5    3.55    1.49
   6  -5  -5    0.31    1.21
  -6   5   5   -1.44    0.96
   6  -5  -4   -0.15    0.44
  -6   5   4    0.50    0.47
  -6  -5   4    0.21    0.46
  -6   5   4    0.01    0.46
   6   5  -4    3.05    1.34
   6   5  -4    0.41    1.17
   6  -5  -4    2.38    1.18
  -6   5   4    0.55    0.49
  -6   5   4    0.68    0.55
   6   5  -4    3.97    1.58
   6  -5  -4    1.53    1.28
  -6   5   3    0.58    0.41
  -6  -5   3    0.75    0.70
  -6   5   3    0.84    0.59
   6  -5  -3   -2.59    1.25
  -6   5   3    0.84    0.57
   6   5  -3    5.33    1.69
   6   5  -3   -1.06    1.13
  -6   5   3    3.77    1.51
   6  -5  -3    0.86    0.57
   6  -5  -3    0.24    0.99
   6   5  -3    4.73    1.73
  -6   5   2   94.96    4.31
  -6  -5   2   99.85    4.86
   6  -5  -2   85.99    6.96
   6   5  -2   99.63    7.57
   6  -5  -2   92.77    4.63
  -6   5   2  100.36    4.56
  -6   5   2   93.32    6.52
   6  -5  -2   90.24    7.39
   6  -5  -2   97.93    5.01
   6  -5  -1   37.12    3.14
  -6  -5   1   34.21    2.87
  -6   5   1   32.90    2.48
   6  -5  -1   33.18    4.53
   6  -5  -1   34.13    2.74
  -6   5   1   36.56    2.69
  -6   5   1   36.05    2.69
   6   5  -1   34.56    4.52
   6  -5  -1   26.17    3.84
   6  -5   0   46.04    5.23
   6  -5   0   51.18    3.76
  -6   5   0   48.05    3.02
  -6   5   0   50.68    3.13
   6  -5   0   45.24    4.91
  -6   5   0   46.07    3.15
   6   5   0   53.34    5.60
  -6   5  -1   40.95    3.09
  -6   5  -1   41.88    4.50
   6  -5   1   42.57    3.49
  -6  -5  -1   40.46    3.16
  -6   5  -1   39.41    2.89
   6   5   1   41.89    5.03
   6  -5   1   33.85    4.45
   6  -5   2   25.66    2.77
  -6   5  -2   25.04    2.43
  -6  -5  -2   27.29    2.64
  -6   5  -2   22.35    3.65
  -6   5  -3   39.77    2.99
  -6  -5  -3   45.74    3.38
  -6   5  -3   44.96    3.43
   6  -5   3   44.00    3.58
   6   5   3   44.03    3.39
  -6   5  -4   27.00    2.41
  -6  -5  -4   26.25    2.59
  -6   5  -4   25.74    2.62
  -6   5  -4   27.08    2.61
   6  -5   4   27.48    2.66
   6   5   4   25.65    2.57
   6  -5   4   23.78    2.73
  -6  -5  -5   -0.66    0.82
  -6   5  -5   -0.39    0.72
   6  -5   5    0.18    0.53
  -6   5  -5   -0.23    0.50
   6  -5   5    0.00    0.72
   6   5   5   -0.36    0.58
  -6   5  -6   15.15    1.94
   6  -5   6   12.91    1.96
  -6   5  -6   15.11    1.87
   6   5   6   12.30    1.72
   6   5   6   13.05    1.98
  -6   5  -6   14.85    2.07
   6  -5   6   13.86    1.94
  -6   5  -7    8.27    1.58
  -6   5  -7    9.38    1.58
   6  -5   7    7.19    1.36
  -6   5  -7    8.85    1.35
   6  -5   7   10.60    1.77
   6   5   7    8.13    1.50
   6   5   7    7.51    1.31
   6   5   8    1.90    0.81
   6   5   8    2.08    0.87
  -6   5  -8    4.03    1.16
  -6   5  -8    4.35    1.10
   6  -5   8    2.19    0.76
   6  -5   8    2.83    0.95
   6   5   8    3.02    0.98
   6   5   9    5.27    1.13
   6   5   9    4.39    0.98
  -6   5  -9    5.14    1.17
  -6   5  -9    3.37    0.86
   6   5   9    4.74    1.04
   6  -5   9    5.46    1.24
   6  -5  10    8.59    1.31
  -6   5 -10    6.48    1.14
   6   5  10    6.29    1.03
   6   5  10    6.96    1.09
  -6   5 -10    6.78    1.11
   6   5  10    6.94    1.05
   6   5  11   -0.09    0.37
  -6   5 -11    0.08    0.27
   6   5  11   -0.50    0.34
   6  -5  11   -0.19    0.30
   6   5  11    0.43    0.39
   6   5  11   -0.58    0.38
  -6   6  13   35.52    1.91
  -6   6  13   40.19    2.26
  -6   6  13   37.63    2.13
  -6   6  13   33.36    1.99
   6  -6 -13   35.85    2.17
  -6   6  12    0.93    0.47
   6  -6 -12    0.82    0.65
  -6   6  12    1.15    0.48
  -6  -6  12    0.45    0.59
  -6   6  12    0.41    0.46
  -6   6  12    0.28    0.33
  -6   6  11    6.00    1.08
   6  -6 -11    5.08    1.13
  -6  -6  11    8.23    1.40
  -6   6  11    5.25    1.01
  -6   6  11    5.49    1.09
  -6   6  11    6.27    1.06
  -6   6  10    0.99    0.57
   6  -6 -10    1.82    0.75
  -6   6  10    0.91    0.54
  -6  -6  10    0.97    0.74
  -6   6  10    0.40    0.53
  -6   6  10    0.56    0.48
  -6  -6   9    1.02    0.65
  -6   6   9   -0.11    0.48
  -6   6   9    0.43    0.44
   6  -6  -9   -0.79    0.61
  -6   6   9   -0.29    0.47
  -6  -6   9    0.16    0.60
  -6   6   9    0.01    0.53
  -6  -6   8  179.10    5.85
  -6   6   8  171.16    5.97
  -6   6   8  176.48    5.69
  -6  -6   8  173.91    6.94
  -6   6   8  170.50    5.72
  -6   6   8  162.09    6.00
  -6   6   7   30.04    2.60
  -6   6   7   30.76    2.55
  -6  -6   7   30.61    2.57
  -6   6   7   31.96    2.48
  -6   6   7   32.26    2.45
  -6   6   6   98.61    4.20
  -6   6   6   87.84    4.21
  -6  -6   6   91.13    4.49
  -6   6   6   88.71    4.37
   6  -6  -5    3.65    1.21
  -6   6   5    4.28    1.10
  -6  -6   5    2.42    0.97
  -6   6   5    3.10    0.89
  -6   6   5    2.44    0.85
   6  -6  -4   54.56    3.51
   6  -6  -4   54.85    3.85
  -6   6   4   54.12    3.36
  -6  -6   4   57.06    3.65
  -6   6   3   37.16    2.81
   6  -6  -3   36.07    2.99
   6  -6  -3   35.86    3.04
  -6   6   3   39.61    2.81
  -6  -6   3   39.28    3.07
  -6   6   2   16.73    1.87
   6  -6  -2   16.24    2.12
   6  -6  -2   17.10    2.09
  -6   6   2   15.73    1.77
  -6   6   1  205.25    6.24
  -6   6   1  208.78    6.78
   6  -6  -1  199.98    6.87
   6  -6  -1  204.49    7.43
  -6   6   0   56.91    3.48
   6  -6   0   62.92    3.75
   6  -6   0   61.80    4.16
   6  -6   1   63.80    4.30
  -6  -6  -1   59.18    3.87
  -6   6  -1   54.85    3.58
   6   6   2  181.81    6.73
   6  -6   2  197.83    7.59
  -6  -6  -2  187.69    6.76
  -6   6  -2  197.41    6.57
  -6  -6  -3    1.69    0.86
  -6   6  -3    2.11    0.91
   6   6   3    1.99    0.77
   6  -6   3    1.75    0.96
  -6  -6  -4   53.14    3.51
  -6   6  -4   51.43    3.50
   6  -6   4   54.06    3.90
  -6   6  -4   52.05    3.44
   6   6   4   44.45    3.19
   6   6   5    6.74    1.15
  -6   6  -5    5.57    1.13
   6  -6   5    9.36    1.63
  -6   6  -5    5.74    1.13
   6  -6   5    8.17    1.43
  -6   6  -5    8.69    1.54
  -6   6  -6   13.60    1.65
  -6   6  -6   13.52    1.58
   6  -6   6   10.33    1.56
   6   6   6   12.17    1.76
  -6   6  -6   13.35    1.84
   6  -6   6   11.95    1.73
   6   6   7    1.06    0.74
   6  -6   7    0.60    0.48
  -6   6  -7    0.16    0.59
   6  -6   7    0.12    0.45
  -6   6  -7    0.22    0.49
   6   6   8    2.12    0.79
   6   6   8    0.62    0.55
   6   6   8    0.11    0.49
  -6   6  -8    0.33    0.46
   6  -6   8    0.55    0.46
   6  -6   8    0.13    0.43
  -6   6  -8    0.00    0.42
   6  -6   9   -0.15    0.42
   6   6   9    0.60    0.50
   6   6   9    0.77    0.59
   6   6   9   -0.15    0.43
  -6   6  -9    0.54    0.37
   6   6  10    0.06    0.28
  -6   6 -10    0.25    0.30
   6   6  10   -0.50    0.37
   6   6  10   -0.02    0.29
   6   6  10    0.32    0.37
   6  -6  10    0.16    0.32
  -6   7  12    3.94    0.73
  -6   7  12    4.86    0.73
  -6   7  12    5.37    0.79
   6  -7 -12    3.56    0.63
  -6   7  11    4.87    0.91
  -6   7  11    5.12    0.83
  -6   7  11    5.21    0.90
   6  -7 -11    3.36    0.81
  -6   7  10    0.02    0.37
  -6   7  10    1.07    0.53
  -6   7  10    1.39    0.63
   6  -7 -10   -0.03    0.45
  -6   7   9    0.33    0.52
  -6   7   9    0.31    0.45
   6  -7  -9    0.33    0.60
  -6   7   8   11.45    1.52
  -6   7   8   15.12    1.59
   6  -7  -8    9.90    1.55
   6  -7  -7   31.23    2.83
  -6   7   7   29.15    2.40
  -6   7   7   33.41    2.35
  -6   7   7   31.69    2.43
   6  -7  -6    5.85    1.27
  -6   7   6    5.68    1.12
  -6   7   6    5.56    1.05
   6  -7  -5    1.53    0.86
  -6   7   5    1.18    0.45
   6  -7  -4    3.86    1.07
  -6   7   4    5.04    1.10
  -6   7   4    5.66    1.10
   6  -7  -3   20.08    2.33
   6  -7  -3   18.19    2.08
  -6   7   3   20.37    1.97
  -6   7   3   18.83    1.91
  -6   7   2    0.57    0.52
   6  -7  -2    0.04    0.49
   6  -7  -2   -0.68    0.91
  -6   7   2    0.40    0.41
  -6   7   1    0.17    0.46
   6  -7  -1   -0.02    0.49
   6  -7  -1   -0.27    0.55
  -6  -7   0   16.86    2.03
  -6   7   0   17.12    1.95
   6  -7   0   16.37    1.96
   6  -7   0   19.92    2.37
   6  -7   1  116.76    5.58
  -6  -7  -1  113.19    5.06
  -6   7  -1  111.28    4.73
  -6  -7  -2  161.93    5.91
   6   7   2  147.55    5.60
   6  -7   2  152.55    6.39
  -6   7  -2  153.01    5.91
  -6  -7  -3  106.08    4.68
  -6   7  -3  103.13    4.67
   6   7   3   99.73    4.37
   6  -7   3  112.07    5.37
  -6   7  -3  109.17    4.73
  -6   7  -4   17.34    1.88
  -6  -7  -4   18.94    1.91
  -6   7  -4   18.23    1.84
   6  -7   4   20.41    2.30
  -6   7  -5    0.98    0.57
   6  -7   5   -0.41    0.72
   6   7   5   -0.08    0.56
   6  -7   6    9.13    1.38
  -6   7  -6    9.45    1.28
   6   7   6    8.80    1.35
  -6   7  -6    9.87    1.53
  -6   7  -7    1.61    0.60
   6  -7   7    1.41    0.56
   6   7   7    1.89    0.64
   6   7   7    1.82    0.66
   6  -7   7    1.18    0.55
   6   7   8    9.15    1.14
   6   7   8    9.72    1.19
   6   7   8    7.47    1.02
  -6   7  -8    8.57    1.13
   6  -7   8    8.36    1.02
  -6   7  -9    0.27    0.34
   6   7   9   -1.07    0.42
  -6   8  10   -0.18    0.25
   6  -8 -10    0.35    0.40
  -6   8  10    0.30    0.29
  -6   8  10    0.27    0.26
  -6   8   9    0.77    0.42
   6  -8  -9    0.59    0.45
  -6   8   9    0.58    0.28
  -6   8   9    0.87    0.42
   6  -8  -8    1.92    0.72
  -6   8   8    3.21    0.70
  -6   8   8    2.02    0.54
  -6   8   8    1.94    0.52
   6  -8  -7    0.08    0.56
  -6   8   7   -0.10    0.40
  -6   8   7   -0.36    0.40
  -6   8   6   -0.05    0.35
   6  -8  -6    0.21    0.60
  -6   8   6    0.35    0.40
  -6   8   5    1.79    0.63
   6  -8  -5    1.57    0.76
  -6   8   5    1.48    0.66
   6  -8  -4    6.68    1.29
  -6   8   4    9.64    1.21
   6  -8  -3    0.80    0.45
   6  -8  -3    0.00    0.64
  -6   8   3    0.24    0.39
   6  -8  -2   25.79    2.34
   6  -8  -2   23.26    2.26
   6  -8  -1    7.64    1.26
   6  -8  -1    7.67    1.37
  -6  -8   1    9.77    1.40
  -6   8   1   10.22    1.38
  -6  -8   0   -0.96    0.75
   6  -8   0   -0.70    0.58
   6   8   0   -0.29    0.54
   6  -8   0    0.59    0.56
  -6   8  -1   14.13    1.67
   6  -8   1   17.95    2.02
  -6  -8  -1   15.32    1.67
  -6   8  -2   16.24    1.71
  -6  -8  -2   15.17    1.60
   6  -8   2   15.65    1.86
  -6   8  -3    8.77    1.17
   6  -8   3    8.35    1.36
   6  -8   4    6.39    1.17
   6   8   4    6.38    1.11
   6  -8   5    0.28    0.44
   6   8   5    1.37    0.51
  -6   8  -5    1.20    0.57
   6   8   6   19.46    1.47
  -6   8  -6   22.14    1.75
   6   8   6   21.38    1.64
   6  -8   6   22.28    1.74
   6   8   7   14.27    1.26
   6  -9  -8    4.83    0.76
  -6   9   7    7.47    0.89
   6  -9  -7    6.05    0.89
  -6   9   6    2.39    0.60
   6  -9  -6    1.71    0.53
  -6   9   5    0.65    0.35
   6  -9  -5    1.09    0.58
   6  -9  -4    0.50    0.49
  -6  -9   4    1.48    0.52
   6  -9  -3    1.76    0.58
  -6   9   3    3.48    0.73
  -6  -9   3    3.54    0.71
   6  -9  -2    9.13    1.12
  -6  -9   2    9.40    1.12
   6  -9  -2   10.11    1.28
   6  -9  -1    0.27    0.47
   6  -9  -1   -0.24    0.39
  -6  -9   1   -0.16    0.32
   6  -9   0   17.23    1.65
  -6   9   0   17.52    1.47
   6  -9   0   16.80    1.46
  -6  -9   0   19.28    1.45
   6  -9   1    5.18    0.97
   6  -9   2   -0.33    0.42
   6   9   2    0.49    0.33
   6  -9   3    0.03    0.32
   6  -9   4   -0.14    0.32
  -7   0  16    0.48    0.36
  -7   0  15   -0.39    0.53
   7   0 -14   17.19    1.71
  -7   0  14   17.08    1.83
  -7   0  14   19.34    1.56
  -7   0  13    0.41    0.50
  -7   0  13    0.12    0.33
   7   0 -13   -0.42    0.50
  -7   0  12   18.70    1.88
  -7   0  12   24.14    2.42
   7   0 -12   20.58    2.16
  -7   0  11   -0.16    0.42
  -7   0  11   -0.28    0.62
  -7   0  11    0.46    0.40
  -7   0  10    2.92    0.97
  -7   0  10    4.50    1.09
  -7   0  10    3.51    0.91
  -7   0  10    1.47    0.64
  -7   0   9   -0.23    0.50
  -7   0   9   -0.14    0.46
  -7   0   9    0.27    0.40
  -7   0   9    0.16    0.62
  -7   0   8  439.41   14.69
   7   0  -8  435.87   17.33
  -7   0   8  457.94    9.63
  -7   0   8  462.41    9.45
  -7   0   8  465.49    9.11
  -7   0   8  431.67   10.20
  -7   0   8  430.81    9.65
  -7   0   8  451.10    9.57
  -7   0   7    0.22    0.51
  -7   0   7    0.19    0.63
  -7   0   7   -0.01    0.66
  -7   0   7    0.01    0.61
   7   0  -7   -0.32    0.93
  -7   0   7    0.23    0.42
  -7   0   7    0.36    0.57
  -7   0   7   -0.72    0.66
  -7   0   7   -2.49    1.14
  -7   0   6   39.10    2.98
  -7   0   6   37.71    2.78
  -7   0   6   40.77    2.82
   7   0  -6   43.82    5.31
  -7   0   6   38.31    2.74
  -7   0   6   39.56    2.82
  -7   0   6   38.91    2.71
  -7   0   6   42.20    4.38
  -7   0   5    0.29    1.15
  -7   0   5   -0.20    0.54
  -7   0   5    0.27    0.36
  -7   0   5    0.61    0.62
  -7   0   5    0.18    0.41
  -7   0   5    0.36    0.49
  -7   0   5   -0.10    0.59
  -7   0   5    0.32    0.40
  -7   0   4    7.12    1.74
  -7   0   4    7.96    1.33
  -7   0   4    8.85    1.39
  -7   0   4   10.81    1.49
  -7   0   4    8.13    1.30
  -7   0   4    8.84    1.34
  -7   0   4    8.96    1.29
  -7   0   4    7.73    1.30
  -7   0   3   -0.88    0.84
  -7   0   3    1.07    0.52
  -7   0   3   -0.05    0.53
  -7   0   3   -0.83    0.57
  -7   0   3   -0.23    0.37
  -7   0   3   -0.88    0.54
  -7   0   3   -0.06    0.45
  -7   0   2  174.06    8.82
  -7   0   2  161.80    5.43
  -7   0   2  176.22    6.03
  -7   0   2  163.19    6.05
  -7   0   2  174.06    5.64
  -7   0   2  176.14    6.01
  -7   0   2  169.55    5.69
  -7   0   2  170.51    5.98
  -7   0   1   -0.25    0.54
  -7   0   1   -0.68    0.64
  -7   0   1   -0.13    0.65
  -7   0   1   -1.70    0.66
  -7   0   1    0.46    0.42
  -7   0   1    0.31    0.49
  -7   0   1    0.07    0.89
   7   0  -1    0.43    0.51
  -7   0   0   24.25    2.39
  -7   0   0   24.93    2.45
  -7   0   0   22.07    2.17
  -7   0   0   24.37    2.27
  -7   0   0   21.47    2.20
  -7   0   0   22.65    3.37
   7   0   0   31.39    2.64
  -7   0  -1   -0.23    0.42
  -7   0  -1    0.64    0.57
  -7   0  -1    0.32    0.61
  -7   0  -1    0.29    0.41
  -7   0  -1    0.35    0.51
  -7   0  -1   -0.38    0.97
   7   0   1    1.04    0.70
  -7   0  -2    0.57    0.62
  -7   0  -2   -0.12    0.57
  -7   0  -2    0.10    0.46
   7   0   2   -0.53    0.72
   7   0   2    0.77    0.51
  -7   0  -2    0.84    0.62
  -7   0  -3    0.00    0.63
   7   0   3   -1.17    0.96
  -7   0  -3   -0.26    0.62
  -7   0  -3   -0.26    0.51
   7   0   3    0.56    0.68
  -7   0  -3   -0.41    0.68
  -7   0  -4   57.43    3.92
   7   0   4   66.54    4.47
  -7   0  -4   62.27    3.99
  -7   0  -4   59.53    3.81
   7   0   4   59.03    3.84
  -7   0  -4   58.49    3.89
  -7   0  -5    0.41    0.71
  -7   0  -5   -0.91    0.84
   7   0   5    0.28    0.58
   7   0   5    0.84    0.84
   7   0   5   -0.17    0.65
  -7   0  -5    0.06    0.54
  -7   0  -5   -0.65    0.79
  -7   0  -6   91.21    4.97
   7   0   6   93.99    5.00
   7   0   6   89.32    4.45
  -7   0  -6   92.11    5.01
  -7   0  -6   81.81    4.49
  -7   0  -6   88.65    4.67
  -7   0  -7   -0.30    0.66
  -7   0  -7   -0.68    0.59
  -7   0  -7    1.21    0.81
   7   0   7    0.70    0.77
   7   0   7   -0.65    0.73
  -7   0  -8    7.68    1.42
   7   0   8    6.32    1.26
   7   0   8   10.22    1.65
  -7   0  -8    7.58    1.52
  -7   0  -9   -0.15    0.46
   7   0   9    0.52    0.40
   7   0   9    0.13    0.58
   7   0  10    2.41    0.80
   7   0  10    0.00    0.44
   7   0  11   -0.75    0.46
   7   0  11   -0.14    0.42
   7   0  12   10.09    1.06
  -7   1  16   24.49    1.61
  -7   1  15    2.67    0.56
  -7  -1  15    1.73    0.56
  -7   1  15    2.25    0.66
   7  -1 -15    1.61    0.51
  -7   1  14    5.23    0.92
  -7  -1  14    4.91    1.00
  -7   1  14    7.15    1.28
   7  -1 -14    5.30    1.08
  -7   1  13    2.48    0.72
  -7   1  13    1.04    0.42
  -7  -1  13    3.62    1.01
  -7   1  13    3.42    1.04
   7  -1 -13    1.80    0.63
  -7   1  12    4.57    1.02
  -7   1  12    4.67    1.02
  -7   1  12    5.08    1.04
  -7   1  12    7.34    1.10
  -7  -1  12    6.21    1.25
   7  -1 -12    3.05    0.95
  -7   1  11   10.45    1.60
   7  -1 -11    6.60    1.28
  -7  -1  11    9.50    1.36
  -7   1  11    8.37    1.36
  -7   1  11    9.09    1.46
  -7   1  11    9.02    1.34
  -7  -1  11    8.13    1.50
  -7   1  10    6.27    1.28
   7  -1 -10    7.46    1.42
  -7   1  10    7.81    1.26
  -7   1  10    8.61    1.43
  -7   1  10    9.06    1.41
  -7  -1  10    8.79    1.59
  -7  -1  10    9.53    1.38
  -7   1  10    8.15    1.36
  -7   1  10    8.73    1.30
  -7   1   9  607.58   11.35
  -7  -1   9  574.41   12.11
  -7   1   9  601.50   11.60
   7  -1  -9  574.96   12.10
  -7   1   9  629.11   10.89
  -7   1   9  604.07   11.15
  -7   1   9  605.04   12.06
  -7  -1   9  596.71   10.69
  -7   1   9  599.37   11.39
  -7  -1   8   10.86    2.15
  -7   1   8   11.21    2.55
  -7   1   8    8.60    1.38
  -7   1   8   13.39    1.74
  -7  -1   8   11.18    1.75
  -7   1   8   13.24    1.65
  -7   1   8    9.91    1.54
   7  -1  -8   10.95    1.66
  -7   1   8   13.58    1.73
  -7  -1   8   10.29    1.49
  -7   1   8   10.58    1.55
   7  -1  -8   12.24    3.25
   7   1  -8   11.66    2.67
  -7   1   8   10.87    1.54
  -7  -1   7   44.78    3.31
  -7   1   7   40.19    3.00
  -7   1   7   42.45    3.01
  -7   1   7   43.68    3.02
  -7   1   7   42.84    3.17
   7  -1  -7   38.73    5.01
   7   1  -7   43.66    5.42
  -7  -1   7   46.97    4.61
  -7   1   7   43.75    4.68
  -7   1   7   43.05    2.99
  -7  -1   7   41.62    2.84
  -7   1   7   41.89    2.97
  -7   1   7   42.34    2.92
  -7   1   6   10.87    1.51
  -7   1   6    8.14    1.41
  -7  -1   6   11.55    1.69
  -7   1   6    7.53    1.26
  -7   1   6   10.20    1.50
  -7   1   6    9.17    1.45
   7  -1  -6    7.09    2.02
   7   1  -6   10.65    2.76
  -7  -1   6    9.07    1.95
  -7   1   6    8.26    1.98
  -7  -1   6    9.66    1.40
  -7   1   6   11.22    1.56
  -7  -1   6   10.02    1.45
  -7   1   6   11.84    1.58
  -7  -1   6    8.09    1.24
  -7   1   6   12.15    1.59
  -7  -1   5    8.88    1.33
  -7   1   5   10.39    1.50
  -7   1   5    9.41    1.46
  -7  -1   5    7.97    1.91
  -7   1   5    7.22    1.97
  -7  -1   5    9.47    1.39
  -7   1   5    7.80    1.32
  -7   1   5    8.19    1.39
  -7   1   5   10.34    1.48
  -7  -1   5    8.40    1.38
  -7   1   5    8.08    1.31
  -7  -1   5    9.04    1.31
  -7   1   5    9.64    1.46
  -7  -1   5    9.99    1.37
  -7   1   5    9.26    1.37
  -7   1   4   94.97    4.28
  -7  -1   4   91.47    6.30
  -7   1   4   89.46    6.40
  -7  -1   4   91.63    4.43
  -7   1   4   92.93    4.17
  -7   1   4   88.82    4.27
  -7   1   4   96.54    4.47
  -7  -1   4   88.34    4.16
  -7   1   4   87.45    4.28
   7   1  -4   86.45    5.80
  -7  -1   4   92.80    4.24
  -7   1   4   92.92    4.41
  -7   1   4   88.07    4.15
  -7   1   3    3.76    0.92
  -7  -1   3    5.64    1.78
  -7   1   3    4.16    1.37
  -7   1   3    5.84    1.09
  -7  -1   3    4.36    1.00
  -7  -1   3    5.37    1.08
  -7   1   3    3.41    0.92
   7   1  -3    5.61    1.49
  -7   1   3    4.68    1.09
  -7  -1   3    3.53    0.92
  -7   1   3    4.54    0.98
  -7   1   3    3.35    0.87
  -7  -1   3    5.13    1.09
  -7  -1   3    4.16    0.93
  -7   1   3    4.72    1.12
  -7   1   2   30.12    2.46
  -7  -1   2   26.95    3.53
  -7   1   2   35.86    4.13
  -7  -1   2   29.64    2.42
  -7   1   2   27.88    2.38
  -7  -1   2   30.87    2.50
  -7   1   2   30.31    2.58
  -7   1   2   30.63    2.62
  -7  -1   2   32.27    2.71
  -7   1   2   31.73    2.60
   7   1  -2   28.63    3.43
  -7  -1   2   28.81    2.45
  -7   1   2   30.86    2.56
  -7  -1   1    1.01    0.45
  -7   1   1    0.24    0.46
  -7  -1   1    3.59    1.38
  -7   1   1    1.62    1.08
  -7  -1   1    1.17    0.56
  -7   1   1    1.59    0.83
  -7  -1   1    1.39    0.69
   7   1  -1    2.05    1.48
  -7   1   1    0.72    0.70
  -7  -1   1    0.31    0.63
  -7  -1   1    0.87    0.59
  -7   1   1    1.47    0.66
  -7   1   1    1.51    0.60
  -7  -1   1    1.35    0.72
  -7   1   0   19.86    2.14
  -7  -1   0   16.33    1.85
  -7   1   0   18.74    2.02
  -7  -1   0   19.86    2.12
  -7   1   0   17.21    2.00
  -7  -1   0   17.47    1.82
  -7   1   0   14.80    1.91
  -7  -1   0   23.34    2.38
   7  -1   0   19.38    1.97
   7   1   0   17.47    2.08
  -7  -1   0   18.99    1.90
  -7   1   0   16.34    1.96
  -7  -1   0   17.36    1.98
  -7   1   0   18.40    2.08
   7   1   0   18.09    2.77
  -7  -1   0   21.06    2.04
  -7  -1   0   16.65    2.83
  -7   1   0   18.08    3.10
  -7  -1  -1    7.97    2.21
  -7   1  -1   10.06    2.30
  -7  -1  -1    6.45    1.27
  -7   1  -1    8.16    1.43
   7   1   1    5.98    1.70
  -7  -1  -1    7.68    1.30
  -7   1  -1    6.17    1.24
  -7  -1  -1    7.94    1.39
  -7   1  -1    8.73    1.42
  -7  -1  -1    7.09    1.28
  -7   1  -1    9.40    1.52
  -7  -1  -1    8.54    1.39
   7   1   1    7.18    1.32
   7  -1   1   10.10    1.52
   7  -1   2   19.87    2.16
   7   1   2   19.14    2.22
   7  -1   2   12.77    2.32
  -7  -1  -2   19.54    2.21
  -7   1  -2   17.76    2.12
   7   1   2   13.47    2.71
  -7  -1  -2   19.09    2.08
  -7   1  -2   17.52    2.05
  -7  -1  -2   16.73    1.98
  -7   1  -2   16.20    1.94
  -7  -1  -2   15.68    1.89
  -7   1  -2   16.32    1.98
   7  -1   2   14.66    2.02
   7   1   2   14.92    2.06
   7  -1   3   19.51    2.38
   7   1   3   20.22    2.41
  -7   1  -3   21.02    2.36
  -7  -1  -3   22.24    2.45
   7   1   3   20.30    3.30
   7  -1   3   22.94    2.35
   7   1   3   20.80    2.38
  -7  -1  -3   19.81    2.27
  -7   1  -3   19.75    2.19
  -7   1  -3   23.23    2.44
  -7   1  -3   19.85    2.26
  -7  -1  -3   20.68    2.20
   7   1   4  122.69    5.26
   7   1   4  108.81    7.75
  -7   1  -4  132.33    5.73
  -7   1  -4  125.85    5.76
  -7  -1  -4  135.14    5.97
   7  -1   4  138.91    6.34
   7   1   4  126.88    6.09
  -7  -1  -4  124.69    5.58
  -7   1  -4  125.17    5.76
  -7   1  -4  118.70    5.30
   7  -1   4  128.13    5.62
   7   1   4  132.43    5.88
  -7  -1  -4  124.83    5.36
  -7   1  -4  127.68    5.78
   7  -1   5  162.68    6.50
   7   1   5  161.68    6.52
  -7   1  -5  164.82    6.57
  -7  -1  -5  170.44    6.81
   7   1   5  158.47    6.08
  -7   1  -5  158.93    6.40
  -7  -1  -5  164.42    6.46
  -7   1  -5  160.27    6.15
  -7  -1  -5  162.51    6.26
  -7   1  -5  167.07    6.86
  -7   1  -5  160.32    6.55
   7  -1   6  149.25    6.20
   7   1   6  149.90    6.28
  -7  -1  -6  147.30    6.33
  -7   1  -6  133.11    5.96
  -7   1  -6  139.87    6.13
   7   1   6  134.92    5.70
  -7  -1  -6  131.74    5.75
  -7   1  -6  138.97    6.32
  -7  -1  -6  136.69    5.85
  -7   1  -6  131.45    5.48
  -7   1  -7   11.80    1.78
   7   1   7   14.91    1.76
  -7  -1  -7   12.96    1.96
  -7   1  -7   14.29    1.93
  -7   1  -7   15.69    2.19
  -7  -1  -7   12.09    1.79
  -7   1  -7   15.21    1.82
   7   1   7   16.00    1.96
   7  -1   7   15.62    2.09
   7   1   7   13.07    1.92
   7   1   8    1.33    0.61
  -7   1  -8    0.18    0.58
  -7  -1  -8   -0.13    0.55
  -7   1  -8    0.02    0.42
  -7   1  -8    1.85    0.80
   7   1   8    0.19    0.55
   7  -1   8    1.91    0.91
   7   1   8    1.37    0.90
  -7   1  -9    0.40    0.52
   7   1   9    0.49    0.51
   7  -1   9    0.63    0.54
   7   1   9    1.20    0.77
  -7  -1  -9    0.77    0.54
  -7   1  -9    1.58    0.59
   7  -1  10    0.18    0.52
   7   1  10   -0.67    0.59
   7   1  10    0.68    0.52
   7   1  11    3.15    0.78
   7  -1  11    2.57    0.73
   7   1  11    2.82    0.69
   7  -1  12    0.44    0.38
  -7   2  15   88.63    3.10
  -7   2  15   83.77    3.46
  -7  -2  15   82.62    3.08
   7  -2 -15   80.02    3.39
  -7   2  14    9.51    1.18
  -7  -2  14   12.18    1.41
  -7   2  14   12.17    1.52
  -7   2  14   12.09    1.36
   7  -2 -14   11.83    1.49
   7  -2 -13   19.10    2.09
  -7   2  13   18.63    1.81
  -7   2  13   17.79    1.79
  -7  -2  13   19.17    1.97
  -7   2  13   17.53    1.72
  -7   2  13   18.38    1.68
   7  -2 -12    7.95    1.49
  -7   2  12    5.92    1.13
  -7   2  12    7.15    1.21
  -7  -2  12    6.67    1.32
  -7   2  12    7.19    1.16
  -7   2  12    6.67    1.18
  -7   2  12    6.47    1.20
  -7   2  11   93.24    4.75
   7  -2 -11   79.30    4.64
  -7   2  11   89.56    4.03
  -7   2  11   89.51    4.19
  -7   2  11   87.50    4.28
  -7   2  11   87.41    4.23
  -7  -2  11   95.21    4.79
  -7   2  11   82.56    4.25
  -7   2  11   87.86    4.58
   7  -2 -10   61.65    4.15
  -7   2  10   70.74    3.97
  -7   2  10   65.74    3.80
  -7  -2  10   67.19    4.16
  -7   2  10   68.42    3.99
  -7   2  10   66.25    4.07
  -7   2  10   66.61    4.03
   7  -2  -9  136.64    6.19
  -7   2   9  147.30    5.70
  -7   2   9  140.39    5.62
  -7  -2   9  149.05    6.14
  -7   2   9  148.37    5.89
  -7   2   9  140.90    5.93
  -7   2   9  154.21    6.19
  -7  -2   8  979.65   13.07
  -7   2   8  982.18   14.58
  -7   2   8  970.65   15.32
  -7   2   8  990.46   14.78
  -7  -2   8  964.34   15.50
  -7   2   8  982.92   14.91
  -7   2   7  190.52    6.54
  -7  -2   7  193.82    6.91
  -7   2   7  191.30    6.56
   7  -2  -7  189.68    7.03
   7  -2  -7  188.46   11.06
   7   2  -7  182.36   11.10
  -7   2   7  187.16    6.32
  -7   2   7  170.93    9.31
   7   2  -7  190.89   10.31
  -7   2   7  182.91    6.61
  -7   2   6    2.08    0.78
  -7   2   6    3.07    0.94
  -7   2   6    0.79    0.58
  -7  -2   6    0.73    0.59
   7  -2  -6    1.32    0.69
  -7   2   6    1.25    1.23
  -7   2   6    0.79    0.68
  -7   2   6    0.40    0.49
  -7   2   6    2.00    0.81
  -7   2   5   -0.11    0.55
  -7   2   5    0.10    0.51
  -7   2   5   -0.01    0.45
  -7  -2   5   -0.55    0.70
   7  -2  -5    0.46    0.61
   7   2  -5   -1.04    0.98
  -7   2   5    0.85    0.50
  -7   2   5    0.19    0.42
  -7   2   5    1.04    0.67
  -7   2   5   -0.15    0.46
  -7  -2   5   -0.77    0.89
  -7   2   5    1.91    0.67
  -7  -2   4  138.04    7.59
  -7   2   4  120.86    7.55
  -7   2   4  135.73    5.48
   7   2  -4  128.29    7.65
  -7   2   4  133.03    5.39
  -7   2   4  130.69    5.27
  -7  -2   4  131.71    5.51
  -7   2   4  128.52    5.19
  -7  -2   4  132.72    5.08
  -7   2   4  135.51    5.42
  -7   2   4  127.35    5.06
  -7   2   4  134.58    5.25
  -7  -2   3   71.34    5.57
  -7   2   3   77.07    6.03
  -7  -2   3   73.41    4.04
  -7   2   3   71.56    3.92
  -7   2   3   73.24    4.05
   7   2  -3   84.13    6.14
  -7   2   3   76.74    4.18
  -7  -2   3   78.89    4.25
  -7  -2   3   71.59    3.80
  -7   2   3   74.31    3.98
  -7   2   3   73.70    3.90
  -7   2   3   74.20    3.85
  -7   2   2    4.17    0.98
  -7   2   2    2.03    0.83
  -7  -2   2    4.28    1.07
  -7   2   2    5.23    1.12
  -7  -2   2    3.58    0.75
   7   2  -2    5.06    1.92
  -7   2   2    2.87    0.88
  -7  -2   2    2.69    0.85
  -7  -2   2    2.38    0.74
  -7   2   2    5.06    1.06
  -7  -2   2    3.01    1.31
  -7   2   2    3.05    1.44
  -7   2   2    3.54    0.96
  -7   2   1   41.50    2.95
  -7  -2   1   45.91    3.08
  -7   2   1   43.84    3.22
  -7  -2   1   33.49    3.89
  -7   2   1   41.86    4.58
  -7   2   1   41.97    3.14
  -7  -2   1   43.76    3.15
  -7  -2   1   41.88    2.96
  -7  -2   1   42.35    2.99
  -7   2   1   47.50    3.22
   7   2  -1   37.53    4.21
  -7   2   1   45.00    3.21
  -7  -2   0  138.17    5.41
  -7   2   0  134.36    5.33
   7  -2   0  136.83    8.30
  -7   2   0  130.97    8.09
  -7  -2   0  142.19    5.38
  -7  -2   0  137.92    5.49
  -7   2   0  145.91    5.88
  -7   2   0  135.57    5.66
  -7  -2   0  147.68    5.83
  -7   2   0  134.88    5.60
   7   2   0  131.33    8.04
  -7  -2   0  141.08    5.60
  -7   2   0  138.61    5.50
  -7   2  -1   21.81    2.29
  -7   2  -1   23.15    2.31
  -7   2  -1   24.10    2.42
  -7  -2  -1   21.83    2.27
   7  -2   1   23.68    2.56
   7   2   1   19.19    2.37
  -7  -2  -1   24.55    2.35
   7   2   1   19.52    2.27
  -7  -2  -1   24.00    2.22
  -7  -2  -1   22.35    2.34
  -7   2  -1   21.30    2.28
   7   2   1   14.15    2.65
   7  -2   1   19.34    3.33
  -7   2  -1   16.86    2.97
  -7   2  -1   21.16    2.25
   7   2   2    1.52    0.86
   7  -2   2    3.81    1.08
   7  -2   2    4.01    1.62
  -7   2  -2    1.22    0.75
  -7  -2  -2    2.32    0.78
  -7   2  -2    1.39    0.74
   7   2   2    3.67    1.47
  -7  -2  -2    2.48    0.85
  -7   2  -2    3.29    1.02
  -7   2  -2    1.42    0.59
  -7  -2  -2    2.82    0.94
  -7   2  -2    1.45    0.68
   7  -2   2    2.23    0.91
   7   2   2    0.40    0.68
   7  -2   3   11.37    1.87
   7   2   3   10.52    1.75
  -7  -2  -3   11.03    1.70
  -7   2  -3    9.84    1.61
   7   2   3   10.11    2.59
   7  -2   3   10.45    1.57
   7   2   3    7.72    1.45
  -7   2  -3   10.23    1.53
  -7  -2  -3   11.00    1.73
  -7   2  -3   11.11    1.71
  -7   2  -3    9.62    1.64
  -7  -2  -3    7.87    1.54
   7  -2   4   50.85    3.82
   7   2   4   52.43    3.89
  -7   2  -4   47.35    3.28
  -7  -2  -4   49.50    3.57
  -7   2  -4   50.96    3.75
   7  -2   4   56.43    3.71
   7   2   4   53.69    3.79
  -7   2  -4   46.58    3.51
  -7   2  -4   50.40    3.60
  -7  -2  -4   49.66    3.66
   7  -2   5   27.09    2.63
   7   2   5   32.36    3.00
  -7   2  -5   25.65    2.64
  -7  -2  -5   24.24    2.62
  -7   2  -5   28.80    2.84
  -7  -2  -5   22.07    2.44
  -7   2  -5   26.79    2.45
  -7   2  -5   31.33    2.96
  -7   2  -5   28.78    2.90
  -7   2  -5   28.63    2.97
   7   2   5   26.76    2.68
   7  -2   6   22.56    2.42
   7   2   6   22.44    2.45
  -7   2  -6   24.57    2.73
  -7   2  -6   21.29    2.35
  -7  -2  -6   21.30    2.42
  -7   2  -6   22.60    2.52
  -7  -2  -6   20.16    2.31
  -7   2  -6   22.57    2.17
  -7   2  -6   20.83    2.55
   7   2   6   22.44    2.40
  -7  -2  -7   13.59    1.89
  -7   2  -7   15.03    1.93
  -7   2  -7   12.55    1.90
   7   2   7   14.04    1.74
   7  -2   7   13.10    1.72
  -7   2  -7   12.24    1.96
   7  -2   7   13.63    1.86
   7   2   7   12.48    1.78
   7   2   7   15.00    1.98
  -7  -2  -8   -0.02    0.54
  -7   2  -8    1.10    0.51
   7   2   8    0.44    0.61
  -7   2  -8    0.44    0.56
  -7   2  -8    0.49    0.55
   7  -2   8    1.06    0.75
   7   2   8    1.25    0.78
   7   2   8    1.51    0.84
  -7   2  -9   -0.64    0.69
   7   2   9   -0.17    0.44
   7  -2   9    0.62    0.55
   7   2   9   -0.73    0.68
   7   2   9    0.60    0.63
   7   2  10    0.07    0.43
   7   2  10   -0.44    0.48
   7  -2  10   -0.73    0.62
   7   2  11    0.13    0.33
   7   2  11    0.16    0.33
  -7   3  15    1.57    0.51
   7  -3 -15    0.99    0.52
  -7   3  15    0.32    0.35
  -7   3  14    0.11    0.37
  -7   3  14   -0.25    0.39
  -7   3  14    0.18    0.34
  -7  -3  14   -0.16    0.29
   7  -3 -14   -0.56    0.45
   7  -3 -13    4.95    1.09
  -7   3  13    3.76    0.75
  -7   3  13    5.55    1.04
  -7   3  13    3.58    0.75
  -7   3  13    5.27    1.03
  -7   3  13    5.62    1.01
  -7   3  13    5.40    0.95
  -7  -3  13    5.23    1.00
  -7  -3  12   42.49    2.94
  -7   3  12   40.78    2.74
  -7   3  12   38.35    2.75
   7  -3 -12   36.66    3.03
  -7   3  12   39.44    2.52
  -7   3  12   35.99    2.78
  -7   3  12   41.09    2.81
  -7   3  12   35.49    2.73
   7  -3 -11   21.01    2.42
  -7   3  11   21.56    2.28
  -7  -3  11   23.02    2.27
  -7   3  11   22.77    2.19
  -7  -3  11   21.80    2.26
  -7   3  11   22.92    2.27
  -7   3  11   24.43    2.26
  -7   3  11   20.59    2.25
   7  -3 -10   -0.62    0.89
  -7   3  10    0.35    0.54
  -7  -3  10   -0.30    0.50
  -7   3  10   -0.27    0.72
  -7   3  10   -0.63    0.82
  -7  -3  10    0.35    0.62
  -7   3  10   -0.25    0.59
  -7   3  10   -0.02    0.67
   7  -3  -9  242.85    8.35
  -7   3   9  232.98    7.62
  -7  -3   9  242.81    7.73
  -7   3   9  237.04    7.33
  -7   3   9  239.04    7.68
  -7   3   9  245.79    7.59
  -7  -3   9  244.69    7.80
  -7   3   9  236.72    7.47
  -7   3   8   97.35    4.78
  -7  -3   8   95.34    4.93
  -7   3   8   92.37    4.64
  -7   3   8   87.84    4.60
  -7   3   8   93.13    4.54
  -7   3   8   91.44    4.73
   7  -3  -8   96.73    5.25
  -7   3   7    0.21    0.53
  -7   3   7    0.35    0.64
  -7  -3   7   -0.55    0.89
  -7   3   7    1.18    0.71
  -7   3   7    1.03    0.59
   7  -3  -7    0.97    0.68
   7   3  -6    6.98    2.21
  -7   3   6    3.82    1.40
   7  -3  -6    4.18    1.09
  -7   3   6    6.26    1.24
  -7   3   6    6.10    1.27
  -7  -3   6    2.98    0.89
  -7   3   6    5.02    1.08
  -7   3   6    3.60    1.04
  -7   3   5   13.09    2.72
   7   3  -5   11.00    2.67
  -7   3   5   11.08    1.55
  -7   3   5    9.12    1.47
  -7  -3   5    9.75    1.62
   7  -3  -5    9.03    1.61
   7   3  -5    7.95    2.03
  -7   3   5   10.62    1.57
  -7   3   5   12.34    1.69
  -7   3   5   11.43    1.53
  -7   3   4    0.43    1.06
  -7   3   4    0.15    0.51
  -7   3   4   -0.59    0.68
  -7  -3   4   -0.28    0.69
  -7   3   4    0.36    0.60
   7   3  -4   -0.21    1.47
  -7   3   4    0.17    0.45
  -7  -3   4    0.76    0.46
  -7   3   4    0.62    0.60
  -7   3   4   -0.07    0.54
  -7   3   4    1.06    0.55
   7  -3  -3   20.54    3.46
  -7   3   3   17.68    3.03
  -7   3   3   18.09    2.00
  -7  -3   3   20.06    2.23
  -7   3   3   20.74    2.25
  -7   3   3   20.19    2.09
   7   3  -3   18.70    3.20
  -7  -3   3   18.98    1.95
  -7   3   3   19.98    2.11
  -7   3   3   19.27    2.03
  -7   3   3   17.96    1.96
  -7   3   3   18.55    2.04
  -7  -3   3   22.52    2.29
  -7  -3   2   49.72    3.43
  -7   3   2   49.51    3.30
  -7   3   2   52.79    3.47
   7   3  -2   43.19    4.77
   7  -3  -2   51.79    5.45
  -7   3   2   43.41    4.59
  -7   3   2   49.83    3.38
  -7  -3   2   54.74    3.48
  -7   3   2   51.95    3.39
  -7  -3   2   50.46    3.21
  -7   3   2   49.91    3.27
  -7   3   1    3.22    0.94
  -7   3   1    4.48    1.05
  -7  -3   1    3.03    0.87
  -7   3   1    3.37    1.06
   7   3  -1    5.59    1.68
   7  -3  -1    5.16    1.52
  -7   3   1    2.53    1.27
  -7   3   1    4.50    1.10
  -7  -3   1    2.78    0.89
  -7   3   1    2.44    0.83
  -7  -3   1    4.48    1.11
  -7   3   1    3.89    1.06
   7  -3  -1    6.14    1.94
  -7  -3   0    2.27    0.83
  -7   3   0    3.19    0.89
  -7  -3   0    3.62    0.98
  -7   3   0    3.70    1.04
  -7  -3   0    2.99    0.88
   7   3   0    3.96    1.83
  -7   3   0    2.79    0.95
  -7   3   0    3.29    0.97
  -7  -3   0    2.57    0.87
   7  -3   0    3.56    0.99
   7   3   0    2.54    0.85
   7  -3   0    3.19    1.48
  -7   3   0    3.66    1.59
   7  -3   1    6.87    1.40
   7   3   1    7.56    1.53
  -7   3  -1    6.10    1.24
  -7   3  -1    8.40    1.55
  -7  -3  -1    7.05    1.33
   7   3   1    3.33    1.70
  -7   3  -1    6.56    1.23
  -7  -3  -1    6.03    1.19
   7  -3   1    2.72    0.96
  -7   3  -1    4.62    1.60
  -7  -3  -1    4.52    1.10
  -7  -3  -2    0.01    0.48
   7   3   2   -0.66    0.86
  -7   3  -2    0.12    0.57
  -7  -3  -2    0.00    0.57
  -7   3  -2    1.10    0.60
   7   3   2   -0.04    1.20
   7  -3   2    0.43    0.69
   7   3   2    0.38    0.58
  -7   3  -2    0.32    0.42
  -7   3  -2   -0.27    0.70
  -7  -3  -2    0.58    0.47
  -7   3  -2   -0.41    0.72
   7  -3   2    0.32    0.61
  -7  -3  -3    9.39    1.60
  -7   3  -3    8.32    1.52
  -7   3  -3    9.14    1.51
  -7   3  -3   11.24    1.60
  -7   3  -3   11.33    1.86
  -7  -3  -3    9.85    1.60
   7  -3   3    9.34    1.48
   7   3   3    9.96    1.63
  -7  -3  -3    9.63    1.60
   7  -3   3    8.29    1.55
   7   3   3   11.75    1.87
  -7   3  -4    1.25    0.66
  -7  -3  -4    0.89    0.57
  -7   3  -4    2.21    0.93
  -7   3  -4    1.28    0.69
  -7  -3  -4    1.45    0.73
   7  -3   4    1.26    0.64
   7   3   4    1.97    0.95
  -7  -3  -4    1.30    0.64
  -7   3  -4    1.70    0.67
  -7   3  -5    5.13    1.28
  -7   3  -5    4.99    1.24
  -7  -3  -5    4.53    1.12
  -7  -3  -5    5.33    1.30
  -7   3  -5    6.00    1.24
   7   3   5    5.97    1.32
   7  -3   5    5.10    1.14
   7   3   5    7.03    1.46
  -7   3  -5    7.56    1.53
  -7   3  -6   -0.34    0.58
  -7  -3  -6   -0.12    0.56
  -7   3  -6    0.25    0.45
  -7   3  -6    0.03    0.46
   7  -3   6    0.41    0.64
  -7   3  -6   -0.46    0.67
   7   3   6    0.32    0.59
   7  -3   6   -0.34    0.59
   7   3   6   -0.04    0.69
  -7   3  -7    2.34    0.89
  -7  -3  -7    2.66    0.90
  -7   3  -7    2.77    0.88
  -7   3  -7    2.48    0.97
   7  -3   7    3.48    0.94
   7  -3   7    4.98    1.15
   7   3   7    3.33    1.04
   7   3   7    2.98    0.98
   7   3   7    1.89    0.85
   7   3   7    2.29    0.75
  -7   3  -8   -0.69    0.65
  -7   3  -8    1.29    0.81
   7   3   8    0.14    0.65
   7   3   8    1.39    0.84
   7  -3   8    0.27    0.61
   7   3   8    0.74    0.56
   7   3   8    0.68    0.54
  -7   3  -9    6.82    1.29
   7   3   9    4.97    1.03
   7   3   9    4.08    0.80
  -7   3  -9    4.37    1.05
   7   3   9    5.38    1.06
   7   3   9    4.63    0.95
   7  -3   9    5.86    1.10
   7  -3  10   -0.07    0.48
   7   3  10   -0.72    0.39
   7   3  10   -0.34    0.51
   7   3  10   -0.25    0.38
   7   3  11    0.20    0.44
   7  -3  11   -0.04    0.33
  -7   4  14    0.05    0.35
  -7   4  14    0.95    0.38
  -7   4  14    0.50    0.33
  -7   4  14    0.70    0.35
  -7   4  14   -0.54    0.45
  -7   4  14    0.48    0.30
   7  -4 -14   -0.08    0.45
   7  -4 -13    1.90    0.75
  -7   4  13    1.18    0.43
  -7   4  13    0.53    0.40
  -7   4  13    0.52    0.39
  -7   4  13    0.28    0.36
  -7  -4  13    0.63    0.38
  -7   4  13    0.54    0.46
  -7   4  13    0.62    0.35
   7  -4 -12    7.27    1.31
  -7   4  12    7.46    1.25
  -7   4  12    6.76    1.10
  -7   4  12    7.83    1.25
  -7   4  12    7.65    1.21
  -7  -4  12    8.01    1.18
  -7   4  11   15.54    1.85
   7  -4 -11   14.60    1.98
  -7   4  11   15.95    1.92
  -7   4  11   16.07    1.85
  -7   4  11   16.11    1.84
  -7  -4  11   16.83    1.83
  -7   4  11   18.24    1.95
  -7   4  10   10.74    1.60
  -7  -4  10   10.11    1.57
   7  -4 -10   12.28    1.88
  -7   4  10   11.28    1.68
  -7   4  10   12.04    1.65
  -7   4  10   11.75    1.70
  -7   4  10   12.55    1.68
  -7  -4  10   11.20    1.57
  -7   4   9   11.81    1.67
   7  -4  -9    9.04    1.71
  -7   4   9   10.95    1.66
  -7   4   9    8.75    1.40
  -7   4   9    9.15    1.46
  -7   4   9    9.19    1.52
  -7  -4   9    8.97    1.49
  -7   4   8   21.64    2.25
  -7  -4   8   21.41    2.29
  -7   4   8   20.88    2.25
  -7   4   8   18.11    2.07
  -7   4   8   19.93    2.08
  -7   4   8   16.54    2.06
   7  -4  -8   18.82    2.40
  -7   4   7    4.43    1.16
  -7   4   7    3.65    0.94
  -7  -4   7    4.31    1.10
   7  -4  -7    2.91    1.02
  -7   4   7    3.82    0.95
  -7   4   7    3.00    0.87
  -7   4   6    9.99    1.49
  -7   4   6   10.04    1.61
  -7  -4   6   14.53    1.95
  -7  -4   6   14.25    1.73
  -7   4   6    9.51    1.51
   7  -4  -6   11.64    1.91
  -7   4   6   13.09    1.72
  -7   4   5    2.72    0.83
  -7   4   5    1.22    0.67
  -7   4   5    1.25    0.55
  -7   4   5    1.14    0.66
  -7  -4   5    1.65    0.65
  -7   4   4   25.51    2.44
  -7  -4   4   25.98    2.56
  -7   4   4   24.51    2.27
  -7   4   4   25.93    2.39
   7  -4  -4   29.82    4.50
   7   4  -4   25.91    3.99
  -7   4   4   23.39    2.18
  -7   4   4   28.08    2.54
  -7   4   4   27.60    2.50
  -7   4   4   27.96    3.89
  -7   4   3    0.76    0.57
  -7  -4   3    0.16    0.48
  -7   4   3   -0.25    0.50
   7  -4  -3    1.23    0.90
  -7   4   3    1.31    0.62
   7   4  -3    4.70    1.70
  -7   4   3   -0.71    0.65
  -7   4   3   -0.18    0.45
   7  -4  -3    1.58    1.19
  -7   4   3   -3.76    1.36
  -7   4   3   -0.06    0.45
  -7   4   2   65.52    3.82
  -7  -4   2   68.31    4.08
  -7   4   2   68.97    3.85
  -7   4   2   65.26    3.77
  -7   4   2   56.23    5.47
   7  -4  -2   68.21    6.41
  -7   4   2   65.49    3.99
   7  -4  -2   56.31    5.54
   7   4  -2   60.30    6.05
  -7   4   1   76.00    4.37
  -7  -4   1   72.65    3.86
  -7   4   1   77.46    4.12
  -7   4   1   69.98    3.83
  -7  -4   1   75.61    4.30
  -7   4   1   77.82    4.09
  -7   4   1   66.10    5.88
   7  -4  -1   70.03    6.58
  -7   4   1   72.85    4.18
   7  -4  -1   71.82    6.16
   7   4  -1   73.17    6.78
  -7   4   0   11.98    1.77
  -7   4   0   14.31    1.81
  -7  -4   0   14.49    1.79
  -7  -4   0   17.26    2.11
  -7  -4   0   16.61    2.06
  -7   4   0   12.25    1.65
  -7   4   0   13.64    1.83
  -7   4   0   20.71    3.43
  -7   4  -1   15.76    1.99
  -7   4  -1   14.64    1.76
  -7  -4  -1   15.35    1.92
  -7  -4  -1   14.64    1.94
  -7   4  -1   14.80    1.78
  -7   4  -1   12.11    1.79
  -7  -4  -1   13.85    1.79
  -7  -4  -2   43.51    3.22
  -7   4  -2   45.99    3.39
  -7  -4  -2   49.54    3.54
  -7   4  -2   47.18    3.28
   7   4   2   48.12    3.62
  -7  -4  -2   47.25    3.34
  -7   4  -2   46.04    3.54
  -7   4  -2   48.11    3.16
  -7  -4  -3   11.52    1.74
  -7   4  -3   12.11    1.79
  -7   4  -3    9.87    1.69
  -7  -4  -3   11.59    1.64
   7   4   3   10.44    1.73
  -7  -4  -3   13.17    1.83
  -7   4  -3   11.48    1.71
  -7   4  -4   21.68    2.30
  -7  -4  -4   19.81    2.26
  -7  -4  -4   19.21    2.24
  -7   4  -4   18.68    2.34
   7   4   4   17.41    2.20
  -7   4  -4   25.19    2.56
   7  -4   4   23.37    2.66
   7  -4   5    5.56    1.30
  -7   4  -5    3.30    0.98
  -7   4  -5    3.59    1.05
  -7  -4  -5    4.83    1.16
  -7   4  -5    4.18    1.01
   7   4   5    3.70    1.10
   7  -4   5    7.27    1.25
  -7   4  -6    7.23    1.59
  -7   4  -6    6.69    1.24
  -7   4  -6    5.76    1.34
   7  -4   6    3.28    1.05
   7   4   6    6.91    1.34
   7  -4   6    9.30    1.50
   7   4   6    8.34    1.51
  -7   4  -6    7.68    1.38
  -7   4  -7    3.22    1.12
   7  -4   7    1.72    0.77
  -7   4  -7    1.74    0.74
   7   4   7    4.04    1.06
   7   4   7    3.11    0.87
   7   4   7    2.76    0.93
   7   4   7    2.14    0.70
   7  -4   7    2.59    0.81
   7  -4   7    3.09    0.97
  -7   4  -8    0.18    0.48
  -7   4  -8    0.02    0.55
   7   4   8    0.12    0.44
   7   4   8   -0.06    0.44
   7   4   8   -0.07    0.55
   7   4   8   -0.21    0.48
   7  -4   8   -0.42    0.47
  -7   4  -9    2.01    0.78
   7   4   9    2.07    0.67
  -7   4  -9    1.54    0.56
   7   4   9    2.29    0.61
   7   4   9    2.77    0.81
   7   4   9    1.60    0.57
   7  -4   9    2.05    0.72
  -7   4  -9    2.71    0.81
   7  -4  10    0.02    0.35
   7   4  10    0.47    0.41
   7   4  10    0.35    0.37
  -7   5  14   -0.82    0.40
   7  -5 -14    0.70    0.39
   7  -5 -13    6.40    1.10
  -7   5  13    6.15    0.83
  -7   5  13    7.68    1.01
  -7   5  13    5.91    0.89
  -7   5  13    6.15    0.87
  -7   5  13    6.52    0.86
  -7   5  13    6.36    0.82
  -7   5  13    6.39    0.95
  -7   5  13    6.04    0.88
   7  -5 -12    1.34    0.87
  -7   5  12    2.03    0.68
  -7  -5  12    0.76    0.47
  -7   5  12    2.58    0.73
  -7   5  12    1.96    0.66
  -7   5  12    1.88    0.60
   7  -5 -11   -0.54    0.54
  -7   5  11    0.53    0.55
  -7  -5  11    0.09    0.41
  -7   5  11    0.09    0.41
  -7   5  11    0.66    0.60
  -7   5  11   -0.06    0.47
   7  -5 -10   12.17    1.82
  -7   5  10   10.62    1.51
  -7  -5  10   10.74    1.48
  -7   5  10   11.24    1.53
  -7   5  10   12.46    1.70
  -7   5  10   12.26    1.53
   7  -5  -9    8.01    1.57
  -7   5   9    8.17    1.36
  -7  -5   9    8.42    1.36
  -7   5   9    8.98    1.47
  -7   5   9    8.06    1.39
  -7   5   9    7.41    1.20
   7  -5  -8   30.94    3.06
  -7   5   8   26.32    2.33
  -7  -5   8   28.20    2.54
  -7   5   8   30.71    2.66
  -7   5   8   27.61    2.46
  -7   5   8   27.18    2.53
  -7   5   7   -0.21    0.43
  -7   5   7    0.35    0.57
  -7  -5   7    1.05    0.72
  -7   5   7    0.87    0.75
  -7   5   7    0.19    0.48
  -7   5   6    3.27    0.88
  -7   5   6    3.01    0.83
  -7   5   6    3.32    0.94
  -7  -5   6    4.34    1.15
  -7   5   6    3.19    1.00
  -7   5   5   52.45    3.20
  -7   5   5   57.75    3.65
  -7   5   5   56.02    3.49
  -7  -5   5   56.71    3.76
  -7   5   5   57.09    3.58
  -7   5   5   55.19    3.38
  -7   5   4  104.76    4.61
  -7   5   4  101.10    4.73
  -7   5   4  107.32    4.95
   7  -5  -4  112.56    5.17
  -7   5   4  100.01    4.36
  -7   5   4   98.92    4.67
  -7  -5   4  107.12    5.14
  -7   5   4  106.40    4.57
  -7   5   3    2.77    0.89
   7  -5  -3    2.49    0.89
   7  -5  -3    2.40    0.81
  -7   5   3    2.10    0.84
  -7   5   3    1.73    0.79
  -7  -5   3    2.50    1.03
  -7   5   3    3.22    1.02
  -7   5   2   73.00    3.96
   7  -5  -2   81.93    4.67
  -7   5   2   69.78    3.89
  -7   5   2   75.20    3.94
  -7  -5   2   81.45    4.54
  -7   5   2   73.24    4.21
  -7   5   1   57.25    3.47
  -7   5   1   66.67    4.11
  -7   5   1   58.94    3.73
   7  -5  -1   61.84    4.15
  -7   5   1   56.44    3.49
  -7  -5   0    7.89    1.48
  -7   5   0    8.38    1.36
  -7   5   0   10.04    1.66
  -7   5   0    7.90    1.39
   7  -5   0    9.61    1.67
  -7   5   0    9.25    1.39
  -7   5  -1   45.41    3.18
   7  -5   1   50.14    3.86
  -7   5  -1   48.93    3.47
  -7  -5  -1   48.68    3.51
   7   5   2   10.04    1.71
  -7   5  -2    9.40    1.51
  -7  -5  -2   10.16    1.65
  -7   5  -2   10.45    1.49
  -7   5  -2   11.29    1.78
   7  -5   2    8.58    1.67
  -7   5  -3   36.19    2.89
  -7  -5  -3   34.81    2.96
  -7   5  -3   39.97    3.25
  -7   5  -3   36.43    3.00
   7  -5   3   39.56    3.40
   7   5   3   33.60    2.95
  -7   5  -4    5.04    1.17
  -7  -5  -4    5.79    1.20
  -7   5  -4    3.92    1.15
   7  -5   4    4.59    1.30
  -7   5  -4    4.64    1.14
   7   5   4    3.87    1.11
  -7   5  -5   11.62    1.79
  -7   5  -5    9.94    1.58
  -7   5  -5    8.71    1.45
   7   5   5    8.29    1.40
   7  -5   5    9.17    1.60
  -7   5  -6   10.67    1.70
  -7   5  -6    9.82    1.58
   7  -5   6    7.20    1.28
  -7   5  -6    8.85    1.36
   7  -5   6    9.61    1.49
   7   5   6   11.00    1.69
   7   5   6    9.11    1.41
  -7   5  -7    0.26    0.49
  -7   5  -7    0.53    0.60
   7  -5   7   -0.40    0.60
   7   5   7    0.69    0.65
   7   5   7    1.87    0.69
   7  -5   7    0.78    0.61
   7   5   7    0.81    0.64
   7   5   7    0.20    0.49
  -7   5  -8    1.03    0.65
  -7   5  -8    0.73    0.43
   7   5   8    2.07    0.69
   7   5   8    0.98    0.54
   7  -5   8    0.97    0.58
   7   5   8    2.21    0.77
   7   5   8    1.99    0.59
  -7   5  -9    1.25    0.51
   7   5   9    1.69    0.57
  -7   5  -9    2.07    0.58
   7   5   9    0.52    0.33
   7   5   9    1.09    0.47
  -7   5  -9    0.77    0.43
   7  -5   9    0.57    0.40
  -7   6  12    3.80    0.70
  -7   6  12    1.99    0.57
  -7   6  12    2.91    0.63
   7  -6 -12    2.65    0.72
  -7   6  12    2.82    0.65
  -7   6  12    1.99    0.56
  -7   6  12    2.76    0.62
  -7   6  12    2.30    0.52
  -7   6  11   13.87    1.46
  -7   6  11   17.88    1.64
  -7   6  11   15.79    1.58
  -7   6  11   14.28    1.44
  -7   6  11   15.28    1.36
   7  -6 -11   15.09    1.61
  -7   6  10    6.80    1.16
  -7   6  10    7.24    1.02
  -7   6  10    7.36    1.12
  -7  -6  10    7.24    0.96
  -7   6  10    9.08    1.30
  -7   6   9   -0.05    0.50
  -7   6   9    0.29    0.47
  -7   6   9    0.45    0.43
  -7  -6   9    0.46    0.39
  -7   6   9    0.11    0.51
  -7   6   8    1.00    0.64
  -7   6   8    1.83    0.70
  -7  -6   8    1.68    0.67
  -7   6   8    0.99    0.64
  -7   6   8    1.41    0.58
  -7   6   7   26.98    2.35
   7  -6  -7   29.69    2.78
  -7   6   7   29.72    2.49
  -7   6   7   28.99    2.36
  -7  -6   7   27.81    2.38
  -7   6   7   32.32    2.31
  -7   6   6  100.26    4.42
   7  -6  -6  106.72    5.11
  -7   6   6  107.73    4.81
  -7   6   6  107.63    4.73
  -7   6   6  110.60    4.50
  -7  -6   6  106.45    4.80
  -7   6   6  113.71    4.33
   7  -6  -5   29.73    2.75
  -7   6   5   30.85    2.62
  -7   6   5   34.33    2.72
  -7   6   5   34.32    2.58
  -7   6   5   28.21    2.43
  -7   6   5   30.12    2.33
  -7  -6   5   30.26    2.60
   7  -6  -4  199.34    6.93
   7  -6  -4  209.87    6.72
  -7   6   4  194.65    6.35
  -7   6   4  198.84    6.51
  -7  -6   4  219.01    7.03
  -7   6   4  203.08    6.36
  -7   6   3   35.02    2.90
   7  -6  -3   32.39    2.73
   7  -6  -3   29.03    2.68
  -7   6   3   33.87    2.66
  -7   6   3   34.78    2.60
  -7   6   3   33.02    2.61
  -7   6   2    4.19    1.07
  -7   6   2    4.77    1.01
   7  -6  -2    3.31    0.98
   7  -6  -2    3.27    1.04
  -7   6   2    3.76    0.93
  -7   6   1   19.58    1.92
  -7   6   1   16.77    2.00
  -7   6   1   17.91    2.01
   7  -6  -1   18.30    2.23
  -7   6   1   20.16    1.96
  -7   6   0    5.77    1.16
   7  -6   0    4.83    1.32
  -7   6   0    4.58    1.16
  -7  -6   0    4.82    1.26
  -7  -6  -1   10.19    1.69
  -7   6  -1    8.44    1.30
   7   6   1   11.82    1.78
   7  -6   1    9.56    1.70
  -7   6  -1    9.34    1.54
  -7   6  -2   38.74    2.88
  -7  -6  -2   36.44    2.96
  -7   6  -2   33.58    2.91
   7  -6   2   38.85    3.33
   7   6   2   32.23    2.81
  -7   6  -3    0.05    0.42
  -7  -6  -3    0.55    0.64
  -7   6  -3    0.47    0.61
   7  -6   3   -0.03    0.64
  -7   6  -3    0.76    0.69
   7   6   3    0.74    0.58
  -7   6  -4    1.43    0.80
  -7   6  -4    2.01    0.74
   7   6   4    1.09    0.64
  -7   6  -5    1.11    0.68
  -7   6  -5    0.83    0.44
   7   6   5    0.91    0.52
   7   6   5    1.19    0.82
   7  -6   5    1.32    0.71
  -7   6  -5    1.93    0.77
  -7   6  -6    2.29    0.77
  -7   6  -6    2.28    0.80
   7  -6   6    0.87    0.50
  -7   6  -6    0.48    0.40
   7   6   6    0.87    0.55
   7   6   6    1.49    0.58
  -7   6  -7    3.77    0.85
   7  -6   7    3.05    0.71
   7   6   7    2.24    0.66
   7   6   7    3.86    0.87
   7   6   7    3.08    0.78
  -7   6  -7    4.26    1.00
  -7   6  -8   -0.37    0.35
   7   6   8    0.37    0.35
  -7   6  -8    0.19    0.34
   7   6   8    0.11    0.33
   7   6   8    0.62    0.41
   7  -7 -11    5.52    0.84
  -7   7  11    6.79    0.87
  -7   7  11    6.68    0.87
  -7   7  11    5.97    0.78
  -7   7  11    6.39    0.83
  -7   7  11    7.99    0.90
   7  -7 -10    1.94    0.64
  -7   7  10    0.84    0.41
  -7   7  10   -0.13    0.29
  -7   7  10    1.29    0.47
  -7   7  10    1.22    0.48
  -7   7  10    0.65    0.42
   7  -7  -9   10.77    1.37
  -7   7   9   13.02    1.40
  -7   7   9    9.43    1.14
  -7   7   9   11.58    1.32
  -7   7   9   12.01    1.24
  -7   7   9   10.95    1.27
   7  -7  -8    5.23    1.06
  -7   7   8    5.53    0.96
  -7   7   8    4.10    0.83
  -7   7   8    4.70    0.84
  -7   7   8    4.00    0.83
  -7   7   8    4.07    0.84
   7  -7  -7    0.85    0.57
  -7   7   7   -0.18    0.48
  -7   7   7    1.34    0.68
  -7   7   7    0.07    0.41
  -7   7   7    0.01    0.59
  -7   7   6    3.91    0.87
  -7   7   6    5.39    1.01
   7  -7  -6    4.62    1.12
  -7   7   6    6.20    1.08
   7  -7  -5   75.35    4.05
  -7   7   5   74.27    3.61
  -7   7   5   73.07    3.44
  -7   7   5   80.41    3.99
  -7   7   5   75.55    3.63
  -7   7   4    1.31    0.73
  -7   7   4    2.05    0.70
   7  -7  -4    0.60    0.55
  -7   7   4    0.80    0.51
  -7   7   3   11.64    1.57
  -7   7   3   11.30    1.40
   7  -7  -3   11.35    1.58
   7  -7  -3   10.04    1.43
  -7   7   3   11.20    1.43
  -7   7   2   11.33    1.39
  -7   7   2   10.94    1.58
  -7   7   2    9.19    1.35
   7  -7  -2    9.11    1.47
   7  -7  -2    9.39    1.37
  -7   7   1   18.35    1.82
   7  -7  -1   16.53    1.97
  -7  -7   1   15.76    1.89
  -7   7   1   18.12    1.96
   7   7   0   18.73    2.06
   7  -7   0   18.76    2.16
  -7  -7   0   17.66    1.98
  -7   7   0   19.64    1.96
  -7   7  -1   39.78    2.65
  -7  -7  -1   39.95    2.86
  -7   7  -1   39.33    2.94
   7   7   1   37.74    2.79
  -7  -7  -2   37.96    2.72
  -7   7  -2   37.41    2.77
  -7   7  -2   37.34    2.71
   7   7   2   36.23    2.65
   7  -7   2   43.93    3.18
  -7  -7  -3    3.71    0.90
  -7   7  -3    3.41    0.92
   7  -7   3    4.30    1.13
   7   7   3    2.60    0.79
  -7   7  -3    3.75    0.89
  -7   7  -4    0.86    0.42
   7   7   4    1.60    0.72
  -7   7  -4    2.05    0.72
   7  -7   4    1.87    0.67
  -7   7  -4    1.86    0.66
  -7   7  -5    0.42    0.43
   7  -7   5    0.74    0.53
   7   7   5    1.75    0.57
  -7   7  -5    1.06    0.66
  -7   7  -6    0.37    0.36
   7  -7   6    0.37    0.38
   7   7   6   -0.17    0.37
   7   7   6    1.25    0.57
  -7   7  -6    0.16    0.44
   7   7   7    0.30    0.29
   7   7   7   -0.29    0.30
   7   7   7   -0.25    0.31
  -7   7  -7    0.59    0.34
   7  -8  -9    0.22    0.26
  -7   8   9    0.27    0.25
  -7   8   8   -0.01    0.29
  -7   8   8   -0.40    0.33
  -7   8   8   -0.18    0.31
  -7   8   7   -0.01    0.27
  -7   8   7   -0.48    0.35
   7  -8  -7    0.13    0.41
  -7   8   7   -0.27    0.35
  -7   8   6    0.84    0.47
  -7   8   6    0.17    0.34
   7  -8  -6    0.48    0.48
  -7   8   6   -0.07    0.35
  -7   8   5    1.82    0.49
  -7   8   5    1.39    0.52
   7  -8  -5    2.11    0.64
  -7   8   4    0.30    0.35
  -7   8   4    0.08    0.51
   7  -8  -4   -0.32    0.49
  -7   8   3    2.43    0.67
  -7   8   3    2.43    0.79
   7  -8  -3    0.32    0.38
  -7  -8   3    1.52    0.69
   7  -8  -2    1.15    0.56
   7  -8  -2    0.93    0.49
  -7  -8   2    1.35    0.62
  -7   8   2    1.37    0.44
   7   8  -1    0.52    0.56
   7  -8  -1    1.43    0.49
  -7  -8   1    0.78    0.46
  -7   8   1    0.96    0.49
   7   8   0    0.29    0.39
  -7  -8   0    0.74    0.44
  -7   8   0    1.52    0.62
   7  -8   0    0.79    0.53
  -7   8  -1    9.74    1.25
  -7  -8  -1   10.72    1.25
  -7   8  -1    9.99    1.24
   7  -8   1   10.56    1.41
  -7   8  -2   -0.17    0.36
  -7   8  -2    1.09    0.44
  -7   8  -2   -0.38    0.47
   7  -8   2    0.26    0.49
   7   8   3    0.52    0.45
   7  -8   3    0.04    0.40
   7   8   4    1.62    0.55
   7  -8   4    2.27    0.62
  -7   8  -4    2.28    0.63
   7   8   5    0.39    0.35
   7  -8   5    0.00    0.28
  -7   9   3    1.34    0.49
  -7  -9   3    1.26    0.40
  -7   9   2    1.76    0.48
  -7  -9   2    1.75    0.44
  -7   9   1   10.63    1.06
  -8   0  15    0.24    0.30
  -8   0  14   11.83    1.39
  -8   0  13   -0.55    0.66
  -8   0  13    0.04    0.32
  -8   0  12   11.24    1.54
  -8   0  12   10.38    1.31
  -8   0  11   -0.72    0.59
  -8   0  11    0.74    0.58
  -8   0  10   33.94    2.88
  -8   0  10   36.71    2.70
  -8   0   9   -1.01    0.69
  -8   0   9   -0.40    0.52
  -8   0   8  123.73    5.02
  -8   0   8  119.64    5.06
  -8   0   8  116.35    5.31
  -8   0   8  123.54    4.81
  -8   0   7    0.46    0.43
  -8   0   7    0.31    0.58
  -8   0   7    0.39    0.47
  -8   0   7   -0.33    0.63
  -8   0   7   -0.59    0.63
  -8   0   6   93.78    4.48
  -8   0   6   91.40    4.47
  -8   0   6   87.89    4.45
  -8   0   6   88.82    4.55
  -8   0   6   89.83    4.31
  -8   0   5    0.08    0.50
  -8   0   5    0.16    0.53
  -8   0   5   -0.42    0.72
  -8   0   5   -0.64    0.62
  -8   0   5   -0.71    0.59
  -8   0   5    0.49    0.58
  -8   0   4   75.37    6.32
  -8   0   4   68.74    4.24
  -8   0   4   68.42    3.83
  -8   0   4   73.78    4.12
  -8   0   4   71.72    3.93
  -8   0   4   68.12    3.98
  -8   0   3   -0.08    0.62
  -8   0   3    0.18    0.41
  -8   0   3    0.81    0.68
  -8   0   3   -0.06    0.59
  -8   0   3   -0.25    0.64
  -8   0   2   18.37    2.10
  -8   0   2   18.29    2.20
  -8   0   2   20.03    2.03
  -8   0   2   18.12    2.12
   8   0  -2   15.44    1.85
  -8   0   2   19.12    3.51
  -8   0   1    0.02    0.57
  -8   0   1   -0.50    0.58
  -8   0   1   -0.54    0.51
  -8   0   1   -0.22    0.51
  -8   0   1    0.55    0.69
   8   0  -1   -0.30    0.59
  -8   0   1    1.55    1.30
  -8   0   0   88.54    4.77
  -8   0   0   81.50    4.73
  -8   0   0   87.26    4.49
  -8   0   0   89.10    4.75
  -8   0   0   82.83    4.31
   8   0   0   92.06    4.66
  -8   0   0   92.99    7.25
   8   0   1   -0.59    0.80
  -8   0  -1   -0.62    0.64
  -8   0  -1   -0.10    0.51
  -8   0  -1   -0.11    0.47
   8   0   1    1.26    0.85
  -8   0  -1   -0.28    0.57
  -8   0  -2    8.92    1.62
   8   0   2    9.07    1.77
  -8   0  -2    8.59    1.50
  -8   0  -2    7.84    1.45
  -8   0  -2    7.94    1.50
   8   0   2    8.95    1.52
  -8   0  -2    6.59    1.23
  -8   0  -3    0.00    0.62
   8   0   3   -0.30    0.72
  -8   0  -3   -0.78    0.60
  -8   0  -3    0.09    0.68
   8   0   3   -0.53    0.62
  -8   0  -3   -0.05    0.49
   8   0   4   27.71    2.97
   8   0   4   28.41    2.69
  -8   0  -4   27.47    2.67
  -8   0  -4   26.44    2.59
  -8   0  -4   25.51    2.67
   8   0   5   -0.25    0.63
  -8   0  -5    0.59    0.65
  -8   0  -5    0.29    0.65
  -8   0  -5    1.06    0.93
   8   0   6   31.52    2.77
  -8   0  -6   23.52    2.33
  -8   0  -6   29.23    2.65
  -8   0  -6   26.94    2.66
  -8   0  -7    1.29    0.75
  -8   0  -7   -0.29    0.52
   8   0   7   -0.07    0.56
  -8   0  -8    5.51    1.14
   8   0   8    8.28    1.35
   8   0   9    1.23    0.69
   8   0  10    0.41    0.35
  -8  -1  15   21.96    1.51
  -8   1  15   20.60    1.51
  -8  -1  14   12.91    1.41
  -8   1  14   12.54    1.39
  -8   1  14   13.66    1.23
  -8  -1  13    0.67    0.50
  -8   1  13    1.38    0.55
  -8   1  13    0.51    0.36
  -8  -1  12    2.12    0.75
  -8   1  12    0.84    0.52
  -8   1  12    0.55    0.47
  -8  -1  11   12.49    1.75
  -8   1  11   12.88    1.74
  -8   1  11   15.10    1.62
  -8   1  11   12.55    1.59
  -8  -1  11   14.04    1.50
  -8   1  10   41.24    2.78
  -8  -1  10   39.69    3.12
  -8   1  10   39.51    3.03
  -8   1  10   41.53    2.87
  -8   1  10   39.28    2.59
  -8  -1  10   39.97    2.67
  -8   1  10   37.34    2.77
  -8   1   9   11.03    1.55
  -8   1   9   12.57    1.69
  -8  -1   9   14.25    1.86
  -8   1   9   13.48    1.82
  -8   1   9   13.16    1.61
  -8  -1   9   11.72    1.54
  -8   1   9    9.98    1.55
  -8   1   8    2.10    0.87
  -8   1   8    1.01    0.59
  -8   1   8    0.36    0.59
  -8   1   8    1.21    0.65
  -8   1   8    0.66    0.70
  -8  -1   8    1.42    0.87
  -8   1   8    1.58    0.89
  -8   1   7   20.87    2.17
  -8  -1   7   21.65    2.11
  -8   1   7   21.44    2.22
  -8   1   7   19.21    2.09
  -8   1   7   21.49    2.13
  -8  -1   7   21.54    2.34
  -8   1   7   16.72    2.01
  -8   1   7   20.72    2.18
  -8  -1   6   55.30    3.70
  -8   1   6   59.65    3.63
  -8   1   6   61.35    3.76
  -8   1   6   59.46    3.55
  -8   1   6   56.99    3.56
  -8  -1   6   60.85    3.56
  -8   1   6   57.50    3.62
  -8   1   6   57.16    3.64
  -8   1   6   57.92    3.54
  -8  -1   5   16.11    3.03
  -8  -1   5   22.18    2.28
  -8   1   5   22.97    2.18
  -8   1   5   21.98    2.28
  -8   1   5   21.37    2.22
  -8   1   5   21.34    2.40
  -8  -1   5   25.53    2.61
  -8   1   5   23.46    2.29
  -8  -1   5   22.31    2.22
  -8   1   5   23.59    2.37
  -8   1   5   22.82    2.29
  -8   1   5   20.06    2.20
  -8  -1   4   45.13    4.80
  -8   1   4   50.86    5.27
  -8  -1   4   47.19    3.32
  -8   1   4   49.23    3.38
  -8   1   4   49.00    3.59
  -8  -1   4   52.45    3.69
  -8  -1   4   45.11    3.17
  -8   1   4   45.36    3.27
  -8   1   4   42.81    3.24
  -8   1   4   42.93    3.12
  -8   1   3   35.92    4.34
  -8  -1   3   30.23    3.96
  -8  -1   3   36.31    2.87
  -8  -1   3   35.79    2.80
  -8   1   3   37.08    2.98
  -8   1   3   36.37    3.09
  -8  -1   3   35.78    3.07
  -8   1   3   37.94    2.84
  -8   1   3   37.21    2.80
  -8   1   3   36.41    2.95
  -8  -1   3   37.35    2.95
  -8   1   3   37.11    3.07
  -8   1   3   38.39    2.92
  -8   1   2  128.86    5.43
   8   1  -2  115.97    5.24
  -8  -1   2  121.90    5.07
  -8  -1   2  125.58    5.34
  -8   1   2  125.66    5.51
  -8   1   2  128.26    5.85
  -8  -1   2  122.56    5.66
  -8   1   2  128.04    5.28
  -8   1   2  122.71    5.22
  -8  -1   2  121.08    5.33
  -8   1   2  131.15    5.59
  -8   1   2  119.04    5.46
  -8  -1   2  133.19    8.43
  -8   1   2  121.56    8.23
   8   1  -1   18.60    2.17
  -8  -1   1   16.75    1.89
  -8  -1   1   14.55    1.98
  -8   1   1   16.31    2.06
  -8   1   1   14.94    2.01
  -8  -1   1   16.14    2.04
  -8  -1   1   14.69    1.99
  -8   1   1   18.85    2.11
  -8   1   1   14.41    1.93
  -8   1   1   16.93    2.15
  -8  -1   1   17.08    3.16
  -8   1   1   17.40    3.28
  -8  -1   1   14.21    1.73
  -8   1   1   15.32    1.90
  -8  -1   0   48.77    3.50
  -8   1   0   45.62    3.44
  -8  -1   0   42.04    3.04
  -8   1   0   46.62    3.38
  -8   1   0   44.74    3.28
  -8  -1   0   49.68    3.54
  -8   1   0   46.21    3.38
   8  -1   0   44.73    3.17
   8   1   0   43.55    3.29
  -8  -1   0   46.20    3.10
  -8  -1  -1   70.76    4.31
  -8   1  -1   69.03    4.29
   8  -1   1   65.09    4.43
   8   1   1   63.70    4.42
  -8   1  -1   63.20    3.97
  -8  -1  -1   70.49    4.26
  -8   1  -1   60.93    3.90
  -8   1  -1   63.84    4.00
   8  -1   1   66.75    3.92
   8   1   1   63.60    4.02
  -8  -1  -1   66.55    3.82
   8  -1   2    0.72    0.75
   8   1   2    0.86    0.78
  -8   1  -2    0.32    0.58
  -8   1  -2   -0.66    0.80
  -8  -1  -2    0.65    0.69
  -8   1  -2   -0.12    0.72
   8   1   2   -0.17    0.59
   8  -1   2   -0.10    0.56
  -8  -1  -2    0.64    0.56
  -8   1  -2   -0.01    0.77
  -8  -1  -3   11.77    1.84
  -8   1  -3   11.80    1.83
   8  -1   3    9.71    1.81
   8   1   3   12.16    2.04
  -8   1  -3    9.37    1.64
  -8   1  -3    8.89    1.59
  -8  -1  -3    8.55    1.54
  -8   1  -3    9.39    1.62
   8   1   3    9.62    1.64
   8   1   3   12.81    1.74
   8  -1   3   12.72    1.82
  -8   1  -3   10.22    1.73
   8  -1   4   42.42    3.23
   8   1   4   44.04    3.41
  -8   1  -4   39.60    3.03
  -8   1  -4   42.14    3.40
  -8  -1  -4   47.72    3.60
   8  -1   4   42.40    3.62
   8   1   4   46.39    3.79
  -8  -1  -4   43.58    3.36
  -8   1  -4   38.80    3.08
  -8   1  -4   40.13    3.29
  -8   1  -4   40.37    3.33
   8   1   4   42.72    3.03
  -8   1  -5   31.25    2.70
  -8  -1  -5   33.76    2.90
  -8   1  -5   33.57    2.80
  -8  -1  -5   34.65    3.08
  -8   1  -5   36.52    3.10
   8  -1   5   31.96    2.85
   8   1   5   35.74    3.04
  -8  -1  -5   30.98    2.63
  -8   1  -5   31.98    2.91
   8   1   5   32.54    2.63
  -8  -1  -6    0.98    0.64
  -8   1  -6   -0.02    0.47
   8   1   6   -0.55    0.53
   8  -1   6    0.60    0.61
   8   1   6   -0.58    0.75
  -8   1  -6    0.21    0.43
  -8  -1  -6    0.42    0.63
  -8   1  -6    0.21    0.59
  -8   1  -6    0.38    0.60
  -8  -1  -6    0.59    0.55
  -8  -1  -7   -0.28    0.53
  -8   1  -7    0.83    0.65
  -8   1  -7    0.04    0.52
   8   1   7    0.17    0.54
   8  -1   7   -0.55    0.55
   8   1   7   -0.28    0.57
  -8  -1  -8   23.62    2.20
  -8   1  -8   21.89    2.02
   8  -1   8   27.07    2.31
   8   1   8   24.17    2.24
   8   1   8   23.17    1.94
  -8   1  -8   23.30    2.23
   8   1   9   11.72    1.24
   8   1   9   12.35    1.46
   8  -1   9   14.00    1.57
   8   1  10    0.42    0.46
   8  -1  10   -0.08    0.42
   8  -2 -14   16.96    1.47
  -8  -2  14   18.07    1.55
  -8   2  14   16.58    1.51
  -8   2  14   17.39    1.41
   8  -2 -13    0.90    0.48
  -8   2  13    0.27    0.36
  -8   2  13    0.22    0.34
  -8  -2  13   -0.11    0.41
  -8   2  13   -0.06    0.36
  -8   2  12    0.95    0.45
   8  -2 -12    1.06    0.54
  -8   2  12    0.88    0.50
  -8  -2  12    1.90    0.72
  -8   2  12    0.40    0.57
  -8   2  12    1.42    0.61
  -8   2  11   32.41    2.49
  -8   2  11   30.47    2.33
   8  -2 -11   29.95    2.58
  -8   2  11   33.08    2.29
  -8  -2  11   31.62    2.65
  -8   2  11   27.39    2.38
  -8   2  11   29.57    2.42
  -8   2  11   29.23    2.33
  -8   2  10    3.61    0.96
  -8   2  10    4.65    1.04
  -8  -2  10    4.57    1.31
  -8   2  10    3.27    0.87
  -8   2  10    3.90    1.09
  -8   2  10    3.55    0.84
   8  -2 -10    4.75    1.16
  -8   2  10    3.79    0.91
  -8   2  10    3.65    0.99
  -8  -2   9  364.28    9.41
  -8   2   9  338.59    8.63
  -8   2   9  352.22    8.96
  -8   2   9  351.32    8.75
  -8   2   9  380.19    9.03
  -8   2   9  356.89    8.69
   8  -2  -9  344.32    9.15
  -8   2   9  359.24    8.45
  -8   2   9  369.72    8.71
  -8   2   9  355.77    9.21
  -8   2   8    6.90    1.35
  -8  -2   8    8.73    1.59
  -8   2   8   10.91    1.59
  -8   2   8    6.67    1.38
  -8   2   8    8.32    1.45
  -8   2   8    8.30    1.45
  -8   2   8    9.23    1.45
   8  -2  -8    8.62    1.55
  -8   2   8    8.89    1.45
  -8   2   8    7.76    1.35
  -8   2   8    7.38    1.38
  -8  -2   7   39.90    3.23
  -8   2   7   34.71    2.72
  -8   2   7   41.75    3.16
  -8   2   7   37.22    3.06
  -8   2   7   38.87    2.96
   8  -2  -7   39.04    3.12
  -8   2   7   38.22    2.95
  -8   2   7   39.35    3.09
  -8   2   7   40.64    3.03
  -8   2   7   40.38    3.08
  -8   2   6    1.12    0.78
  -8  -2   6    1.56    0.93
  -8   2   6    2.29    0.78
  -8   2   6    3.02    0.89
  -8   2   6    2.13    0.77
  -8   2   6    2.09    0.85
  -8   2   6    3.30    1.03
  -8   2   6    2.45    0.93
  -8   2   6    2.08    0.82
  -8  -2   5  169.15    6.51
  -8   2   5  162.98    6.19
  -8   2   5  176.02    6.47
  -8   2   5  169.03    6.59
  -8  -2   5  178.70    6.74
  -8   2   5  158.90    5.95
  -8  -2   5  172.57    5.92
  -8   2   5  180.49    6.54
  -8   2   5  174.51    6.29
  -8   2   5  165.88    6.37
  -8   2   4    2.91    1.03
  -8   2   4    0.07    0.67
  -8  -2   4    2.58    0.84
  -8   2   4    3.00    1.06
  -8  -2   4    0.85    0.60
  -8  -2   4    1.95    0.73
  -8   2   4    1.31    0.71
  -8   2   4    0.93    0.65
  -8   2   4    2.24    0.85
  -8  -2   3   46.62    4.85
  -8   2   3   57.36    3.77
  -8  -2   3   53.69    3.72
  -8   2   3   51.87    3.66
  -8  -2   3   58.41    3.72
  -8  -2   3   50.92    3.42
  -8   2   3   57.02    3.71
  -8   2   3   53.64    3.50
  -8   2   3   56.35    3.78
  -8  -2   2  125.89    8.06
  -8  -2   2  124.43    5.39
  -8  -2   2  127.25    5.21
  -8   2   2  118.76    5.53
  -8  -2   2  125.59    5.36
  -8   2   2  122.50    5.43
  -8  -2   2  118.80    5.06
  -8   2   2  114.93    5.21
  -8   2   2  117.01    5.46
   8   2  -2  118.09    7.95
  -8   2   2  120.44    5.61
  -8  -2   2  113.08    5.41
   8   2  -1   90.97    4.82
  -8  -2   1   94.17    4.61
  -8  -2   1   87.92    4.48
  -8   2   1   91.07    4.81
  -8   2   1   97.16    4.84
  -8   2   1   87.55    4.66
  -8  -2   1   96.56    4.81
  -8   2   1   82.18    4.47
  -8  -2   1   84.57    4.34
  -8   2   1   84.56    4.67
   8   2  -1   78.41    6.56
  -8   2   1   84.90    4.71
  -8  -2   1   89.58    4.81
   8   2   0  268.30    8.36
  -8  -2   0  267.49    7.58
  -8  -2   0  264.31    7.96
  -8   2   0  288.66    8.69
  -8   2   0  287.13    8.42
  -8   2   0  275.74    8.34
  -8  -2   0  279.58    8.29
  -8   2   0  280.72    8.24
  -8  -2   0  266.54    7.75
   8  -2   0  253.54    8.49
   8   2   0  275.60    8.98
  -8   2   0  273.04    8.39
  -8   2  -1  105.00    5.29
  -8  -2  -1   98.11    4.96
  -8   2  -1  103.30    5.14
  -8   2  -1  102.29    5.20
  -8  -2  -1   99.98    5.03
  -8   2  -1  101.64    4.96
   8   2   1  104.98    5.27
   8  -2   1   94.32    5.23
   8   2   1  103.08    5.56
  -8  -2  -1  103.69    4.89
  -8   2  -2   41.16    3.35
  -8  -2  -2   38.86    3.23
  -8   2  -2   37.32    3.15
  -8  -2  -2   39.75    3.23
  -8   2  -2   38.40    3.08
  -8   2  -2   38.84    3.27
   8  -2   2   40.77    2.96
   8   2   2   44.06    3.48
   8  -2   2   37.02    3.36
   8   2   2   37.01    3.37
  -8  -2  -2   40.93    3.15
  -8   2  -3    0.70    0.61
  -8   2  -3    2.25    0.89
  -8  -2  -3    1.48    0.85
  -8   2  -3    0.67    0.59
   8   2   3    1.97    0.87
   8  -2   3    1.87    0.85
  -8  -2  -3    1.93    0.97
  -8   2  -3    0.31    0.80
   8  -2   3    2.35    0.90
   8   2   3    1.51    0.76
   8   2   4   16.39    2.15
   8  -2   4   17.36    2.01
  -8   2  -4   17.35    2.17
  -8  -2  -4   18.18    2.29
  -8   2  -4   18.39    2.28
  -8  -2  -4   19.01    2.24
  -8   2  -4   17.85    2.06
  -8   2  -4   19.11    2.34
  -8   2  -4   21.21    2.33
  -8   2  -4   16.02    2.17
   8   2   4   15.97    2.01
  -8   2  -5    0.00    0.57
  -8  -2  -5   -0.14    0.57
  -8   2  -5    1.10    0.69
  -8   2  -5    0.33    0.62
  -8  -2  -5   -0.74    0.78
  -8   2  -5   -0.11    0.53
   8  -2   5    0.86    0.77
   8   2   5    0.04    0.53
   8   2   5    0.91    0.65
  -8   2  -5    0.59    0.69
  -8  -2  -6    5.05    1.21
  -8   2  -6    4.88    1.12
   8   2   6    5.57    1.06
  -8   2  -6    5.29    1.22
   8  -2   6    4.07    1.03
   8   2   6    3.71    1.00
   8   2   6    3.17    1.08
  -8   2  -6    4.75    1.16
  -8   2  -6    3.85    0.89
  -8  -2  -7   32.61    2.68
  -8   2  -7   30.82    2.48
   8   2   7   37.70    2.72
   8  -2   7   37.50    2.74
   8   2   7   38.43    2.90
  -8   2  -7   36.12    2.81
  -8   2  -7   34.79    2.84
  -8   2  -8    3.28    0.94
   8  -2   8    2.81    0.82
   8   2   8    3.06    0.84
   8   2   8    2.35    0.82
  -8   2  -8    2.82    0.72
   8   2   9    2.51    0.66
   8   2   9    2.86    0.69
   8  -2   9    3.66    0.78
   8  -2  10    1.40    0.53
   8   2  10    1.40    0.48
  -8  -3  14    7.94    0.87
  -8   3  14    7.82    0.91
  -8   3  14    9.09    0.98
  -8   3  13    0.94    0.50
  -8   3  13    0.10    0.36
  -8   3  13   -0.04    0.30
  -8  -3  13   -0.41    0.48
  -8   3  13    0.18    0.41
   8  -3 -13   -0.44    0.46
  -8   3  12    3.03    0.73
  -8   3  12    3.06    0.71
  -8   3  12    3.86    0.75
  -8   3  12    3.42    0.84
  -8  -3  12    2.20    0.65
  -8   3  12    2.76    0.79
  -8   3  12    3.36    0.80
   8  -3 -12    3.54    0.86
   8  -3 -11    4.30    1.03
  -8   3  11    6.09    1.12
  -8   3  11    5.38    1.08
  -8   3  11    6.66    1.07
  -8   3  11    5.11    1.06
  -8   3  11    7.33    1.21
  -8  -3  11    4.78    1.11
  -8   3  11    5.60    1.02
  -8   3  11    6.86    1.08
  -8   3  11    8.31    1.37
   8  -3 -10   51.33    3.52
  -8   3  10   52.32    3.24
  -8   3  10   56.57    3.37
  -8   3  10   53.10    3.15
  -8   3  10   52.33    3.26
  -8  -3  10   58.02    3.58
  -8   3  10   51.60    3.15
  -8   3  10   54.33    3.35
  -8   3  10   53.32    3.20
  -8   3  10   58.56    3.58
   8  -3  -9    2.81    0.92
  -8   3   9    3.49    0.97
  -8   3   9    4.07    0.93
  -8   3   9    3.15    0.84
  -8   3   9    5.26    1.20
  -8   3   9    3.20    0.87
  -8  -3   9    3.22    0.94
  -8   3   9    3.91    0.89
  -8   3   9    7.81    1.34
  -8   3   9    4.05    1.12
   8  -3  -8   26.46    2.64
  -8   3   8   28.86    2.54
  -8   3   8   29.33    2.59
  -8   3   8   28.70    2.49
  -8   3   8   28.04    2.53
  -8   3   8   28.58    2.67
  -8   3   8   29.14    2.65
  -8  -3   8   32.39    2.85
  -8   3   8   28.22    2.34
  -8   3   8   29.74    2.64
  -8   3   7   69.32    4.08
  -8   3   7   68.42    4.08
  -8   3   7   66.77    3.85
  -8   3   7   69.52    4.04
  -8   3   7   68.82    3.91
  -8   3   7   71.03    4.10
  -8  -3   7   75.83    4.19
  -8  -3   7   68.56    4.16
  -8   3   7   67.04    3.92
  -8   3   7   69.92    4.08
  -8   3   6   21.62    2.38
  -8   3   6   22.06    2.35
  -8   3   6   19.32    2.09
  -8   3   6   20.06    2.26
  -8   3   6   21.05    2.21
  -8   3   6   21.34    2.26
  -8  -3   6   21.35    2.23
  -8  -3   6   20.79    2.38
  -8   3   6   22.05    2.33
  -8   3   5    8.01    1.53
  -8   3   5    6.75    1.23
  -8   3   5    8.31    1.49
  -8   3   5    6.75    1.37
  -8  -3   5    6.37    1.34
  -8   3   5    7.99    1.44
  -8  -3   5    7.33    1.39
  -8   3   5    7.78    1.50
  -8   3   4    0.24    0.47
  -8  -3   4   -0.79    0.68
  -8   3   4   -0.43    0.53
  -8   3   4    0.20    0.76
  -8   3   4   -0.68    0.58
  -8   3   4    1.05    0.54
  -8  -3   4   -0.20    0.58
  -8   3   4    0.02    0.53
  -8  -3   3   17.78    2.16
  -8   3   3   19.71    2.18
  -8  -3   3   19.09    1.99
  -8   3   3   19.35    2.19
  -8   3   3   22.79    2.44
  -8   3   3   20.63    2.23
  -8   3   3   21.72    2.35
  -8  -3   3   20.81    2.24
  -8   3   3   17.73    2.18
  -8  -3   2    0.41    0.60
  -8   3   2    0.51    0.56
  -8  -3   2    0.47    0.57
  -8   3   2   -0.40    0.73
  -8  -3   2   -0.38    0.79
  -8   3   2    0.04    0.48
  -8   3   2    0.83    0.74
  -8  -3   2    0.48    0.62
  -8   3   2    0.74    0.72
  -8  -3   1    7.62    1.36
  -8   3   1    7.21    1.41
  -8   3   1    8.21    1.44
  -8  -3   1    8.30    1.41
  -8  -3   1    7.23    1.29
  -8   3   1    7.44    1.37
   8  -3  -1    7.42    1.45
   8   3  -1    6.13    1.21
  -8   3   1    8.91    1.54
  -8   3   0   81.08    4.56
  -8   3   0   84.54    4.70
  -8  -3   0   83.14    4.32
  -8   3   0   83.16    4.62
  -8  -3   0   85.51    4.52
  -8   3   0   80.64    4.61
  -8   3   0   83.65    4.43
   8   3   0   81.45    4.72
  -8  -3   0   76.37    4.34
   8  -3   0   75.80    4.50
   8   3   0   77.43    4.63
  -8   3  -1  172.23    6.71
  -8  -3  -1  178.22    6.48
  -8   3  -1  180.73    6.84
  -8   3  -1  181.87    6.98
  -8  -3  -1  185.30    6.72
  -8   3  -1  179.61    6.48
   8   3   1  189.51    7.10
  -8  -3  -1  180.15    6.63
   8  -3   1  171.37    6.73
   8   3   1  167.80    6.79
  -8  -3  -2    9.95    1.61
  -8   3  -2   10.46    1.75
  -8   3  -2   12.56    1.81
  -8   3  -2    9.63    1.53
  -8   3  -2   12.05    1.86
  -8  -3  -2   10.92    1.71
   8   3   2   10.11    1.74
  -8  -3  -2   11.85    1.79
   8  -3   2    8.83    1.65
   8   3   2   11.15    1.80
  -8  -3  -3    3.91    1.05
  -8   3  -3    6.42    1.39
  -8   3  -3    6.02    1.35
  -8  -3  -3    5.24    1.20
  -8   3  -3    5.58    1.33
  -8   3  -3    6.54    1.21
   8   3   3    7.33    1.50
  -8  -3  -3    8.32    1.48
   8  -3   3    6.63    1.39
   8   3   3    6.18    1.41
  -8   3  -4   -0.05    0.55
  -8   3  -4    0.67    0.73
  -8  -3  -4    0.48    0.54
  -8   3  -4   -0.57    0.57
  -8   3  -4    0.48    0.64
   8  -3   4    0.27    0.67
   8   3   4    0.03    0.65
   8   3   4    0.58    0.50
  -8  -3  -4   -0.03    0.48
  -8   3  -4   -0.26    0.60
  -8  -3  -5   -0.10    0.72
  -8   3  -5   -0.48    0.64
  -8   3  -5    0.48    0.63
  -8   3  -5    0.96    0.66
   8   3   5    0.31    0.68
   8  -3   5    0.67    0.49
   8   3   5    0.92    0.62
   8  -3   5   -0.63    0.59
  -8   3  -5    0.29    0.53
   8   3   6    6.02    1.09
  -8  -3  -6    5.50    1.18
  -8   3  -6    4.96    1.09
  -8   3  -6    4.54    1.08
   8  -3   6    6.11    1.22
   8   3   6    5.38    1.15
   8   3   6    4.60    1.09
  -8   3  -6    4.53    1.23
   8  -3   6    3.93    1.01
   8  -3   7   20.78    1.89
   8   3   7   19.10    1.95
  -8   3  -7   17.90    1.72
   8   3   7   18.55    1.70
  -8   3  -7   17.72    1.96
  -8   3  -7   19.15    2.09
   8  -3   7   16.67    1.68
   8   3   7   17.93    1.86
   8   3   8   13.11    1.49
  -8   3  -8    8.81    1.29
   8   3   8   10.38    1.16
  -8   3  -8   10.09    1.44
   8   3   8   10.31    1.35
   8  -3   8   11.29    1.32
   8  -3   8   11.44    1.48
   8   3   9    0.48    0.33
   8   3   9    1.21    0.51
   8  -3   9    1.53    0.57
  -8   4  13    0.28    0.25
  -8   4  13    0.09    0.26
  -8  -4  13    0.30    0.23
  -8   4  13    0.07    0.29
  -8   4  13   -0.36    0.31
  -8   4  12    5.30    0.92
  -8   4  12    7.84    1.05
  -8   4  12    7.15    0.98
  -8   4  12    9.24    1.17
  -8  -4  12    6.85    1.00
  -8   4  12    7.86    1.00
  -8   4  12    6.64    1.02
  -8   4  12    6.49    0.88
  -8   4  11    1.55    0.57
  -8   4  11    1.58    0.53
  -8   4  11    1.58    0.60
  -8   4  11    1.04    0.53
  -8   4  11    1.40    0.57
  -8  -4  11    0.47    0.36
  -8   4  11    2.09    0.62
  -8   4  11    0.83    0.45
  -8   4  11    1.41    0.58
  -8   4  10   14.67    1.64
  -8   4  10   14.87    1.67
  -8   4  10   13.89    1.57
  -8   4  10   14.86    1.69
  -8  -4  10   14.97    1.72
  -8   4  10   13.25    1.62
  -8   4  10   15.26    1.71
  -8   4  10   13.08    1.67
  -8   4   9    1.82    0.69
  -8   4   9    2.82    0.92
  -8   4   9    2.19    0.94
  -8   4   9    2.53    0.85
  -8   4   9    1.71    0.61
  -8   4   9    1.20    0.67
  -8   4   9    1.08    0.64
  -8  -4   9    1.89    0.69
  -8  -4   9    3.05    0.77
  -8   4   8   -0.36    0.63
  -8   4   8   -0.21    0.65
  -8   4   8    0.27    0.52
  -8   4   8    0.75    0.67
  -8   4   8   -0.37    0.52
  -8   4   8    0.48    0.50
  -8   4   8   -0.54    0.71
  -8  -4   8   -0.17    0.56
  -8  -4   8    0.38    0.61
  -8   4   7   27.38    2.57
  -8   4   7   29.59    2.59
  -8   4   7   26.46    2.37
  -8   4   7   31.35    2.69
  -8   4   7   28.12    2.52
  -8   4   7   30.27    2.63
  -8  -4   7   27.83    2.62
  -8   4   7   29.94    2.57
  -8  -4   7   31.16    2.47
  -8   4   6   41.23    3.19
  -8   4   6   41.76    3.09
  -8   4   6   37.55    2.80
  -8   4   6   44.64    3.20
  -8   4   6   42.10    3.10
  -8  -4   6   44.09    2.99
  -8  -4   6   46.10    3.38
  -8   4   6   43.41    3.18
  -8   4   5    7.85    1.39
  -8  -4   5    8.29    1.58
  -8   4   5   10.09    1.67
  -8   4   5   11.46    1.58
  -8   4   5   10.62    1.63
  -8  -4   5   11.08    1.52
   8  -4  -5   11.92    1.65
  -8   4   5   11.22    1.63
  -8   4   4   19.05    2.19
  -8   4   4   19.76    2.17
  -8  -4   4   18.53    2.21
  -8   4   4   18.72    2.07
  -8   4   4   17.01    1.98
  -8  -4   4   19.86    2.08
  -8   4   4   18.98    2.22
  -8   4   3    1.47    0.96
  -8   4   3    1.32    0.52
  -8   4   3    0.41    0.48
  -8  -4   3    1.93    0.89
  -8   4   3    1.59    0.77
  -8  -4   3   -0.49    0.49
  -8   4   3    0.13    0.65
  -8   4   2    0.76    0.58
  -8  -4   2    1.02    0.62
  -8   4   2    1.37    0.87
  -8   4   2    1.78    0.78
  -8  -4   2    1.06    0.56
  -8   4   2    1.26    0.61
  -8  -4   1    2.27    0.82
  -8   4   1    3.56    0.97
  -8   4   1    2.85    0.89
  -8  -4   1    4.06    0.98
  -8   4   1    2.84    0.93
  -8   4   1    1.75    0.77
  -8   4   0   48.90    3.49
  -8  -4   0   48.20    3.24
  -8   4   0   45.62    3.50
  -8   4   0   45.14    3.17
   8   4   0   45.94    3.55
  -8  -4   0   44.94    3.33
  -8   4   0   46.21    3.39
  -8   4  -1   51.61    3.58
  -8  -4  -1   43.63    3.08
  -8   4  -1   47.00    3.48
  -8  -4  -1   41.69    3.13
  -8   4  -1   57.20    3.84
  -8   4  -1   44.38    3.10
   8   4   1   43.44    3.44
   8  -4   1   43.76    3.14
   8   4   1   42.77    3.17
  -8  -4  -1   46.90    3.39
  -8   4  -2    0.71    0.75
  -8   4  -2    0.40    0.53
  -8   4  -2    1.33    0.88
  -8  -4  -2    0.69    0.68
  -8  -4  -2    1.12    0.68
   8   4   2    1.37    0.81
  -8  -4  -2    0.31    0.50
  -8   4  -2    0.08    0.48
  -8  -4  -3    3.55    0.91
  -8   4  -3    4.01    1.12
  -8   4  -3    5.04    1.21
  -8   4  -3    4.55    1.17
  -8  -4  -3    4.40    1.03
   8   4   3    2.04    0.95
   8  -4   3    4.12    1.15
  -8   4  -4    0.51    0.61
  -8   4  -4   -0.48    0.63
  -8   4  -4   -0.04    0.52
   8   4   4    0.09    0.61
   8  -4   4    0.37    0.69
  -8   4  -5   -0.31    0.64
  -8   4  -5   -0.11    0.43
  -8   4  -5    0.17    0.61
   8   4   5   -0.19    0.62
   8   4   5   -0.27    0.53
  -8   4  -5    0.00    0.49
   8  -4   5    1.09    0.79
  -8   4  -6   -0.03    0.56
   8   4   6   -0.31    0.52
   8   4   6   -0.16    0.45
  -8   4  -6   -0.56    0.54
  -8   4  -6   -0.40    0.44
   8  -4   6   -0.28    0.46
   8   4   6    0.78    0.59
   8   4   6   -0.15    0.49
  -8   4  -7    9.36    1.39
   8  -4   7    9.38    1.25
   8   4   7    9.37    1.18
  -8   4  -7    9.38    1.35
   8  -4   7    8.66    1.16
   8   4   7    9.82    1.34
   8   4   7    8.78    1.26
  -8   4  -8    5.55    0.97
   8   4   8    5.26    0.83
   8   4   8    5.78    0.94
   8   4   8    6.35    0.96
  -8   4  -8    4.92    0.93
   8  -4   8    4.83    0.84
   8   4   9   -0.29    0.29
  -8   5  12   31.76    1.82
  -8   5  12   33.59    1.93
  -8   5  12   34.74    1.82
  -8   5  12   33.38    1.84
  -8   5  12   35.07    1.99
  -8   5  11    9.62    1.21
  -8  -5  11    9.20    1.09
  -8   5  11    8.76    1.13
  -8   5  11    8.07    1.03
  -8   5  11   10.87    1.27
  -8   5  11    9.20    1.09
  -8   5  11    9.67    1.16
  -8   5  11    8.16    1.10
  -8   5  11   10.21    1.29
  -8   5  10    1.35    0.63
  -8   5  10    0.54    0.46
  -8   5  10    0.60    0.51
  -8   5  10    1.47    0.51
  -8   5  10    1.09    0.54
  -8   5  10    0.76    0.48
  -8  -5  10    1.22    0.52
  -8   5  10    1.05    0.61
  -8   5   9    0.84    0.57
  -8   5   9    0.93    0.51
  -8   5   9    0.39    0.47
  -8   5   9   -0.02    0.46
  -8   5   9    0.98    0.58
  -8   5   9    0.78    0.48
  -8  -5   9    1.64    0.73
  -8   5   9    0.22    0.54
  -8   5   8    1.81    0.84
  -8   5   8    1.09    0.58
  -8   5   8    2.53    0.80
  -8   5   8    1.79    0.74
  -8   5   8    1.67    0.73
  -8  -5   8    2.75    0.91
  -8   5   8    1.46    0.59
  -8   5   8    0.92    0.64
  -8   5   7   74.66    4.08
  -8   5   7   63.83    3.61
  -8   5   7   72.27    3.62
  -8   5   7   70.07    3.84
  -8  -5   7   64.28    3.68
  -8   5   7   66.70    3.69
  -8   5   7   65.34    3.65
  -8   5   6   22.13    2.29
  -8   5   6   18.83    1.95
   8  -5  -6   22.63    2.25
  -8   5   6   21.09    2.01
  -8   5   6   25.25    2.39
  -8  -5   6   22.58    2.30
  -8   5   6   20.40    2.09
  -8   5   6   18.78    2.02
   8  -5  -5   54.47    3.40
  -8   5   5   53.96    3.40
  -8  -5   5   56.39    3.64
  -8   5   5   56.50    3.48
  -8   5   5   50.19    3.29
  -8   5   5   57.08    3.68
  -8   5   4    6.91    1.32
  -8   5   4    8.05    1.36
  -8  -5   4    6.87    1.33
   8  -5  -4    6.11    1.31
  -8   5   4    6.80    1.31
  -8   5   4    7.92    1.48
  -8   5   3    3.57    1.02
  -8   5   3    2.04    0.74
  -8  -5   3    3.53    0.95
  -8   5   3    2.56    0.90
   8  -5  -3    2.39    0.86
  -8   5   3    3.73    0.94
  -8   5   2   -0.16    0.51
  -8   5   2   -0.06    0.72
  -8   5   2    0.13    0.68
   8  -5  -2    0.99    0.74
  -8  -5   2    0.38    0.72
  -8   5   2    0.14    0.66
  -8   5   1    0.69    0.62
  -8   5   1    0.49    0.55
  -8   5   1    0.13    0.46
   8  -5  -1    0.60    0.81
  -8  -5   1   -0.02    0.66
  -8   5   1    0.59    0.41
   8   5   0   16.29    2.07
  -8   5   0   16.95    2.04
  -8   5   0   16.84    1.85
  -8   5   0   15.74    2.07
  -8   5   0   14.41    1.80
  -8  -5   0   17.34    2.10
   8  -5   0   15.08    2.02
  -8   5  -1   10.75    1.60
  -8   5  -1   12.19    1.76
  -8   5  -1   12.92    1.87
  -8  -5  -1   10.85    1.63
   8  -5   1   11.11    1.80
   8   5   1   11.22    1.74
  -8   5  -2   18.94    2.05
  -8   5  -2   19.74    2.18
  -8   5  -2   19.01    2.19
  -8  -5  -2   21.08    2.22
   8  -5   2   20.74    2.37
   8   5   2   19.50    2.23
  -8   5  -3    7.38    1.28
  -8   5  -3    7.34    1.35
  -8   5  -3    8.29    1.45
   8   5   3    8.59    1.49
   8  -5   3    8.24    1.50
  -8  -5  -3   11.04    1.60
  -8   5  -4    0.20    0.55
  -8   5  -4    0.26    0.53
  -8   5  -4   -0.22    0.52
  -8   5  -4   -0.24    0.44
   8  -5   4    0.12    0.62
   8   5   4   -0.18    0.57
   8   5   4   -0.75    0.54
  -8   5  -5   13.49    1.69
  -8   5  -5   12.75    1.57
   8  -5   5   14.30    1.73
  -8   5  -5   14.25    1.76
   8   5   5   13.61    1.70
   8   5   5   11.51    1.49
   8   5   6    0.37    0.55
   8   5   6    0.19    0.37
  -8   5  -6   -0.28    0.50
   8  -5   6    0.32    0.46
  -8   5  -6    0.76    0.37
   8   5   6   -0.28    0.44
   8   5   6   -0.41    0.47
   8   5   7    0.29    0.43
   8   5   7   -0.12    0.30
   8   5   7    0.56    0.50
   8   5   7    0.40    0.37
  -8   5  -7   -0.55    0.50
   8  -5   7   -0.70    0.43
  -8   5  -7    0.12    0.37
  -8   5  -8    0.62    0.39
  -8   5  -8   -0.17    0.30
   8  -6 -11   19.26    1.50
  -8   6  11   18.10    1.35
  -8   6  11   21.74    1.48
  -8   6  11   19.11    1.41
  -8   6  11   21.23    1.50
  -8   6  10    0.18    0.36
  -8   6  10    0.08    0.33
  -8   6  10   -0.05    0.31
   8  -6 -10    0.11    0.34
  -8   6  10    0.31    0.35
  -8   6   9    0.42    0.35
  -8   6   9   -0.01    0.38
  -8   6   9    1.96    0.63
  -8  -6   9    0.86    0.46
   8  -6  -9    0.28    0.47
  -8   6   9    2.01    0.67
  -8   6   8    6.03    1.04
   8  -6  -8    5.17    0.99
  -8   6   8    5.79    1.07
  -8   6   8    6.37    1.08
  -8   6   8    7.77    1.15
  -8  -6   8    6.55    1.02
   8  -6  -7   14.50    1.70
  -8   6   7   15.76    1.69
  -8   6   7   17.65    1.77
  -8   6   7   18.57    1.93
  -8   6   7   16.15    1.71
  -8  -6   7   18.23    1.76
   8  -6  -6  116.38    4.71
  -8   6   6  115.94    4.60
  -8   6   6  122.66    4.71
  -8   6   6  122.61    4.95
  -8   6   6  118.17    4.53
  -8  -6   6  123.96    4.76
   8  -6  -5   25.80    2.20
  -8   6   5   27.55    2.30
  -8   6   5   27.75    2.23
  -8   6   5   27.75    2.29
  -8   6   5   28.66    2.45
  -8   6   4   54.60    3.45
  -8   6   4   51.09    3.09
  -8   6   4   55.21    3.08
  -8   6   4   54.69    3.37
   8  -6  -4   54.21    3.16
  -8   6   4   50.19    3.04
  -8   6   3   -0.35    0.42
  -8   6   3    1.19    0.68
  -8   6   3    0.32    0.47
   8  -6  -3   -0.22    0.42
  -8   6   3   -0.12    0.56
  -8   6   2   11.08    1.45
  -8   6   2   12.03    1.63
  -8   6   2   10.98    1.53
   8  -6  -2   10.68    1.60
  -8  -6   2    9.24    1.52
  -8   6   2   10.03    1.33
  -8   6   1   23.46    1.96
  -8   6   1   24.29    2.29
  -8   6   1   22.98    2.11
   8  -6  -1   23.95    2.36
  -8  -6   1   22.93    2.26
   8   6   0    0.45    0.73
  -8   6   0    1.79    0.72
  -8   6   0    1.89    0.89
  -8   6   0    0.55    0.53
  -8  -6   0    1.76    0.82
   8  -6   0    0.85    0.69
  -8   6  -1   13.66    1.63
  -8   6  -1   14.91    1.85
  -8   6  -1   15.57    1.94
  -8  -6  -1   17.29    1.94
   8  -6   1   15.70    1.97
   8   6   1   18.68    2.06
  -8   6  -2    3.59    0.91
  -8   6  -2    2.45    0.80
  -8   6  -2    2.26    0.88
  -8  -6  -2    2.86    0.84
   8   6   2    2.13    0.76
   8  -6   2    1.99    0.73
  -8   6  -3   14.56    1.67
  -8   6  -3   13.18    1.63
   8  -6   3   16.25    1.88
   8   6   3   12.96    1.56
  -8   6  -3   13.86    1.47
  -8   6  -4   43.80    2.65
  -8   6  -4   41.26    2.62
   8   6   4   41.43    2.52
   8  -6   4   46.48    2.94
  -8   6  -4   44.09    2.86
   8   6   4   51.01    3.00
  -8   6  -5    5.52    1.04
  -8   6  -5    4.96    0.85
   8   6   5    3.98    0.89
   8   6   5    4.20    0.76
  -8   6  -5    5.41    0.96
   8  -6   5    4.38    0.91
   8   6   6   13.75    1.30
   8   6   6   13.13    1.21
  -8   6  -6   12.77    1.36
   8   6   6   12.31    1.26
  -8   6  -6   10.96    1.20
   8  -6   6   11.71    1.18
  -8   7   9   -0.18    0.27
  -8   7   9   -0.66    0.38
   8  -7  -9    0.02    0.30
  -8   7   9    0.25    0.30
  -8   7   9   -0.35    0.32
  -8   7   9   -0.36    0.35
  -8   7   8    0.62    0.46
  -8   7   8   -0.48    0.31
   8  -7  -8    0.33    0.32
  -8   7   8   -0.47    0.37
  -8   7   8   -0.20    0.35
  -8   7   8    0.48    0.30
  -8   7   7    0.90    0.40
  -8   7   7    1.25    0.52
   8  -7  -7    0.76    0.51
  -8   7   7    2.07    0.59
  -8   7   7    0.58    0.36
  -8   7   7    0.68    0.38
  -8   7   6    2.43    0.71
  -8   7   6    2.62    0.66
   8  -7  -6    2.56    0.65
  -8   7   6    1.94    0.74
  -8   7   6    2.55    0.68
   8  -7  -5   13.46    1.40
  -8   7   5   14.38    1.54
  -8   7   5   14.02    1.42
  -8   7   5   16.33    1.69
  -8   7   5   12.78    1.35
  -8   7   4    0.78    0.52
  -8  -7   4    0.60    0.52
  -8   7   4    0.91    0.42
  -8   7   4    0.25    0.41
  -8   7   4    0.89    0.44
  -8   7   3    2.60    0.69
  -8  -7   3    1.71    0.61
  -8   7   3    2.50    0.61
   8  -7  -3    1.45    0.57
  -8   7   3    2.04    0.76
   8   7  -2    0.11    0.44
  -8   7   2    0.64    0.49
  -8   7   2    0.15    0.36
   8  -7  -2   -0.17    0.35
  -8  -7   2    0.13    0.48
   8   7  -1    0.00    0.44
  -8   7   1   -0.01    0.38
  -8   7   1    1.29    0.58
  -8   7   1    1.22    0.51
  -8  -7   1    0.78    0.52
   8  -7  -1    1.24    0.69
  -8   7   0    3.21    0.77
  -8   7   0    2.88    0.79
  -8   7   0    3.09    0.82
  -8  -7   0    3.56    0.87
   8  -7   0    3.20    0.85
   8   7   0    2.62    0.77
  -8   7  -1    2.53    0.59
  -8   7  -1    3.46    0.78
  -8   7  -1    2.96    0.73
  -8  -7  -1    4.28    0.88
   8  -7   1    3.07    0.83
   8   7   1    1.17    0.60
  -8   7  -2   -0.23    0.39
   8  -7   2   -0.26    0.37
  -8   7  -2   -0.15    0.34
   8   7   2    0.19    0.45
  -8   7  -3    8.03    1.06
  -8   7  -3    8.75    1.06
  -8   7  -3    8.85    1.14
   8  -7   3    9.10    1.25
   8   7   3    8.93    1.03
   8   7   3    9.86    1.25
  -8   7  -4   12.39    1.34
   8  -7   4   12.74    1.32
  -8   7  -4   12.14    1.20
   8   7   4   11.89    1.24
  -8   7  -5   11.69    1.16
   8   7   5   11.81    1.10
  -8   8   6    8.03    0.94
  -8  -8   6    9.34    0.95
  -8   8   5    2.20    0.53
  -8  -8   5    2.80    0.60
  -8   8   4    2.83    0.60
   8   8  -4    2.66    0.64
  -8  -8   4    2.80    0.60
  -8   8   3    4.62    0.83
  -8  -8   3    4.55    0.77
  -8   8   3    3.61    0.66
   8   8  -3    3.46    0.68
  -8   8   2   -0.26    0.37
  -8   8   2   -0.24    0.46
  -8  -8   2    0.09    0.37
  -8   8   2    0.05    0.28
   8   8  -2   -0.03    0.40
  -8   8   1    1.78    0.51
  -8   8   1    2.35    0.62
  -8  -8   1    1.65    0.50
   8  -8  -1    1.34    0.44
   8   8  -1    0.40    0.38
  -8   8   0    0.62    0.37
   8  -8   0    0.22    0.30
  -8  -8   0    0.75    0.41
  -8   8   0    0.12    0.29
   8  -8   1    2.72    0.59
  -9   0  14   30.86    1.75
  -9   0  14   32.94    1.85
  -9   0  13   -0.07    0.34
  -9   0  12    0.18    0.41
  -9   0  11    0.05    0.40
  -9   0  10   -0.02    0.44
  -9   0   9   -0.27    0.63
  -9   0   9   -0.13    0.50
  -9   0   8   12.20    1.65
  -9   0   8    9.69    1.35
  -9   0   8    9.38    1.59
  -9   0   7   -0.20    0.55
  -9   0   7   -0.37    0.49
  -9   0   7   -0.39    0.72
  -9   0   6   20.60    2.14
  -9   0   6   20.29    2.15
  -9   0   6   20.28    2.33
  -9   0   5   -0.85    0.52
  -9   0   5   -0.31    0.52
  -9   0   5    0.65    0.61
  -9   0   5    0.29    0.41
  -9   0   4    0.65    0.61
  -9   0   4    1.63    0.63
  -9   0   4    1.43    0.75
  -9   0   4    0.83    0.50
  -9   0   3   -0.08    0.61
  -9   0   3    0.42    0.49
  -9   0   3   -0.38    0.60
  -9   0   2    0.25    0.45
  -9   0   2    0.56    0.60
  -9   0   2    0.18    0.47
   9   0  -2   -0.19    0.48
  -9   0   2   -0.09    0.61
  -9   0   1   -0.48    0.65
  -9   0   1   -0.28    0.68
  -9   0   1    0.06    0.40
   9   0  -1    0.18    0.58
   9   0  -1   -0.52    1.08
  -9   0   0   31.24    2.88
  -9   0   0   35.25    3.05
  -9   0   0   30.25    2.65
   9   0   0   27.15    2.54
   9   0   0   31.88    3.19
  -9   0  -1    0.17    0.54
   9   0   1    0.21    0.56
   9   0   1   -0.09    0.76
  -9   0  -1   -0.38    0.62
  -9   0  -2   45.41    3.39
  -9   0  -2   56.63    3.88
   9   0   2   51.96    3.48
   9   0   2   50.56    3.96
  -9   0  -3   -0.63    0.65
  -9   0  -3    0.34    0.73
  -9   0  -3    0.16    0.51
   9   0   3   -0.26    0.67
   9   0   3   -0.54    0.74
  -9   0  -4    9.87    1.48
  -9   0  -4    8.11    1.40
   9   0   4   10.28    1.61
  -9   0  -4    8.84    1.48
  -9   0  -5    0.28    0.50
  -9   0  -5   -0.68    0.59
   9   0   5   -0.74    0.55
  -9   0  -5   -0.31    0.59
   9   0   6    6.47    1.16
  -9   0  -6    6.00    1.02
  -9   0  -6    6.49    1.18
   9   0   7    0.87    0.61
  -9   0  -7    0.44    0.43
   9   0   8    1.32    0.51
  -9   1  13   14.60    1.41
  -9  -1  13   12.75    1.32
  -9  -1  13   10.72    1.24
  -9   1  13    9.27    1.08
  -9  -1  12   18.90    1.77
  -9   1  12   18.37    1.67
  -9  -1  11    0.43    0.56
  -9   1  11    0.11    0.43
  -9   1  10    0.50    0.33
  -9   1  10    1.08    0.54
  -9  -1  10    0.36    0.45
  -9   1  10    0.49    0.53
  -9   1   9    4.95    0.96
  -9  -1   9    4.81    1.13
  -9   1   9    4.71    1.03
  -9   1   9    4.83    1.09
  -9  -1   9    4.22    0.98
  -9   1   9    4.87    1.00
  -9   1   8   28.91    2.44
  -9  -1   8   28.18    2.53
  -9   1   8   27.27    2.35
  -9   1   8   29.97    2.38
  -9   1   8   30.87    2.76
  -9  -1   8   31.37    2.77
  -9   1   8   25.78    2.25
  -9  -1   7  217.77    6.40
  -9   1   7  217.10    6.87
  -9  -1   7  218.46    7.03
  -9   1   7  219.93    6.66
  -9   1   7  210.72    6.48
  -9   1   7  233.61    7.73
  -9  -1   7  228.09    7.58
  -9   1   7  217.52    6.73
  -9   1   6   45.56    3.05
  -9  -1   6   46.46    3.09
  -9   1   6   41.87    3.11
  -9  -1   6   42.56    3.14
  -9   1   6   46.29    3.03
  -9   1   6   43.65    3.08
  -9   1   6   48.31    3.56
  -9  -1   6   45.33    3.44
  -9   1   6   42.79    3.13
  -9  -1   5    6.77    1.23
  -9   1   5    4.96    1.17
  -9   1   5    7.15    1.26
  -9   1   5    6.15    1.36
  -9  -1   5    6.91    1.43
  -9   1   5    5.00    1.09
  -9  -1   5    5.34    1.14
  -9  -1   4    0.48    0.47
  -9   1   4   -0.64    0.77
  -9  -1   4    0.19    0.43
  -9   1   4    0.19    0.53
  -9   1   4    0.26    0.59
  -9  -1   4    0.60    0.55
   9   1  -4    0.04    0.48
  -9   1   4   -0.32    0.77
  -9  -1   3   26.45    2.40
  -9   1   3   25.31    2.27
  -9  -1   3   28.35    2.63
  -9   1   3   24.88    2.51
  -9  -1   3   24.10    2.31
  -9   1   3   26.18    2.59
   9   1  -3   23.40    2.33
  -9   1   3   22.08    2.48
  -9  -1   3   23.99    2.62
  -9  -1   2    0.66    0.51
  -9  -1   2    1.51    0.73
  -9   1   2    0.79    0.53
  -9   1   2    2.65    0.96
  -9   1   2    2.65    0.84
  -9  -1   2    1.54    0.83
  -9   1   2    2.74    0.80
   9   1  -2    2.18    0.80
  -9   1   2    1.19    0.69
  -9  -1   2    1.77    0.87
  -9  -1   1    2.48    0.83
  -9   1   1    2.64    0.86
  -9   1   1    1.85    0.73
  -9   1   1    1.27    0.59
  -9  -1   1    3.24    1.03
  -9   1   1    2.82    0.93
   9   1  -1    3.37    1.01
   9  -1  -1    1.47    0.70
   9   1  -1    1.35    0.79
  -9  -1   0    2.45    0.78
  -9   1   0    1.76    0.89
  -9   1   0    1.46    0.91
  -9   1   0    0.59    0.51
  -9  -1   0    0.90    0.77
  -9   1   0    2.96    0.99
   9   1   0    0.13    0.61
   9  -1   0    1.35    0.85
   9   1   0    0.56    0.66
  -9  -1  -1   10.31    1.71
  -9   1  -1    9.09    1.64
  -9   1  -1    9.34    1.53
  -9   1  -1   10.01    1.58
  -9  -1  -1    8.68    1.59
  -9   1  -1   11.16    1.72
   9   1   1   10.47    1.68
   9  -1   1    9.09    1.44
   9  -1   1   10.52    1.92
   9   1   1   10.51    1.85
  -9  -1  -2    0.50    0.82
  -9   1  -2    0.41    0.67
  -9   1  -2    0.73    0.66
  -9   1  -2   -0.13    0.41
   9  -1   2    1.21    0.91
   9   1   2    0.45    0.72
   9   1   2    0.13    0.57
   9  -1   2    0.24    0.51
  -9  -1  -2    1.30    0.86
  -9   1  -2    0.24    0.52
  -9  -1  -3   11.12    1.69
  -9   1  -3   11.54    1.68
  -9  -1  -3   11.93    1.79
  -9   1  -3   12.93    1.85
  -9   1  -3    8.71    1.45
   9  -1   3   13.36    1.73
   9   1   3   10.10    1.60
   9  -1   3   13.14    1.96
   9   1   3   13.69    1.98
  -9   1  -4    3.41    0.99
  -9  -1  -4    4.08    1.16
  -9   1  -4    2.71    0.87
   9  -1   4    4.56    1.12
   9   1   4    3.74    0.95
  -9  -1  -4    4.54    1.20
  -9   1  -4    4.15    0.92
  -9   1  -5    5.33    1.11
  -9  -1  -5    8.00    1.36
  -9   1  -5    5.49    1.24
   9  -1   5    6.09    1.17
   9   1   5    6.61    1.23
  -9  -1  -5    4.93    1.08
  -9   1  -5    5.47    1.10
   9  -1   6    6.41    1.17
   9   1   6    6.27    1.21
  -9   1  -6    4.18    0.98
  -9  -1  -6    6.08    1.13
  -9   1  -6    4.48    0.98
   9  -1   7   25.77    1.99
   9   1   7   27.57    2.13
  -9  -1  -7   23.13    1.99
  -9   1  -7   21.82    1.84
   9  -1   8   10.19    1.14
   9   1   8   10.94    1.22
  -9  -2  13   75.72    2.96
  -9   2  13   66.15    2.65
  -9   2  13   76.13    2.90
  -9  -2  13   73.73    2.85
  -9   2  12    1.94    0.60
  -9   2  12    1.78    0.48
  -9  -2  12    1.74    0.57
  -9  -2  12    1.34    0.55
  -9   2  12    1.93    0.58
  -9   2  11    1.07    0.45
  -9   2  11    0.81    0.43
  -9   2  11    0.66    0.44
  -9   2  11    0.48    0.51
  -9  -2  11    0.06    0.43
  -9  -2  11    0.62    0.57
  -9   2  11    0.14    0.33
  -9   2  10    5.69    1.06
  -9   2  10    7.91    1.18
  -9   2  10    6.04    0.97
  -9   2  10    4.83    0.99
  -9  -2  10    5.26    1.01
  -9  -2  10    4.22    0.93
  -9   2  10    6.02    1.07
  -9   2   9   14.49    1.63
  -9   2   9   16.39    1.81
  -9   2   9   12.43    1.55
  -9   2   9   12.52    1.51
  -9   2   9   13.53    1.68
  -9  -2   9   12.21    1.62
  -9  -2   9   13.81    1.75
  -9   2   9   12.55    1.54
  -9  -2   8   87.03    4.40
  -9   2   8   76.83    3.69
  -9   2   8   86.12    3.90
  -9   2   8   85.82    4.18
  -9   2   8   83.54    4.04
  -9   2   8   80.68    4.03
  -9   2   8   84.70    4.39
  -9  -2   8   86.46    4.41
  -9   2   8   80.97    4.08
  -9  -2   7   59.52    3.71
  -9   2   7   59.62    3.64
  -9   2   7   62.17    3.52
  -9   2   7   61.68    3.61
  -9   2   7   61.81    3.86
  -9  -2   7   63.32    3.85
  -9   2   7   63.98    3.73
  -9  -2   6  290.98    8.21
  -9   2   6  304.05    8.29
  -9   2   6  294.24    7.93
  -9   2   6  289.47    7.87
  -9   2   6  294.67    8.46
  -9  -2   6  298.84    8.54
  -9   2   6  298.87    8.32
  -9  -2   5   53.91    3.57
  -9   2   5   61.17    3.78
  -9  -2   5   56.67    3.32
  -9   2   5   54.52    3.59
  -9   2   5   57.32    3.58
  -9   2   5   54.01    3.71
  -9  -2   5   54.37    3.75
  -9   2   5   55.73    3.67
  -9  -2   4    5.31    1.23
  -9   2   4    5.98    1.32
  -9   2   4    5.07    1.16
  -9   2   4    7.13    1.40
  -9   2   4    5.01    1.08
  -9  -2   4    6.72    1.26
  -9   2   4    8.36    1.46
  -9   2   4    4.77    1.19
  -9  -2   4    5.31    1.23
  -9   2   4    8.06    1.53
  -9  -2   3    0.35    0.55
  -9   2   3    0.26    0.55
  -9   2   3    0.24    0.55
  -9   2   3    0.60    0.71
  -9   2   3    0.31    0.53
  -9  -2   3    0.23    0.49
  -9   2   3   -0.20    0.80
  -9  -2   3   -0.59    0.77
  -9   2   3   -0.38    0.54
   9   2  -3   -0.03    0.54
   9   2  -2   37.45    3.03
  -9  -2   2   37.34    2.89
  -9   2   2   34.35    2.97
  -9  -2   2   35.96    2.73
  -9   2   2   38.32    2.96
  -9   2   2   41.39    3.07
  -9  -2   2   34.76    2.87
  -9   2   2   40.68    3.18
  -9  -2   2   36.19    2.69
  -9   2   2   39.05    3.22
  -9  -2   2   33.06    2.94
  -9  -2   1   11.85    1.65
  -9  -2   1   10.61    1.61
  -9   2   1   13.76    1.94
  -9   2   1   12.32    1.76
  -9   2   1   11.91    1.70
  -9   2   1   12.26    1.74
  -9  -2   1   12.49    1.82
  -9  -2   1   10.22    1.49
   9  -2  -1   10.64    1.79
   9   2  -1   12.96    1.98
   9   2  -1   10.74    1.71
  -9  -2   0    1.36    0.69
  -9   2   0    1.27    0.57
  -9   2   0    2.25    0.89
  -9   2   0    2.42    0.86
  -9  -2   0    1.59    0.81
  -9   2   0    2.54    0.97
  -9  -2   0    2.64    0.82
   9  -2   0    2.24    1.00
   9   2   0    1.67    0.83
   9   2   0    1.31    0.78
  -9  -2  -1    9.68    1.61
  -9   2  -1    8.23    1.55
  -9   2  -1   11.91    1.74
  -9   2  -1   12.63    1.79
  -9   2  -1    9.74    1.59
  -9  -2  -1   10.48    1.69
   9  -2   1   11.49    1.88
   9   2   1   10.37    1.78
   9   2   1    9.88    1.67
  -9   2  -2   52.50    3.66
  -9  -2  -2   51.21    3.55
  -9   2  -2   48.22    3.46
  -9  -2  -2   50.26    3.54
  -9   2  -2   44.75    3.25
  -9   2  -2   50.90    3.55
   9   2   2   50.92    3.13
   9   2   2   50.36    3.51
   9  -2   2   50.06    3.64
   9   2   2   52.36    3.82
  -9   2  -3    0.70    0.49
  -9   2  -3   -0.17    0.51
   9   2   3    1.52    0.80
   9  -2   3    0.52    0.58
   9   2   3   -0.32    0.52
  -9  -2  -3    0.89    0.61
  -9   2  -3   -0.27    0.48
  -9  -2  -3    0.13    0.56
  -9   2  -3    0.27    0.63
  -9   2  -4    0.67    0.66
   9  -2   4   -0.31    0.60
   9   2   4    0.71    0.46
   9   2   4    0.42    0.57
  -9  -2  -4    0.24    0.59
  -9   2  -4   -0.03    0.52
  -9  -2  -4    0.48    0.59
  -9   2  -4    0.35    0.42
  -9   2  -5    0.79    0.40
  -9   2  -5    1.28    0.64
   9  -2   5    2.15    0.69
   9   2   5    0.38    0.49
   9   2   5    1.24    0.69
  -9  -2  -5    0.30    0.50
  -9   2  -5    0.26    0.41
  -9   2  -5    0.72    0.53
   9  -2   6   19.08    1.70
   9   2   6   19.63    1.88
  -9   2  -6   16.83    1.79
   9  -2   6   15.83    1.58
  -9  -2  -6   17.24    1.80
  -9   2  -6   16.66    1.68
   9   2   6   19.14    1.65
  -9   2  -7    3.26    0.80
   9   2   7    4.93    0.80
   9   2   7    3.53    0.81
   9  -2   7    3.56    0.73
  -9   2  -7    3.87    0.76
   9   2   8    5.10    0.79
  -9   3  12    0.47    0.33
  -9   3  12    1.20    0.45
  -9  -3  12    1.00    0.40
  -9  -3  12    0.43    0.33
  -9   3  12   -0.13    0.31
  -9   3  11   12.65    1.38
  -9   3  11   12.05    1.27
  -9   3  11   11.85    1.21
  -9   3  11   11.48    1.29
  -9  -3  11   12.18    1.29
  -9  -3  11   11.84    1.38
  -9   3  11    9.64    1.09
  -9   3  10   11.14    1.28
  -9   3  10   13.01    1.49
  -9   3  10   14.08    1.52
  -9   3  10   10.92    1.31
  -9   3  10   14.43    1.53
  -9  -3  10   11.76    1.40
  -9  -3  10   12.71    1.56
  -9   3  10   13.94    1.55
  -9  -3   9   62.66    3.51
  -9   3   9   67.95    3.54
  -9   3   9   62.55    3.11
  -9   3   9   66.05    3.39
  -9   3   9   65.54    3.46
  -9   3   9   67.27    3.36
  -9   3   9   64.71    3.44
  -9  -3   9   64.60    3.40
  -9   3   9   65.31    3.39
  -9   3   8    0.88    0.58
  -9  -3   8    0.02    0.56
  -9   3   8    0.45    0.51
  -9   3   8    0.55    0.65
  -9   3   8   -0.08    0.43
  -9   3   8   -0.34    0.57
  -9   3   8    0.87    0.68
  -9  -3   8   -0.33    0.64
  -9   3   8    0.36    0.48
  -9  -3   7   93.10    4.52
  -9   3   7   92.93    4.43
  -9   3   7   90.98    4.42
  -9   3   7   90.08    4.29
  -9   3   7   92.74    4.32
  -9   3   7   93.65    4.43
  -9  -3   7   85.38    4.17
  -9   3   7   83.54    4.24
  -9  -3   6   15.37    1.91
  -9   3   6   12.81    1.77
  -9   3   6   14.39    1.81
  -9   3   6   15.85    1.89
  -9   3   6   13.46    1.73
  -9  -3   6   14.37    1.79
  -9   3   6   12.95    1.83
  -9  -3   5    0.14    0.69
  -9   3   5    1.20    0.67
  -9   3   5    0.66    0.84
  -9  -3   5   -0.12    0.50
  -9   3   5    0.46    0.49
  -9   3   5   -0.57    0.59
  -9  -3   5   -0.12    0.51
  -9   3   5    0.27    0.65
  -9  -3   4    0.39    0.57
  -9   3   4    1.33    0.75
  -9   3   4    0.33    0.65
  -9  -3   4    1.03    0.64
  -9   3   4    0.59    0.57
  -9   3   4   -0.25    0.54
  -9  -3   4    1.18    0.66
  -9   3   4    0.38    0.52
  -9  -3   3    5.85    1.18
  -9   3   3    7.67    1.42
  -9   3   3    8.13    1.40
  -9   3   3    8.25    1.38
  -9   3   3    8.81    1.42
  -9  -3   3    7.83    1.30
  -9  -3   3    7.28    1.23
  -9   3   3    5.86    1.22
  -9   3   3    4.66    1.18
  -9  -3   3    7.64    1.32
   9   3  -2    0.67    0.66
  -9  -3   2   -0.35    0.56
  -9   3   2   -0.66    0.52
  -9   3   2    0.52    0.53
  -9   3   2   -0.01    0.63
  -9   3   2    0.46    0.57
  -9  -3   2    0.37    0.44
  -9  -3   2   -0.39    0.50
   9  -3  -2   -0.34    0.67
   9   3  -2   -0.16    0.53
  -9   3   2    0.21    0.59
  -9   3   1    0.31    0.74
  -9   3   1    1.59    0.81
  -9   3   1    0.98    0.69
  -9   3   1    0.62    0.61
  -9  -3   1    0.52    0.51
  -9  -3   1    0.07    0.48
   9  -3  -1    0.14    0.51
   9   3  -1   -0.15    0.52
   9   3  -1    0.72    0.82
  -9  -3   0   -0.07    0.57
  -9   3   0   -0.37    0.69
  -9   3   0    0.65    0.60
  -9   3   0   -0.72    0.69
  -9  -3   0    0.03    0.50
  -9  -3   0   -0.14    0.52
   9  -3   0    0.14    0.55
   9   3   0    0.02    0.58
   9   3   0    1.22    0.87
  -9  -3  -1    1.53    0.76
  -9   3  -1    1.44    0.77
  -9   3  -1    0.77    0.61
  -9   3  -1    0.28    0.48
  -9  -3  -1    0.20    0.51
  -9   3  -1    0.48    0.59
  -9  -3  -1    1.13    0.64
   9   3   1    1.57    0.79
   9  -3   1    1.28    0.75
   9   3   1    0.53    0.63
  -9   3  -2    0.36    0.68
  -9   3  -2   -0.64    0.71
  -9  -3  -2   -0.28    0.51
[truncated: 35,844 more chars]
