# Supplementary material for: Synthesis, structure and Hirshfeld surface analysis of 2-oxo-2H-chromen-4-yl penta­noate
Source: Acta Crystallogr E Crystallogr Commun. 2024 Jun 21;80(Pt 7):767–70. doi: 10.1107/S205698902400584X (PMC11223708; doi:10.1107/S205698902400584X)
Supplement: Supplementary file 2 [file e-80-00767-Isup3.hkl]

data_I                                                                          
_shelx_title ' bv1_auto_a.res in P2(1)/c'                                       
_shelx_refln_list_code          4                                               
_shelx_F_calc_maximum      100.86                                               
_exptl_crystal_F_000       520.00                                               
_reflns_d_resolution_high  0.8087                                               
                                                                                
loop_                                                                           
 _space_group_symop_operation_xyz                                               
 'x, y, z'                                                                      
 '-x, y+1/2, -z+1/2'                                                            
 '-x, -y, -z'                                                                   
 'x, -y-1/2, z-1/2'                                                             
                                                                                
_cell_length_a     9.5745                                                       
_cell_length_b     9.2966                                                       
_cell_length_c    14.5761                                                       
_cell_angle_alpha  90.000                                                       
_cell_angle_beta  100.952                                                       
_cell_angle_gamma  90.000                                                       
                                                                                
_shelx_F_squared_multiplier     1.000                                           
                                                                                
loop_                                                                           
 _refln_index_h                                                                 
 _refln_index_k                                                                 
 _refln_index_l                                                                 
 _refln_F_squared_calc                                                          
 _refln_F_squared_meas                                                          
 _refln_F_squared_sigma                                                         
 _refln_observed_status                                                         
   1   0   0        716.64        757.29         5.86 o                         
   2   0   0        189.93        153.90         3.37 o                         
   3   0   0       7301.88       7185.77        64.09 o                         
   4   0   0       1167.75       1261.69        10.59 o                         
   5   0   0         11.51         12.88         1.27 o                         
   6   0   0         30.39         24.42         1.97 o                         
   7   0   0         21.01         22.83         0.85 o                         
   8   0   0         86.69         81.09         1.69 o                         
   9   0   0         33.66         28.80         1.18 o                         
  10   0   0          1.02          2.07         0.45 o                         
  11   0   0          0.13          1.12         0.28 o                         
   1   1   0        151.04        187.03         1.54 o                         
   2   1   0        516.02        563.49         3.46 o                         
   3   1   0        211.62        227.50         2.02 o                         
   4   1   0       1277.70       1324.08        13.85 o                         
   5   1   0         14.36         21.22         1.14 o                         
   6   1   0        121.52         83.43         3.08 o                         
   7   1   0         15.37         17.08         0.46 o                         
   8   1   0         39.56         42.49         0.97 o                         
   9   1   0          1.81          1.13         0.24 o                         
  10   1   0          7.68          5.76         0.43 o                         
  11   1   0          1.22          1.59         0.19 o                         
   0   2   0       5109.75       4505.56        45.28 o                         
   1   2   0       8794.35       7812.77        16.61 o                         
   2   2   0          0.12          2.51         0.27 o                         
   3   2   0        449.46        388.53         4.95 o                         
   4   2   0        114.06        126.17         1.91 o                         
   5   2   0        159.81        173.95         4.04 o                         
   6   2   0        187.86        202.78         3.64 o                         
   7   2   0        133.01        128.91         1.53 o                         
   8   2   0        242.39        253.85         2.22 o                         
   9   2   0          2.37          1.74         0.23 o                         
  10   2   0         28.56         26.57         0.75 o                         
  11   2   0          3.25          2.32         0.31 o                         
   1   3   0         30.12         27.29         0.78 o                         
   2   3   0         19.33         24.71         0.69 o                         
   3   3   0         57.33         56.71         1.30 o                         
   4   3   0          3.04          1.93         0.33 o                         
   5   3   0        156.01        173.89         4.40 o                         
   6   3   0         38.37         43.05         0.84 o                         
   7   3   0          5.15          2.90         0.26 o                         
   8   3   0         85.23         75.45         1.27 o                         
   9   3   0          0.02          0.05         0.18 o                         
  10   3   0          0.07          0.07         0.16 o                         
  11   3   0          2.02          1.90         0.24 o                         
   0   4   0        371.22        259.48         3.79 o                         
   1   4   0        543.21        470.00         4.13 o                         
   2   4   0        858.42        876.18         7.53 o                         
   3   4   0         41.78         28.88         1.10 o                         
   4   4   0         88.98         90.82         2.02 o                         
   5   4   0         23.61         27.76         1.31 o                         
   6   4   0          0.89          1.72         0.23 o                         
   7   4   0          9.14         13.64         0.76 o                         
   8   4   0         35.38         43.13         1.18 o                         
   9   4   0         22.67         26.58         0.87 o                         
  10   4   0          0.21          0.54         0.18 o                         
   1   5   0        210.91        206.41         3.33 o                         
   2   5   0          5.11          1.20         0.56 o                         
   3   5   0         61.17         60.43         1.85 o                         
   4   5   0        319.71        337.78         4.06 o                         
   5   5   0          3.06          6.22         0.51 o                         
   6   5   0         45.74         45.24         1.32 o                         
   7   5   0          6.21          8.19         0.56 o                         
   8   5   0         14.11         14.95         0.70 o                         
   9   5   0          2.55          1.37         0.24 o                         
  10   5   0          0.23          0.17         0.17 o                         
   0   6   0        577.05        460.44         8.44 o                         
   1   6   0         22.99         18.79         1.24 o                         
   2   6   0         14.83         14.85         0.87 o                         
   3   6   0         10.76         12.27         0.76 o                         
   4   6   0        148.91        150.94         2.96 o                         
   5   6   0         22.61         25.55         1.34 o                         
   6   6   0         53.31         56.07         2.02 o                         
   7   6   0          2.07          4.70         0.57 o                         
   8   6   0          0.23          1.06         0.27 o                         
   9   6   0          1.36          0.94         0.20 o                         
   1   7   0        113.97        131.62         1.97 o                         
   2   7   0         32.29         23.79         1.01 o                         
   3   7   0         55.62         54.93         1.97 o                         
   4   7   0        380.51        377.59         7.41 o                         
   5   7   0        109.54        115.33         3.76 o                         
   6   7   0         16.21         16.22         0.96 o                         
   7   7   0         18.70         17.39         0.95 o                         
   8   7   0          2.69          2.88         0.31 o                         
   9   7   0          0.11          0.46         0.16 o                         
   0   8   0        110.16        129.67         3.00 o                         
   1   8   0        132.44        122.74         2.76 o                         
   2   8   0         22.98         22.85         1.36 o                         
   3   8   0         10.10          9.12         1.12 o                         
   4   8   0        121.07        121.19         3.85 o                         
   5   8   0         11.15          8.69         1.42 o                         
   6   8   0          0.07         -0.27         0.28 o                         
   7   8   0          0.82          0.71         0.22 o                         
   8   8   0          0.33          0.36         0.15 o                         
   1   9   0         17.56         17.22         1.18 o                         
   2   9   0         17.70         18.94         1.56 o                         
   3   9   0          6.93          6.39         0.92 o                         
   4   9   0          2.33          2.47         0.55 o                         
   5   9   0         23.91         23.84         1.54 o                         
   6   9   0         17.03         16.52         0.70 o                         
   0  10   0          0.48          1.17         0.62 o                         
   1  10   0          2.63          3.60         1.12 o                         
   2  10   0          2.21          2.66         0.89 o                         
   3  10   0          0.64         -0.28         0.35 o                         
   4  10   0          0.25          0.08         0.26 o                         
   5  10   0          0.03          0.37         0.22 o                         
   1  11   0          0.29          0.82         0.50 o                         
   2  11   0         18.56         21.26         1.60 o                         
   3  11   0          2.50          1.34         0.48 o                         
 -11   1   1          3.55          4.41         0.34 o                         
 -10   1   1          1.89          1.21         0.23 o                         
  -9   1   1          2.86          2.02         0.25 o                         
  -8   1   1         18.13         14.92         0.52 o                         
  -7   1   1          1.79          1.08         0.16 o                         
  -6   1   1        362.49        391.56         6.53 o                         
  -5   1   1         38.00         44.96         1.60 o                         
  -4   1   1        319.32        314.36         3.22 o                         
  -3   1   1         13.19         14.98         0.48 o                         
  -2   1   1          0.25          2.23         0.24 o                         
  -1   1   1        270.40        271.36         2.21 o                         
   0   1   1      10041.78       8629.64        61.41 o                         
   1   1   1        195.78        171.54         2.45 o                         
   2   1   1       7811.79       7276.70        17.73 o                         
   3   1   1       1255.84       1390.18         8.40 o                         
   4   1   1          1.88          0.98         0.30 o                         
   5   1   1         95.75        109.10         3.61 o                         
   6   1   1         31.57         28.59         2.09 o                         
   7   1   1         10.24          7.40         0.36 o                         
   8   1   1         66.47         61.12         1.15 o                         
   9   1   1          5.58          9.18         0.48 o                         
  10   1   1          3.01          5.46         0.42 o                         
  11   1   1          0.67          1.08         0.20 o                         
 -11   2   1          4.17          4.07         0.35 o                         
 -10   2   1          3.67          2.26         0.24 o                         
  -9   2   1         11.84         10.92         0.48 o                         
  -8   2   1         71.70         82.56         1.22 o                         
  -7   2   1         49.29         39.84         0.88 o                         
  -6   2   1        160.46        136.99         3.99 o                         
  -5   2   1        339.68        403.47         6.54 o                         
  -4   2   1         21.90         31.19         1.11 o                         
  -3   2   1        268.22        274.46         2.84 o                         
  -2   2   1          0.07          0.57         0.13 o                         
  -1   2   1         21.90         21.05         0.39 o                         
   0   2   1        479.55        458.43         4.19 o                         
   1   2   1       2954.90       2778.43        11.91 o                         
   2   2   1        668.66        718.35         5.77 o                         
   3   2   1        405.36        436.80         3.09 o                         
   4   2   1        100.07         96.84         2.15 o                         
   5   2   1         44.72         45.62         2.13 o                         
   6   2   1         19.45         18.43         0.57 o                         
   7   2   1         19.64         20.18         0.58 o                         
   8   2   1         86.66         94.42         1.51 o                         
   9   2   1          7.58          9.77         0.52 o                         
  10   2   1         12.11          9.12         0.44 o                         
  11   2   1          4.41          4.28         0.41 o                         
 -11   3   1          0.99          0.44         0.16 o                         
 -10   3   1         13.66         12.88         0.53 o                         
  -9   3   1          0.14          0.43         0.18 o                         
  -8   3   1         10.40          7.05         0.43 o                         
  -7   3   1          2.09          3.54         0.28 o                         
  -6   3   1        520.71        565.21         3.33 o                         
  -5   3   1        204.62        218.33         3.38 o                         
  -4   3   1         60.66         45.48         1.33 o                         
  -3   3   1        856.72        813.19         5.70 o                         
  -2   3   1         15.52         13.92         0.62 o                         
  -1   3   1        555.12        591.60         8.18 o                         
   0   3   1        160.98        170.88         1.59 o                         
   1   3   1        971.47        934.79         7.13 o                         
   2   3   1       1401.31       1359.10        11.87 o                         
   3   3   1         41.00         43.78         1.15 o                         
   4   3   1          0.44          0.50         0.23 o                         
   5   3   1         60.83         58.55         2.21 o                         
   6   3   1          0.26          0.13         0.16 o                         
   7   3   1          6.37          5.58         0.41 o                         
   8   3   1        160.82        166.00         1.98 o                         
   9   3   1          1.07          0.78         0.18 o                         
  10   3   1          0.01          0.00         0.15 o                         
  11   3   1          0.16         -0.03         0.21 o                         
 -11   4   1          2.28          1.37         0.36 o                         
 -10   4   1          0.02          0.09         0.16 o                         
  -9   4   1          0.30          0.72         0.18 o                         
  -8   4   1          1.23          2.70         0.33 o                         
  -7   4   1         67.56         68.48         1.29 o                         
  -6   4   1        218.40        216.67         2.93 o                         
  -5   4   1         34.23         24.15         1.00 o                         
  -4   4   1         40.16         32.68         1.21 o                         
  -3   4   1          3.08          0.97         0.24 o                         
  -2   4   1         92.52        106.61         2.13 o                         
  -1   4   1        471.86        432.74         3.18 o                         
   0   4   1         11.16          1.78         0.18 o                         
   1   4   1          6.15          1.38         0.20 o                         
   2   4   1        131.54        160.41         1.98 o                         
   3   4   1          0.56          3.00         0.37 o                         
   4   4   1         19.34          9.71         0.81 o                         
   5   4   1         37.96         28.81         1.34 o                         
   6   4   1          3.22          2.90         0.30 o                         
   7   4   1         14.17         13.44         0.65 o                         
   8   4   1         38.29         42.80         1.09 o                         
   9   4   1         10.02         10.87         0.57 o                         
  10   4   1          1.42          1.75         0.20 o                         
 -10   5   1          0.05          0.01         0.21 o                         
  -9   5   1          1.48          0.88         0.19 o                         
  -8   5   1          0.30          0.38         0.21 o                         
  -7   5   1         53.56         55.66         1.56 o                         
  -6   5   1         29.08         32.03         0.95 o                         
  -5   5   1        120.72        130.06         2.26 o                         
  -4   5   1         65.46         69.52         1.81 o                         
  -3   5   1         10.45         13.77         1.35 o                         
  -2   5   1       1077.52       1100.65         8.16 o                         
  -1   5   1        715.13        841.82         6.48 o                         
   0   5   1          3.55          2.86         0.35 o                         
   1   5   1        144.03        116.22         1.76 o                         
   2   5   1         88.51         78.23         1.85 o                         
   3   5   1        265.38        292.97         6.32 o                         
   4   5   1        269.63        297.83         4.50 o                         
   5   5   1         64.48         58.47         1.89 o                         
   6   5   1         46.71         37.51         1.26 o                         
   7   5   1         35.73         44.69         1.62 o                         
   8   5   1          7.29         10.67         0.65 o                         
   9   5   1          0.74          0.81         0.24 o                         
  10   5   1          0.00         -0.06         0.14 o                         
 -10   6   1          4.46          4.24         0.38 o                         
  -9   6   1          0.80          0.62         0.20 o                         
  -8   6   1         17.95         21.82         0.91 o                         
  -7   6   1         10.23         17.33         0.84 o                         
  -6   6   1        169.57        190.11         3.15 o                         
  -5   6   1         33.01         37.86         1.44 o                         
  -4   6   1         25.72         22.60         1.02 o                         
  -3   6   1         20.89         13.17         0.67 o                         
  -2   6   1         10.76         14.62         0.85 o                         
  -1   6   1         12.65          6.68         0.53 o                         
   0   6   1         13.69          7.75         0.69 o                         
   1   6   1          4.99          5.37         0.69 o                         
   2   6   1          3.62          4.69         0.45 o                         
   3   6   1          4.14          4.63         0.51 o                         
   4   6   1         32.83         33.69         1.52 o                         
   5   6   1          4.57          5.16         0.68 o                         
   6   6   1         51.94         54.75         2.08 o                         
   7   6   1          7.24          9.08         0.65 o                         
   8   6   1         10.98         14.79         0.71 o                         
   9   6   1          0.02          0.31         0.18 o                         
  -9   7   1          4.94          4.54         0.34 o                         
  -8   7   1          0.69          0.61         0.22 o                         
  -7   7   1         16.07         16.04         0.89 o                         
  -6   7   1          0.33         -0.02         0.27 o                         
  -5   7   1         58.79         58.90         2.70 o                         
  -4   7   1        219.75        238.00         6.93 o                         
  -3   7   1          0.58          1.18         0.44 o                         
  -2   7   1         66.10         62.37         1.62 o                         
  -1   7   1        231.95        228.85         2.78 o                         
   0   7   1          2.06          1.10         0.29 o                         
   1   7   1          0.19          1.23         0.24 o                         
   2   7   1          0.21          0.35         0.25 o                         
   3   7   1         89.69         80.95         2.59 o                         
   4   7   1        158.90        166.67         4.52 o                         
   5   7   1         10.43          8.59         0.86 o                         
   6   7   1        101.87        105.38         2.73 o                         
   7   7   1         33.73         36.42         1.30 o                         
   8   7   1          2.84          2.71         0.29 o                         
   9   7   1          0.13          0.13         0.15 o                         
  -8   8   1          2.13          1.35         0.24 o                         
  -7   8   1          0.73          0.87         0.23 o                         
  -6   8   1          7.47          8.28         0.63 o                         
  -5   8   1         28.45         28.25         1.81 o                         
  -4   8   1        112.08        113.40         4.25 o                         
  -3   8   1          2.26          2.77         0.59 o                         
  -2   8   1        127.52        123.67         2.77 o                         
  -1   8   1        128.53        128.24         2.66 o                         
   0   8   1          4.21          3.89         0.42 o                         
   1   8   1         47.55         40.60         1.57 o                         
   2   8   1          0.71          0.42         0.39 o                         
   3   8   1         13.92         12.66         1.30 o                         
   4   8   1         71.60         70.98         2.27 o                         
   5   8   1          2.12          2.06         0.44 o                         
   6   8   1         16.25         14.57         0.95 o                         
   7   8   1          8.37          9.52         0.60 o                         
   8   8   1          1.47          2.53         0.55 o                         
  -7   9   1         10.25          9.87         0.98 o                         
  -6   9   1          0.32         -0.06         0.20 o                         
  -5   9   1         14.99         16.98         0.97 o                         
  -4   9   1          4.73          6.93         1.09 o                         
  -3   9   1          9.49          6.25         0.89 o                         
  -2   9   1         10.48          9.84         1.12 o                         
  -1   9   1          0.19          1.04         0.38 o                         
   0   9   1          1.03          1.08         0.33 o                         
   1   9   1         14.20         12.74         0.88 o                         
   2   9   1          0.70          1.79         0.42 o                         
   3   9   1          5.22          5.43         0.85 o                         
   4   9   1          1.50          0.55         0.35 o                         
   5   9   1          0.41          0.38         0.32 o                         
   6   9   1          3.81          4.81         0.90 o                         
  -5  10   1          0.05          0.23         0.20 o                         
  -4  10   1          1.17         -0.07         0.36 o                         
  -3  10   1          1.93          1.21         0.60 o                         
  -2  10   1          0.19         -0.43         0.66 o                         
  -1  10   1          0.91          0.29         0.38 o                         
   0  10   1          0.99          1.78         0.79 o                         
   1  10   1         12.35         12.89         1.10 o                         
   2  10   1          0.06          0.10         0.46 o                         
   3  10   1          0.41         -0.19         0.31 o                         
   4  10   1          0.02          0.25         0.27 o                         
   5  10   1          0.91          0.46         0.24 o                         
  -3  11   1          0.02          0.39         0.37 o                         
  -2  11   1          0.88          0.90         0.45 o                         
  -1  11   1          0.45          0.30         0.32 o                         
   1  11   1          0.79          0.93         0.45 o                         
   2  11   1          1.37          1.91         0.58 o                         
   3  11   1          0.47          0.43         0.35 o                         
 -11   0   2          0.71          0.90         0.34 o                         
 -10   0   2          1.01          0.34         0.42 o                         
  -9   0   2          0.91          0.13         0.21 o                         
  -8   0   2         21.77         16.84         0.82 o                         
  -7   0   2        164.25        158.25         1.98 o                         
  -6   0   2        284.15        283.15         6.36 o                         
  -5   0   2         38.90         54.42         3.95 o                         
  -4   0   2        486.31        416.01         5.24 o                         
  -3   0   2         55.87         56.51         0.97 o                         
  -2   0   2      10172.42       9284.45        27.22 o                         
  -1   0   2       4702.21       4593.66        10.60 o                         
   0   0   2       1135.22       1058.62         5.22 o                         
   1   0   2        274.72        261.29         3.14 o                         
   3   0   2       4408.40       4854.27        15.52 o                         
   4   0   2         70.15         32.09         1.90 o                         
   5   0   2       1532.09       1535.37        37.33 o                         
   6   0   2         38.71         43.67         1.29 o                         
   7   0   2          0.04          0.27         0.21 o                         
   8   0   2          6.83          7.62         0.52 o                         
   9   0   2         38.55         47.46         1.70 o                         
  10   0   2         28.20         33.21         1.25 o                         
  11   0   2          3.75          2.78         0.41 o                         
 -11   1   2          3.38          3.39         0.33 o                         
 -10   1   2          5.19          3.59         0.31 o                         
  -9   1   2          2.34          1.54         0.21 o                         
  -8   1   2        106.81        115.56         1.40 o                         
  -7   1   2         33.62         28.12         0.69 o                         
  -6   1   2         12.99          8.33         0.93 o                         
  -5   1   2        739.70        788.39         5.94 o                         
  -4   1   2        369.76        315.19         2.54 o                         
  -3   1   2        562.37        588.88         3.78 o                         
  -2   1   2        191.87        176.88         2.89 o                         
  -1   1   2         64.08         75.80         0.97 o                         
   0   1   2        294.10        283.98         2.85 o                         
   1   1   2        138.80        158.85         1.72 o                         
   2   1   2       5689.19       5606.05        22.43 o                         
   3   1   2        498.38        572.48         5.27 o                         
   4   1   2          5.92          1.52         0.31 o                         
   5   1   2        604.58        653.25         6.84 o                         
   6   1   2        250.30        253.33         2.05 o                         
   7   1   2         10.63         15.78         0.52 o                         
   8   1   2          0.02          0.20         0.19 o                         
   9   1   2          0.19          0.39         0.18 o                         
  10   1   2         11.90         12.35         0.56 o                         
  11   1   2          0.29          0.32         0.17 o                         
 -11   2   2          1.19          1.41         0.20 o                         
 -10   2   2          3.49          2.62         0.27 o                         
  -9   2   2         36.86         34.50         0.82 o                         
  -8   2   2        102.75        111.97         1.51 o                         
  -7   2   2          3.64          3.36         0.25 o                         
  -6   2   2        376.96        417.06         8.27 o                         
  -5   2   2         64.40         54.81         1.64 o                         
  -4   2   2        194.84        225.50         2.55 o                         
  -3   2   2        401.24        407.75         3.48 o                         
  -2   2   2        196.49        193.55         1.61 o                         
  -1   2   2       1138.61       1053.70         8.95 o                         
   0   2   2        589.60        529.06         2.26 o                         
   1   2   2       8359.26       7769.17        30.50 o                         
   2   2   2       1418.35       1613.28         6.00 o                         
   3   2   2        330.92        401.59         4.17 o                         
   4   2   2         87.82         71.65         1.77 o                         
   5   2   2          0.11          4.11         0.64 o                         
   6   2   2          3.04          1.58         0.17 o                         
   7   2   2          2.07          1.93         0.24 o                         
   8   2   2         38.61         36.72         0.90 o                         
   9   2   2         47.71         46.54         1.03 o                         
  10   2   2         35.38         34.30         0.98 o                         
  11   2   2          2.10          1.62         0.31 o                         
 -11   3   2          3.32          3.06         0.31 o                         
 -10   3   2          0.17          0.18         0.14 o                         
  -9   3   2          0.02          0.02         0.15 o                         
  -8   3   2          0.60          0.29         0.19 o                         
  -7   3   2         35.13         46.80         1.02 o                         
  -6   3   2        349.68        287.41         3.26 o                         
  -5   3   2         13.10         20.98         1.09 o                         
  -4   3   2        467.19        514.20         5.62 o                         
  -3   3   2        667.34        764.83         4.89 o                         
  -2   3   2         81.68         76.77         0.93 o                         
  -1   3   2          0.11          0.33         0.06 o                         
   0   3   2        191.36        184.81         1.27 o                         
   1   3   2         93.36         58.65         1.32 o                         
   2   3   2         67.16         47.39         1.19 o                         
   3   3   2        134.75        144.55         2.54 o                         
   4   3   2         18.85         15.34         1.04 o                         
   5   3   2          6.39          6.21         0.64 o                         
   6   3   2         13.65         15.33         0.54 o                         
   7   3   2          0.56          0.18         0.15 o                         
   8   3   2         11.38          9.99         0.50 o                         
   9   3   2          0.04          0.02         0.19 o                         
  10   3   2          4.85          4.23         0.33 o                         
 -11   4   2          0.25          0.63         0.34 o                         
 -10   4   2          0.97          0.44         0.19 o                         
  -9   4   2          5.76          6.03         0.41 o                         
  -8   4   2          0.49          1.09         0.24 o                         
  -7   4   2         59.38         60.44         1.39 o                         
  -6   4   2         33.79         34.23         0.93 o                         
  -5   4   2          4.55          2.88         0.39 o                         
  -4   4   2          8.35          1.80         0.33 o                         
  -3   4   2         80.12         69.06         2.04 o                         
  -2   4   2        674.33        642.97         6.86 o                         
  -1   4   2         20.16         36.34         0.86 o                         
   0   4   2          2.60          1.68         0.21 o                         
   1   4   2       2108.89       2161.00        10.60 o                         
   2   4   2        175.60        256.43         4.01 o                         
   3   4   2         14.32         45.92         1.57 o                         
   4   4   2        285.40        221.30         4.21 o                         
   5   4   2          3.07          4.22         0.40 o                         
   6   4   2          0.36          0.22         0.20 o                         
   7   4   2         38.46         43.62         1.11 o                         
   8   4   2          0.50          0.61         0.20 o                         
   9   4   2          1.63          1.39         0.25 o                         
  10   4   2          2.84          2.07         0.23 o                         
 -10   5   2          6.00          5.88         0.34 o                         
  -9   5   2          0.01          0.06         0.17 o                         
  -8   5   2          0.37          0.19         0.25 o                         
  -7   5   2         74.99         70.06         1.60 o                         
  -6   5   2         83.37         89.10         1.67 o                         
  -5   5   2          0.10         -0.05         0.22 o                         
  -4   5   2          0.33          0.28         0.27 o                         
  -3   5   2         82.25        100.69         2.88 o                         
  -2   5   2        249.10        272.82         4.06 o                         
  -1   5   2        149.22        177.70         2.34 o                         
   0   5   2         32.97         32.97         1.28 o                         
   1   5   2         77.10        112.87         2.14 o                         
   2   5   2          7.07         11.72         0.99 o                         
   3   5   2         29.95         24.39         1.73 o                         
   4   5   2         90.87         89.40         2.46 o                         
   5   5   2         57.58         54.56         1.65 o                         
   6   5   2         22.00         23.70         1.29 o                         
   7   5   2          7.11          9.31         0.62 o                         
   8   5   2         18.71         18.40         0.83 o                         
   9   5   2          0.02          0.17         0.20 o                         
  10   5   2          0.27          0.28         0.18 o                         
 -10   6   2          9.87          9.32         0.48 o                         
  -9   6   2         65.27         64.53         1.16 o                         
  -8   6   2          9.35          9.92         0.57 o                         
  -7   6   2          4.16          3.65         0.42 o                         
  -6   6   2         17.74         15.25         0.90 o                         
  -5   6   2         34.35         40.28         1.28 o                         
  -4   6   2         62.87         73.25         1.64 o                         
  -3   6   2          0.05         -0.02         0.18 o                         
  -2   6   2          0.73          0.37         0.30 o                         
  -1   6   2         20.71         31.23         1.39 o                         
   0   6   2          4.67          8.48         0.75 o                         
   1   6   2          9.15          7.96         0.91 o                         
   2   6   2        120.30        125.96         2.51 o                         
   3   6   2          1.85          0.59         0.21 o                         
   4   6   2         32.15         33.74         1.52 o                         
   5   6   2          0.66          1.92         0.46 o                         
   6   6   2        180.36        177.48         3.45 o                         
   7   6   2         29.71         33.41         1.23 o                         
   8   6   2          2.70          2.38         0.31 o                         
   9   6   2         16.60         18.68         0.72 o                         
  -9   7   2          0.34          0.45         0.16 o                         
  -8   7   2          0.00          0.14         0.17 o                         
  -7   7   2          8.66          9.32         0.59 o                         
  -6   7   2          0.03          0.17         0.24 o                         
  -5   7   2         20.56         22.93         1.68 o                         
  -4   7   2         78.06         75.47         2.50 o                         
  -3   7   2         82.81         77.63         2.15 o                         
  -2   7   2        369.11        375.81         4.16 o                         
  -1   7   2        116.16        107.75         2.17 o                         
   0   7   2          5.96          3.42         0.33 o                         
   1   7   2         73.54         71.93         1.64 o                         
   2   7   2         45.00         35.55         1.38 o                         
   3   7   2         73.50         80.64         2.41 o                         
   4   7   2         23.09         24.55         1.37 o                         
   5   7   2          7.17          7.65         0.82 o                         
   6   7   2        141.55        142.82         2.75 o                         
   7   7   2         32.17         35.67         1.16 o                         
   8   7   2          0.02         -0.12         0.18 o                         
  -8   8   2          0.02         -0.06         0.15 o                         
  -7   8   2          1.54          1.11         0.24 o                         
  -6   8   2         21.63         22.79         1.51 o                         
  -5   8   2         13.56         14.39         1.30 o                         
  -4   8   2          1.13          3.05         0.70 o                         
  -3   8   2        113.95        106.98         6.35 o                         
  -2   8   2        218.18        252.70         5.99 o                         
  -1   8   2         60.64         67.21         1.85 o                         
   0   8   2         50.43         49.16         1.77 o                         
   1   8   2        193.46        181.24         3.34 o                         
   2   8   2        148.41        163.79         3.69 o                         
   3   8   2          0.16         -0.31         1.08 o                         
   4   8   2         11.80         16.97         2.47 o                         
   5   8   2          1.67          2.25         0.38 o                         
   6   8   2         14.75         14.56         0.92 o                         
   7   8   2          0.10          0.17         0.25 o                         
  -7   9   2          2.11          1.63         0.30 o                         
  -6   9   2         10.59          8.84         0.63 o                         
  -5   9   2          0.41          0.77         0.31 o                         
  -4   9   2         71.00         66.75         2.59 o                         
  -3   9   2         31.59         32.67         1.92 o                         
  -2   9   2          7.38          8.19         0.83 o                         
  -1   9   2         28.44         24.41         1.42 o                         
   0   9   2         12.00         13.24         0.92 o                         
   1   9   2          0.72          0.20         0.30 o                         
   2   9   2          0.19          0.73         0.47 o                         
   3   9   2         29.53         33.64         3.20 o                         
   4   9   2          0.91          0.99         0.40 o                         
   5   9   2          3.34          5.38         0.69 o                         
   6   9   2          0.02          0.12         0.38 o                         
  -5  10   2         11.51          9.24         1.09 o                         
  -4  10   2          0.01          0.45         0.36 o                         
  -3  10   2          6.48          8.61         1.28 o                         
  -2  10   2          0.42          0.10         0.41 o                         
  -1  10   2          0.05          0.26         0.57 o                         
   0  10   2          8.42          8.33         0.89 o                         
   1  10   2          2.64          3.06         0.56 o                         
   2  10   2          0.91          0.90         0.42 o                         
   3  10   2          2.14          3.06         0.56 o                         
   4  10   2         10.58         13.01         0.94 o                         
   5  10   2          1.28          0.67         0.36 o                         
  -3  11   2          4.80          3.55         0.62 o                         
  -2  11   2          4.39          4.65         0.73 o                         
  -1  11   2          0.46          0.04         0.29 o                         
 -11   1   3          4.57          4.30         0.39 o                         
 -10   1   3          4.10          4.22         0.39 o                         
  -9   1   3         19.09         23.24         0.76 o                         
  -8   1   3         34.91         34.01         0.79 o                         
  -7   1   3          4.19          4.18         0.25 o                         
  -6   1   3        570.53        588.59         8.81 o                         
  -5   1   3         76.16         82.86         1.66 o                         
  -4   1   3       1289.78       1361.82         5.81 o                         
  -3   1   3        401.36        395.87         3.06 o                         
  -2   1   3         76.94         86.60         2.04 o                         
  -1   1   3       1191.34       1162.20         4.08 o                         
   0   1   3        229.44        220.21         2.79 o                         
   1   1   3        713.15        672.14         4.80 o                         
   2   1   3       1582.89       1720.68         9.38 o                         
   3   1   3        616.32        565.46         4.42 o                         
   4   1   3       1505.89       1473.43         8.68 o                         
   5   1   3        834.12        924.98         8.33 o                         
   6   1   3         10.11          8.47         0.36 o                         
   7   1   3         23.25         19.41         0.64 o                         
   8   1   3          6.82          9.86         0.46 o                         
   9   1   3         10.01         10.95         0.53 o                         
  10   1   3         12.03         13.39         0.55 o                         
  11   1   3          1.93          2.06         0.49 o                         
 -11   2   3         26.59         25.10         0.82 o                         
 -10   2   3          6.00          4.58         0.32 o                         
  -9   2   3          0.00          0.09         0.17 o                         
  -8   2   3         47.62         50.54         1.16 o                         
  -7   2   3         75.63         69.25         1.15 o                         
  -6   2   3          0.48          2.39         0.48 o                         
  -5   2   3        795.00        802.72         5.80 o                         
  -4   2   3       1183.14       1213.32         9.59 o                         
  -3   2   3          3.89          4.45         0.61 o                         
  -2   2   3         15.45         16.70         0.62 o                         
  -1   2   3        616.59        570.76         2.51 o                         
   0   2   3         23.70         30.21         0.57 o                         
   1   2   3       1319.74       1283.33         7.55 o                         
   2   2   3         76.58         65.52         1.63 o                         
   3   2   3         37.04         40.67         1.12 o                         
   4   2   3         18.86         21.65         1.04 o                         
   5   2   3          0.54          2.54         0.74 o                         
   6   2   3          0.26          0.16         0.14 o                         
   7   2   3         12.34          9.37         0.45 o                         
   8   2   3          1.55          1.32         0.23 o                         
   9   2   3          0.39          0.28         0.17 o                         
  10   2   3         18.32         19.05         0.76 o                         
 -11   3   3          0.00          0.10         0.13 o                         
 -10   3   3          6.05          5.24         0.32 o                         
  -9   3   3          7.58          6.75         0.38 o                         
  -8   3   3         18.06         18.53         0.68 o                         
  -7   3   3         15.49         18.12         0.58 o                         
  -6   3   3          2.58          1.17         0.18 o                         
  -5   3   3         61.72         61.90         1.86 o                         
  -4   3   3        678.02        698.15         5.22 o                         
  -3   3   3       2360.17       2553.95         9.48 o                         
  -2   3   3          0.96          0.81         0.15 o                         
  -1   3   3        332.65        307.35         1.90 o                         
   0   3   3        232.99        254.48         1.88 o                         
   1   3   3          8.71          5.79         0.52 o                         
   2   3   3          1.11          4.73         0.64 o                         
   3   3   3        835.87       1024.68        13.77 o                         
   4   3   3        153.59        174.76         3.74 o                         
   5   3   3          1.95          2.63         0.35 o                         
   6   3   3         14.10         14.46         0.51 o                         
   7   3   3          7.43          9.13         0.45 o                         
   8   3   3          4.19          5.79         0.38 o                         
   9   3   3          5.37          4.13         0.31 o                         
  10   3   3         10.69          7.15         0.45 o                         
 -11   4   3          1.52          0.94         0.27 o                         
 -10   4   3          0.00          0.05         0.16 o                         
  -9   4   3          1.16          0.42         0.20 o                         
  -8   4   3          1.72          0.70         0.30 o                         
  -7   4   3          0.24          0.24         0.39 o                         
  -6   4   3          3.58          1.67         0.22 o                         
  -5   4   3        211.89        229.50         2.82 o                         
  -4   4   3        622.30        665.92         8.56 o                         
  -3   4   3         45.01         56.20         1.89 o                         
  -2   4   3        231.34        252.31         3.34 o                         
  -1   4   3         17.53         26.18         0.84 o                         
   0   4   3        500.10        563.44         3.72 o                         
   1   4   3       1120.90       1146.11        19.32 o                         
   2   4   3          7.32          6.04         0.67 o                         
   3   4   3         23.62         32.28         1.84 o                         
   4   4   3        221.03        284.84         7.21 o                         
   5   4   3          0.00          0.50         0.37 o                         
   6   4   3          1.80          0.88         0.24 o                         
   7   4   3         11.37         10.68         0.61 o                         
   8   4   3          5.42          3.69         0.37 o                         
   9   4   3          0.27          0.36         0.17 o                         
  10   4   3          2.07          1.34         0.19 o                         
 -10   5   3          7.20          7.65         0.38 o                         
  -9   5   3         13.41         12.36         0.64 o                         
  -8   5   3          3.07          2.77         0.34 o                         
  -7   5   3          1.09          2.26         0.31 o                         
  -6   5   3          0.56          0.86         0.48 o                         
  -5   5   3        220.89        201.17         3.96 o                         
  -4   5   3         12.69         23.38         0.81 o                         
  -3   5   3         74.97         70.19         2.30 o                         
  -2   5   3         78.24         86.71         4.06 o                         
  -1   5   3         32.30         25.64         1.12 o                         
   0   5   3        650.59        644.44         9.92 o                         
   1   5   3        528.74        614.11         6.77 o                         
   2   5   3         17.44         24.51         1.45 o                         
   3   5   3        102.04        128.14         5.32 o                         
   4   5   3         11.98         27.45         1.14 o                         
   5   5   3          0.83          2.77         0.58 o                         
   6   5   3         43.51         40.47         1.39 o                         
   7   5   3         33.53         34.05         1.16 o                         
   8   5   3          6.89          7.89         0.54 o                         
   9   5   3          9.19          9.15         0.43 o                         
 -10   6   3         14.05         14.55         0.59 o                         
  -9   6   3          0.30          0.37         0.20 o                         
  -8   6   3          0.09          0.08         0.21 o                         
  -7   6   3         29.99         30.75         1.02 o                         
  -6   6   3         30.70         35.00         1.22 o                         
  -5   6   3         17.51         22.21         0.95 o                         
  -4   6   3        316.57        332.02         3.77 o                         
  -3   6   3         21.47         20.65         0.80 o                         
  -2   6   3         18.56         21.83         0.95 o                         
  -1   6   3         41.32         28.06         0.97 o                         
   0   6   3          9.06          3.45         0.52 o                         
   1   6   3          2.86          0.95         0.32 o                         
   2   6   3         23.71         26.39         1.06 o                         
   3   6   3         81.40         98.63         1.86 o                         
   4   6   3         29.55         37.55         1.26 o                         
   5   6   3         14.62         12.84         1.01 o                         
   6   6   3          1.16          1.75         0.40 o                         
   7   6   3          0.18          0.37         0.22 o                         
   8   6   3         12.69         13.10         0.68 o                         
   9   6   3          5.34          6.17         0.36 o                         
  -9   7   3         18.96         16.82         0.67 o                         
  -8   7   3          1.72          1.94         0.26 o                         
  -7   7   3          8.57         10.31         0.61 o                         
  -6   7   3         16.41         17.99         0.95 o                         
  -5   7   3         68.20         74.30         2.97 o                         
  -4   7   3         15.34         16.02         1.40 o                         
  -3   7   3         59.96         54.10         1.35 o                         
  -2   7   3        108.54        112.14         2.04 o                         
  -1   7   3        105.23        106.83         2.04 o                         
   0   7   3         24.84         24.91         0.90 o                         
   1   7   3         43.35         49.43         1.45 o                         
   2   7   3         70.09         61.38         1.95 o                         
   3   7   3          0.92          0.32         0.31 o                         
   4   7   3          0.49         -0.34         0.34 o                         
   5   7   3          7.94          7.45         0.79 o                         
   6   7   3         93.16         98.15         1.97 o                         
   7   7   3          2.95          3.28         0.38 o                         
   8   7   3         10.07          8.26         0.43 o                         
  -8   8   3          3.99          3.75         0.34 o                         
  -7   8   3          1.39          1.37         0.42 o                         
  -6   8   3          0.59          0.35         0.25 o                         
  -5   8   3         27.24         27.34         1.73 o                         
  -4   8   3         42.44         43.74         2.26 o                         
  -3   8   3         72.06         70.34         2.43 o                         
  -2   8   3        214.73        227.17         3.73 o                         
  -1   8   3         20.95         18.96         0.99 o                         
   0   8   3         66.92         58.29         1.93 o                         
   1   8   3        244.37        261.76         3.98 o                         
   2   8   3         10.83         10.53         1.01 o                         
   3   8   3          2.70          1.17         0.40 o                         
   4   8   3          0.26          0.40         0.59 o                         
   5   8   3          0.31          0.45         0.32 o                         
   6   8   3         10.28          7.98         0.82 o                         
   7   8   3          0.34          0.25         0.28 o                         
  -7   9   3          0.58          1.20         0.29 o                         
  -6   9   3          3.19          2.81         0.49 o                         
  -5   9   3         45.84         42.24         2.80 o                         
  -4   9   3          2.64          1.15         0.70 o                         
  -3   9   3         16.96         21.71         2.30 o                         
  -2   9   3          6.86          5.66         0.94 o                         
  -1   9   3         23.08         20.93         1.31 o                         
   0   9   3         28.26         22.25         1.17 o                         
   1   9   3          2.98          3.75         0.49 o                         
   2   9   3          4.58          3.44         0.58 o                         
   3   9   3         47.14         46.91         2.27 o                         
   4   9   3          0.87          0.56         0.34 o                         
   5   9   3          1.42          2.01         0.71 o                         
   6   9   3          0.13          0.03         0.30 o                         
  -5  10   3          3.28          4.03         0.72 o                         
  -4  10   3          1.74          1.10         0.54 o                         
  -3  10   3          0.59          0.55         0.40 o                         
  -2  10   3          0.64         -0.12         0.58 o                         
  -1  10   3          1.44          0.40         0.46 o                         
   0  10   3          0.08          0.20         0.35 o                         
   1  10   3          0.02          0.12         0.35 o                         
   2  10   3          5.38          7.06         0.85 o                         
   3  10   3          2.84          2.37         0.49 o                         
   4  10   3          0.10          0.02         0.31 o                         
   5  10   3          0.06          0.42         0.28 o                         
  -3  11   3          0.78          0.59         0.30 o                         
  -2  11   3          0.10         -0.30         0.30 o                         
  -1  11   3          0.55          1.10         0.39 o                         
 -11   0   4         11.84         11.57         0.98 o                         
 -10   0   4         13.21         14.20         0.98 o                         
  -9   0   4          0.78          1.02         0.28 o                         
  -8   0   4         69.55         65.56         1.60 o                         
  -7   0   4          8.90          8.05         0.45 o                         
  -6   0   4        416.39        405.03         6.57 o                         
  -5   0   4        187.12        194.07         5.42 o                         
  -4   0   4        865.02        844.97         5.76 o                         
  -3   0   4       2121.16       2240.05        13.84 o                         
  -2   0   4        378.15        397.96         4.51 o                         
  -1   0   4       1972.40       1849.78        13.51 o                         
   0   0   4       3840.32       3931.05        14.48 o                         
   1   0   4        573.15        533.57         4.72 o                         
   2   0   4        689.57        731.18        11.84 o                         
   3   0   4         20.99         32.42         1.59 o                         
   4   0   4       4588.12       4292.61        92.07 o                         
   5   0   4       1264.20       1490.57        22.67 o                         
   6   0   4         10.81          4.39         0.34 o                         
   7   0   4         72.70         56.09         1.50 o                         
   8   0   4         17.02         25.17         1.13 o                         
   9   0   4          5.80          8.62         0.69 o                         
  10   0   4          0.76          0.01         0.23 o                         
 -11   1   4         39.72         40.96         1.08 o                         
 -10   1   4         12.06         11.13         0.61 o                         
  -9   1   4          0.33          0.14         0.18 o                         
  -8   1   4         44.03         43.44         1.04 o                         
  -7   1   4         89.15         84.64         1.17 o                         
  -6   1   4        250.89        266.88         4.45 o                         
  -5   1   4        571.83        600.58         5.09 o                         
  -4   1   4        164.40        191.36         2.59 o                         
  -3   1   4       1879.35       1864.31         6.88 o                         
  -2   1   4        798.80        774.63         4.47 o                         
  -1   1   4        932.32        876.51         6.32 o                         
   0   1   4        709.94        744.17         6.41 o                         
   1   1   4         88.40        100.28         2.08 o                         
   2   1   4        302.79        278.08         4.78 o                         
   3   1   4        537.62        589.00         7.59 o                         
   4   1   4       1517.62       1554.41        20.07 o                         
   5   1   4        478.09        562.32         9.84 o                         
   6   1   4          2.97          1.02         0.18 o                         
   7   1   4        124.60        117.99         1.44 o                         
   8   1   4         40.35         39.40         0.89 o                         
   9   1   4          2.86          3.61         0.35 o                         
  10   1   4          3.18          3.51         0.29 o                         
 -11   2   4         40.35         35.03         0.94 o                         
 -10   2   4          0.00         -0.12         0.20 o                         
  -9   2   4          5.50          5.74         0.37 o                         
  -8   2   4          2.43          1.49         0.29 o                         
  -7   2   4        126.04        122.37         1.52 o                         
  -6   2   4        244.87        269.42         2.83 o                         
  -5   2   4          0.96          0.54         0.39 o                         
  -4   2   4         31.52         31.77         1.21 o                         
  -3   2   4         97.73        116.22         2.23 o                         
  -2   2   4         10.23          5.75         0.45 o                         
  -1   2   4          1.61          2.19         0.16 o                         
   0   2   4         37.53         31.65         0.61 o                         
   1   2   4        592.90        539.09         4.37 o                         
   2   2   4        122.24        140.53         2.57 o                         
   3   2   4       1095.88       1118.98         9.40 o                         
   4   2   4        290.28        324.23         5.82 o                         
   5   2   4          5.14          7.96         0.44 o                         
   6   2   4          1.17          1.77         0.22 o                         
   7   2   4         42.05         47.13         1.07 o                         
   8   2   4         15.29         16.62         0.61 o                         
   9   2   4          0.13          0.30         0.18 o                         
  10   2   4          2.34          2.04         0.23 o                         
 -11   3   4          1.86          1.39         0.18 o                         
 -10   3   4          1.74          1.15         0.18 o                         
  -9   3   4          0.09          0.54         0.20 o                         
  -8   3   4          0.20         -0.05         0.19 o                         
  -7   3   4          0.14          0.25         0.17 o                         
  -6   3   4         39.20         41.72         0.95 o                         
  -5   3   4        122.98        128.78         2.61 o                         
  -4   3   4        965.97        988.93         6.80 o                         
  -3   3   4        137.71        137.82         2.20 o                         
  -2   3   4        606.98        608.44         4.75 o                         
  -1   3   4        684.53        766.41         5.36 o                         
   0   3   4        408.30        419.35         2.74 o                         
   1   3   4         49.11         54.45         2.12 o                         
   2   3   4         11.10          7.07         0.76 o                         
   3   3   4          0.91         -0.24         0.34 o                         
   4   3   4          0.27          0.16         0.41 o                         
   5   3   4          1.37          0.49         0.23 o                         
   6   3   4          2.22          4.57         0.33 o                         
   7   3   4          2.26          1.32         0.21 o                         
   8   3   4          0.04          0.14         0.17 o                         
   9   3   4          0.00         -0.15         0.15 o                         
  10   3   4          2.64          1.85         0.30 o                         
 -11   4   4          0.03         -0.19         0.19 o                         
 -10   4   4          2.87          2.30         0.24 o                         
  -9   4   4          0.00         -0.14         0.20 o                         
  -8   4   4         18.23         17.50         0.75 o                         
  -7   4   4         25.88         24.21         0.79 o                         
  -6   4   4          0.32         -0.16         0.16 o                         
  -5   4   4         12.77         17.62         0.71 o                         
  -4   4   4         74.78         76.46         2.37 o                         
  -3   4   4        284.42        284.95         6.37 o                         
  -2   4   4        300.71        308.64         4.19 o                         
  -1   4   4          1.63          9.06         0.58 o                         
   0   4   4         26.10         36.14         1.09 o                         
   1   4   4        363.15        364.20         4.76 o                         
   2   4   4         37.99         62.10         2.49 o                         
   3   4   4        632.52        840.36        15.61 o                         
   4   4   4          1.70         12.67         0.68 o                         
   5   4   4          0.19          1.96         0.26 o                         
   6   4   4          1.90          0.09         0.19 o                         
   7   4   4         18.25         19.30         0.86 o                         
   8   4   4          0.20          0.08         0.25 o                         
   9   4   4          2.69          1.78         0.23 o                         
  10   4   4          0.16          0.06         0.19 o                         
 -10   5   4          8.33          9.20         0.44 o                         
  -9   5   4         13.30         13.66         0.74 o                         
  -8   5   4          5.57          6.62         0.51 o                         
  -7   5   4        101.64         97.12         1.56 o                         
  -6   5   4          0.50          0.67         0.29 o                         
  -5   5   4         92.16        104.04         1.68 o                         
  -4   5   4          8.64         13.87         0.67 o                         
  -3   5   4          0.16          0.04         0.52 o                         
  -2   5   4          3.23          3.55         0.57 o                         
  -1   5   4        211.21        225.15         3.09 o                         
   0   5   4          4.96          8.26         0.83 o                         
   1   5   4        191.87        209.77         3.98 o                         
   2   5   4         34.10         27.68         1.73 o                         
   3   5   4         29.14         18.67         0.92 o                         
   4   5   4         15.18          9.65         0.70 o                         
   5   5   4         23.28         22.95         0.92 o                         
   6   5   4         26.05         24.36         0.91 o                         
   7   5   4          4.11          4.37         0.45 o                         
   8   5   4          0.34         -0.12         0.19 o                         
   9   5   4          1.34          1.40         0.25 o                         
 -10   6   4         34.82         32.46         1.25 o                         
  -9   6   4         22.16         20.33         0.86 o                         
  -8   6   4         49.94         49.49         1.21 o                         
  -7   6   4        187.22        189.44         2.84 o                         
  -6   6   4         54.14         51.18         1.66 o                         
  -5   6   4         11.64          9.32         0.64 o                         
  -4   6   4          5.36          2.78         0.47 o                         
  -3   6   4        187.32        184.36         3.02 o                         
  -2   6   4          2.04          0.36         0.17 o                         
  -1   6   4         19.04         21.92         0.95 o                         
   0   6   4         31.63         30.47         1.27 o                         
   1   6   4          1.07          1.46         0.45 o                         
   2   6   4          0.88          0.10         0.20 o                         
   3   6   4          2.28          0.95         0.27 o                         
   4   6   4          7.21          4.60         0.47 o                         
   5   6   4         11.95         11.96         0.75 o                         
   6   6   4         39.20         47.26         1.45 o                         
   7   6   4          1.31          1.38         0.38 o                         
   8   6   4         44.75         41.36         1.11 o                         
   9   6   4         18.49         19.06         0.71 o                         
  -9   7   4          0.04          0.06         0.13 o                         
  -8   7   4          0.58          0.63         0.19 o                         
  -7   7   4          1.20          1.04         0.28 o                         
  -6   7   4          4.68          4.60         0.58 o                         
  -5   7   4         43.29         45.37         3.50 o                         
  -4   7   4         20.64         20.76         1.71 o                         
  -3   7   4          1.04          1.13         0.74 o                         
  -2   7   4         87.36         91.43         2.19 o                         
  -1   7   4          0.26         -0.07         0.29 o                         
   0   7   4        106.15         96.40         2.67 o                         
   1   7   4         80.70         80.11         2.25 o                         
   2   7   4          8.25          7.78         0.72 o                         
   3   7   4         32.04         27.79         1.53 o                         
   4   7   4         53.50         49.74         1.66 o                         
   5   7   4          8.55         10.75         0.75 o                         
   6   7   4         16.15         17.30         0.91 o                         
   7   7   4          1.99          1.45         0.25 o                         
   8   7   4         13.14         11.40         0.59 o                         
  -8   8   4          1.81          2.57         0.33 o                         
  -7   8   4          0.14          0.05         0.23 o                         
  -6   8   4          6.06          7.91         1.37 o                         
  -5   8   4         13.06          9.99         1.61 o                         
  -4   8   4         86.71         94.48         4.86 o                         
  -3   8   4         18.78         19.03         1.64 o                         
  -2   8   4          4.18          2.07         0.51 o                         
  -1   8   4        148.84        138.84         2.99 o                         
   0   8   4        217.78        244.05         5.27 o                         
   1   8   4         33.13         41.75         1.93 o                         
   2   8   4         11.93         10.00         0.98 o                         
   3   8   4         86.76         77.68         2.94 o                         
   4   8   4         89.47        103.04         3.32 o                         
   5   8   4         10.88         15.89         1.92 o                         
   6   8   4          3.15          5.93         0.75 o                         
   7   8   4          1.21          1.92         0.32 o                         
  -6   9   4          1.35          0.91         0.45 o                         
  -5   9   4          0.38          1.37         0.64 o                         
  -4   9   4         12.46         11.86         1.66 o                         
  -3   9   4          0.01          0.88         0.70 o                         
  -2   9   4         69.57         67.28         4.18 o                         
  -1   9   4          9.72          8.42         0.84 o                         
   0   9   4         16.54         16.82         1.02 o                         
   1   9   4         53.68         56.62         2.12 o                         
   2   9   4          0.05          0.20         0.34 o                         
   3   9   4         13.38         10.34         0.83 o                         
   4   9   4          1.76          1.54         0.64 o                         
   5   9   4          5.11          5.26         0.98 o                         
   6   9   4          0.10         -0.13         0.30 o                         
  -5  10   4          3.06          3.03         0.64 o                         
  -4  10   4         11.44         14.55         1.48 o                         
  -3  10   4         24.61         28.81         2.19 o                         
  -2  10   4          6.96          8.40         1.25 o                         
  -1  10   4         14.48         15.88         1.59 o                         
   0  10   4          7.17          8.29         0.82 o                         
   1  10   4          0.00         -0.39         0.39 o                         
   3  10   4          1.78          1.45         0.49 o                         
   4  10   4          1.37          1.20         0.44 o                         
 -11   1   5         52.89         46.31         1.30 o                         
 -10   1   5         14.80         12.84         0.64 o                         
  -9   1   5          4.45          5.62         0.43 o                         
  -8   1   5         25.18         20.68         0.63 o                         
  -7   1   5          6.66          8.42         0.34 o                         
  -6   1   5        340.67        370.18         3.16 o                         
  -5   1   5          2.77          1.37         0.49 o                         
  -4   1   5       1049.79       1176.92         9.63 o                         
  -3   1   5        478.43        490.17         4.29 o                         
  -2   1   5         11.55         10.35         0.65 o                         
  -1   1   5        230.71        218.05         2.03 o                         
   0   1   5        195.06        206.27         1.78 o                         
   1   1   5        578.54        573.10         5.24 o                         
   2   1   5          5.53          5.85         0.62 o                         
   3   1   5        277.01        256.55         5.37 o                         
   4   1   5         91.29        121.75         4.48 o                         
   5   1   5        283.30        285.47         2.94 o                         
   6   1   5        170.27        168.74         1.60 o                         
   7   1   5        149.01        151.12         1.81 o                         
   8   1   5         27.01         30.84         0.84 o                         
   9   1   5          5.04          5.57         0.41 o                         
  10   1   5          2.76          2.41         0.27 o                         
 -11   2   5         11.46         12.79         0.90 o                         
 -10   2   5          0.12          0.42         0.19 o                         
  -9   2   5         53.78         52.03         1.19 o                         
  -8   2   5        153.82        158.57         1.86 o                         
  -7   2   5          0.32          0.19         0.17 o                         
  -6   2   5          4.09          4.18         0.34 o                         
  -5   2   5          3.98          1.21         0.25 o                         
  -4   2   5        125.57        122.65         2.75 o                         
  -3   2   5       1843.48       1941.46         9.72 o                         
  -2   2   5       2387.49       2522.14        16.26 o                         
  -1   2   5        839.35        866.07         4.79 o                         
   0   2   5        250.13        224.98         2.40 o                         
   1   2   5         48.07         38.93         1.29 o                         
   2   2   5        160.22        156.89         2.36 o                         
   3   2   5         65.68         48.47         1.75 o                         
   4   2   5          1.33          0.40         0.60 o                         
   5   2   5         15.52         13.18         0.47 o                         
   6   2   5         45.06         37.65         1.00 o                         
   7   2   5         20.54         25.49         0.76 o                         
   8   2   5          0.28          0.24         0.18 o                         
   9   2   5          2.05          0.75         0.17 o                         
  10   2   5          6.60          7.14         0.49 o                         
 -11   3   5          3.32          0.85         0.24 o                         
 -10   3   5          6.58          5.42         0.40 o                         
  -9   3   5          0.19          0.19         0.19 o                         
  -8   3   5          8.05          6.87         0.46 o                         
  -7   3   5         12.72          9.81         0.51 o                         
  -6   3   5          4.26          7.06         0.42 o                         
  -5   3   5        323.62        309.09         4.73 o                         
  -4   3   5        267.51        230.37         5.32 o                         
  -3   3   5        183.56        190.41         4.45 o                         
  -2   3   5        334.64        400.01         5.17 o                         
  -1   3   5       1987.13       1992.27        14.16 o                         
   0   3   5         12.48         13.75         0.65 o                         
   1   3   5         57.85         53.93         1.59 o                         
   2   3   5        168.40        136.52         4.23 o                         
   3   3   5        328.94        302.16         5.53 o                         
   4   3   5          2.19          4.87         0.46 o                         
   5   3   5         66.94         75.72         1.36 o                         
   6   3   5         19.07         23.71         0.81 o                         
   7   3   5          3.10          5.31         0.39 o                         
   8   3   5          1.22          0.26         0.19 o                         
   9   3   5          2.16          1.50         0.23 o                         
  10   3   5          0.00          0.40         0.22 o                         
 -11   4   5          8.07          7.21         0.80 o                         
 -10   4   5         17.31         15.42         0.55 o                         
  -9   4   5          1.30          0.25         0.19 o                         
  -8   4   5         10.78          9.67         0.52 o                         
  -7   4   5          1.81          1.44         0.27 o                         
  -6   4   5          2.75          2.15         0.25 o                         
  -5   4   5         13.25         12.56         0.58 o                         
  -4   4   5          0.07          0.39         0.39 o                         
  -3   4   5        481.14        466.95         4.57 o                         
  -2   4   5       1187.43       1285.45         6.42 o                         
  -1   4   5        537.56        556.56         7.57 o                         
   0   4   5        213.48        282.43         3.25 o                         
   1   4   5         18.51         27.56         1.19 o                         
   2   4   5        674.41        693.95        13.31 o                         
   3   4   5        340.85        388.25         8.38 o                         
   4   4   5          3.55          4.49         0.37 o                         
   5   4   5         22.84         18.53         0.70 o                         
   6   4   5         96.29         87.44         2.02 o                         
   7   4   5          5.97          4.42         0.41 o                         
   8   4   5          0.51          0.01         0.20 o                         
   9   4   5          0.15          0.04         0.14 o                         
 -10   5   5         10.97          9.57         0.43 o                         
  -9   5   5          0.49          0.59         0.21 o                         
  -8   5   5         53.03         50.80         1.32 o                         
  -7   5   5         57.47         51.77         1.32 o                         
  -6   5   5          0.33          0.77         0.53 o                         
  -5   5   5         62.33         53.82         1.22 o                         
  -4   5   5          3.01          1.07         0.22 o                         
  -3   5   5        395.30        357.12         3.70 o                         
  -2   5   5        220.35        224.70         4.04 o                         
  -1   5   5          1.90          8.40         0.89 o                         
   0   5   5          0.52          0.74         0.37 o                         
   1   5   5          7.94          5.42         0.78 o                         
   2   5   5         72.72         66.41         1.82 o                         
   3   5   5         61.41         67.11         1.74 o                         
   4   5   5         14.50         16.85         0.77 o                         
   5   5   5          4.48          4.59         0.45 o                         
   6   5   5          0.04         -0.20         0.23 o                         
   7   5   5          7.68          8.81         0.64 o                         
   8   5   5         11.85         12.33         0.62 o                         
   9   5   5          4.36          3.17         0.25 o                         
 -10   6   5         11.00         13.72         1.12 o                         
  -9   6   5         10.89         11.02         0.56 o                         
  -8   6   5         23.65         25.52         0.95 o                         
  -7   6   5         27.64         28.94         0.90 o                         
  -6   6   5          1.48          2.94         0.41 o                         
  -5   6   5         84.74         94.79         2.26 o                         
  -4   6   5         85.74         83.94         1.81 o                         
  -3   6   5         47.63         42.43         1.58 o                         
  -2   6   5        136.17        139.82         2.43 o                         
  -1   6   5          0.01          0.72         0.26 o                         
   0   6   5         33.51         29.58         1.06 o                         
   1   6   5          4.98          4.71         0.50 o                         
   2   6   5          0.75          1.07         0.43 o                         
   3   6   5         33.20         27.39         1.26 o                         
   4   6   5          0.46          0.39         0.32 o                         
   5   6   5         31.13         32.13         1.21 o                         
   6   6   5          8.24          6.72         0.57 o                         
   7   6   5          1.43          1.07         0.23 o                         
   8   6   5          3.81          4.40         0.34 o                         
  -9   7   5          2.41          2.33         0.22 o                         
  -8   7   5         14.00         13.10         0.61 o                         
  -7   7   5         66.59         70.19         1.55 o                         
  -6   7   5          1.31          1.21         0.37 o                         
  -5   7   5          5.69          5.11         0.77 o                         
  -4   7   5         19.97         16.41         1.23 o                         
  -3   7   5          4.42          4.91         0.70 o                         
  -2   7   5          4.37          3.77         0.44 o                         
  -1   7   5          0.08          0.17         0.25 o                         
   0   7   5         52.08         55.10         1.71 o                         
   1   7   5         44.81         44.97         1.69 o                         
   2   7   5          1.51          0.89         0.59 o                         
   3   7   5          0.14         -0.36         0.47 o                         
   4   7   5         55.57         52.96         1.98 o                         
   5   7   5          5.90          6.01         0.95 o                         
   6   7   5          0.00          0.19         0.37 o                         
   7   7   5          1.77          0.88         0.25 o                         
   8   7   5         13.31         10.91         0.74 o                         
  -8   8   5          1.50          2.32         0.37 o                         
  -7   8   5          2.46          1.64         0.29 o                         
  -6   8   5          1.34          1.50         0.36 o                         
  -5   8   5          0.01         -0.32         0.70 o                         
  -4   8   5          0.56          0.98         0.70 o                         
  -3   8   5         43.79         55.23         2.73 o                         
  -2   8   5         75.77         77.96         2.54 o                         
  -1   8   5         52.98         61.31         3.79 o                         
   0   8   5        173.00        163.09         3.17 o                         
   1   8   5        128.22        139.45         3.85 o                         
   2   8   5          7.98          7.77         0.84 o                         
   3   8   5        125.17        125.08         3.09 o                         
   4   8   5         20.90         21.63         1.02 o                         
   5   8   5          0.16          0.63         0.36 o                         
   6   8   5          0.19          0.84         0.30 o                         
   7   8   5          0.01          0.16         0.20 o                         
  -6   9   5          0.52          0.76         0.28 o                         
  -5   9   5          0.02         -0.44         0.49 o                         
  -4   9   5         10.45         11.48         1.55 o                         
  -3   9   5         48.19         46.79         3.13 o                         
  -2   9   5         15.53         13.55         1.29 o                         
  -1   9   5          8.01         11.19         1.15 o                         
   0   9   5          0.69          0.23         0.34 o                         
   1   9   5         21.08         17.65         1.18 o                         
   2   9   5         14.95         10.33         0.88 o                         
   3   9   5         12.50         13.20         0.92 o                         
   4   9   5         10.91          9.32         1.30 o                         
   5   9   5         12.76          9.19         1.56 o                         
  -5  10   5          8.04         10.24         1.05 o                         
  -4  10   5          1.10          1.15         0.50 o                         
  -3  10   5         12.67         12.85         1.38 o                         
  -2  10   5          0.73         -0.32         0.32 o                         
  -1  10   5          1.82          2.27         0.49 o                         
   0  10   5          0.31          0.65         0.60 o                         
   1  10   5          1.29          0.77         0.46 o                         
   2  10   5          0.67          0.51         0.31 o                         
 -11   0   6         22.39         21.11         1.28 o                         
 -10   0   6          0.19          0.12         0.25 o                         
  -9   0   6         23.35         18.94         1.18 o                         
  -8   0   6         87.05         83.93         1.85 o                         
  -7   0   6         34.65         36.67         1.01 o                         
  -6   0   6        621.84        605.60         4.31 o                         
  -5   0   6         91.08         90.97         3.05 o                         
  -4   0   6        309.59        355.77         6.85 o                         
  -3   0   6       1353.04       1367.63        10.72 o                         
  -2   0   6         10.27         21.93         1.10 o                         
  -1   0   6       3389.92       3528.28        14.67 o                         
   0   0   6        453.30        532.60         4.51 o                         
   1   0   6       1857.39       1746.29        20.60 o                         
   2   0   6        105.03        127.92         5.91 o                         
   3   0   6         77.42         85.07         5.21 o                         
   4   0   6          2.62          0.07         0.73 o                         
   5   0   6         71.29         75.79         1.43 o                         
   6   0   6        229.91        214.66         2.98 o                         
   7   0   6         90.72         83.00         1.80 o                         
   8   0   6         19.11         25.78         1.38 o                         
   9   0   6          4.98          5.85         0.60 o                         
  10   0   6          2.84          1.93         0.44 o                         
 -11   1   6         13.09         12.99         0.65 o                         
 -10   1   6          9.36          9.38         0.54 o                         
  -9   1   6         39.91         41.56         0.98 o                         
  -8   1   6         53.79         54.34         1.12 o                         
  -7   1   6          6.94          9.16         0.36 o                         
  -6   1   6          4.64          4.63         0.30 o                         
  -5   1   6        285.96        285.00         4.31 o                         
  -4   1   6        400.81        454.98         4.33 o                         
  -3   1   6       1303.28       1347.06        10.97 o                         
  -2   1   6        750.91        812.24         6.24 o                         
  -1   1   6        281.77        290.15         3.88 o                         
   0   1   6        880.64        843.65         8.09 o                         
   1   1   6          0.16         -0.10         0.17 o                         
   2   1   6         83.33         89.53         2.58 o                         
   3   1   6        104.97        125.38         7.35 o                         
   4   1   6         77.80         83.25         3.97 o                         
   5   1   6         62.28         62.22         0.93 o                         
   6   1   6        185.43        166.67         1.69 o                         
   7   1   6        124.72        129.18         1.79 o                         
   8   1   6          0.30          0.20         0.16 o                         
   9   1   6          8.38          5.10         0.45 o                         
  10   1   6          7.63          7.33         0.62 o                         
 -11   2   6         14.61         12.82         0.75 o                         
 -10   2   6         27.02         28.24         1.00 o                         
  -9   2   6        275.15        274.66         2.89 o                         
  -8   2   6          0.94          2.05         0.26 o                         
  -7   2   6          0.84          1.17         0.21 o                         
  -6   2   6          2.75          1.98         0.23 o                         
  -5   2   6         92.18         87.86         2.44 o                         
  -4   2   6        148.56        169.08         3.00 o                         
  -3   2   6         15.65         23.51         1.03 o                         
  -2   2   6        111.59        135.02         1.85 o                         
  -1   2   6         98.72        116.91         1.67 o                         
   0   2   6        256.91        255.37         3.95 o                         
   1   2   6         26.37         21.78         0.97 o                         
   2   2   6        149.62        124.99         4.00 o                         
   3   2   6         65.61         61.12         4.82 o                         
   4   2   6          9.09          9.10         0.54 o                         
   5   2   6         49.76         45.29         0.99 o                         
   6   2   6         38.17         36.22         0.88 o                         
   7   2   6         17.81         20.50         0.71 o                         
   8   2   6          3.60          4.20         0.33 o                         
   9   2   6         16.15         16.54         0.60 o                         
  10   2   6          5.82          5.23         0.73 o                         
 -11   3   6          1.06          0.97         0.41 o                         
 -10   3   6          3.26          3.46         0.32 o                         
  -9   3   6         15.45         13.19         0.64 o                         
  -8   3   6         17.75         19.55         0.70 o                         
  -7   3   6          5.17          4.45         0.43 o                         
  -6   3   6          0.00          0.47         0.16 o                         
  -5   3   6          8.46          6.92         0.45 o                         
  -4   3   6        160.08        169.14         3.65 o                         
  -3   3   6         15.51         16.55         0.93 o                         
  -2   3   6       1243.22       1280.94        13.71 o                         
  -1   3   6         63.46         77.00         1.17 o                         
   0   3   6          2.18          2.89         0.33 o                         
   1   3   6        423.66        439.87         4.65 o                         
   2   3   6         99.37        114.10         7.54 o                         
   3   3   6          7.79          7.30         1.14 o                         
   4   3   6         19.24         15.54         0.74 o                         
   5   3   6          1.22          0.74         0.22 o                         
   6   3   6          9.28          6.61         0.47 o                         
   7   3   6          0.00         -0.02         0.17 o                         
   8   3   6          3.87          4.75         0.35 o                         
   9   3   6          0.01          0.01         0.15 o                         
 -10   4   6          0.02          0.30         0.16 o                         
  -9   4   6          7.87          8.43         0.49 o                         
  -8   4   6         37.97         39.51         1.02 o                         
  -7   4   6          8.40         11.05         0.68 o                         
  -6   4   6          9.02          7.39         0.43 o                         
  -5   4   6         39.63         41.03         1.11 o                         
  -4   4   6         59.18         55.49         1.75 o                         
  -3   4   6        142.65        154.45         2.51 o                         
  -2   4   6         17.80         14.37         0.64 o                         
  -1   4   6        156.58        157.12         2.95 o                         
   0   4   6         95.68        108.50         2.11 o                         
   1   4   6          0.79          0.51         0.42 o                         
   2   4   6         54.21         51.72         2.29 o                         
   3   4   6        219.16        220.06         3.04 o                         
   4   4   6          2.25          2.57         0.37 o                         
   5   4   6         24.25         26.20         1.05 o                         
   6   4   6         26.31         27.98         0.99 o                         
   7   4   6          4.24          6.53         0.44 o                         
   8   4   6          0.01         -0.15         0.16 o                         
   9   4   6          2.03          1.25         0.31 o                         
 -10   5   6          0.34          0.12         0.17 o                         
  -9   5   6          5.09          5.02         0.44 o                         
  -8   5   6         17.40         19.86         0.70 o                         
  -7   5   6          2.37          3.15         0.39 o                         
  -6   5   6         18.44         19.38         0.79 o                         
  -5   5   6        419.38        398.01         3.74 o                         
  -4   5   6         71.68         62.63         1.50 o                         
  -3   5   6         21.49         24.77         1.21 o                         
  -2   5   6         61.10         64.60         1.86 o                         
  -1   5   6          6.27         13.42         0.91 o                         
   0   5   6         62.85         74.71         1.97 o                         
   1   5   6         24.33         25.04         0.98 o                         
   2   5   6         24.06         23.57         0.99 o                         
   3   5   6          2.93          3.94         0.47 o                         
   4   5   6         25.05         20.87         0.94 o                         
   5   5   6         24.55         21.52         0.84 o                         
   6   5   6         14.46         12.93         0.67 o                         
   7   5   6          8.03          8.72         0.52 o                         
   8   5   6          0.68          0.11         0.15 o                         
  -9   6   6         27.76         28.93         0.97 o                         
  -8   6   6        116.50        111.36         1.78 o                         
  -7   6   6        108.93        100.11         1.63 o                         
  -6   6   6         79.46         85.29         2.00 o                         
  -5   6   6        246.47        246.35         3.89 o                         
  -4   6   6        149.14        137.82         2.84 o                         
  -3   6   6          8.41          5.84         0.63 o                         
  -2   6   6         40.66         37.48         2.30 o                         
  -1   6   6        127.83        133.09         2.41 o                         
   0   6   6         16.13         17.73         1.09 o                         
   1   6   6          7.38          6.62         0.64 o                         
   2   6   6          6.49          7.03         0.63 o                         
   3   6   6         13.66         11.48         1.28 o                         
   4   6   6          4.49          3.80         0.61 o                         
   5   6   6          1.09          0.25         0.28 o                         
   6   6   6         11.04         11.67         0.64 o                         
   7   6   6          0.99          1.13         0.27 o                         
   8   6   6         12.32         11.56         0.47 o                         
  -9   7   6          4.19          4.83         0.31 o                         
  -8   7   6          1.93          2.28         0.28 o                         
  -7   7   6          5.15          4.71         0.47 o                         
  -6   7   6          5.79          5.27         0.61 o                         
  -5   7   6         11.35         11.81         1.26 o                         
  -4   7   6         42.98         37.44         1.84 o                         
  -3   7   6         57.72         64.83         3.65 o                         
  -2   7   6         40.54         37.86         1.53 o                         
  -1   7   6         17.38         20.08         0.95 o                         
   0   7   6         51.98         50.60         1.77 o                         
   1   7   6         31.89         28.40         1.58 o                         
   2   7   6          0.02         -0.18         0.54 o                         
   3   7   6         53.87         48.78         1.67 o                         
   4   7   6          9.34          9.93         0.91 o                         
   5   7   6          3.32          2.44         0.50 o                         
   6   7   6          7.20          8.64         0.64 o                         
   7   7   6          1.18          0.31         0.17 o                         
  -8   8   6          5.36          8.10         0.62 o                         
  -7   8   6          0.25          0.29         0.18 o                         
  -6   8   6          0.28          0.14         0.22 o                         
  -5   8   6          0.47         -0.16         0.62 o                         
  -4   8   6          0.01          0.20         0.63 o                         
  -3   8   6          2.36          2.46         0.52 o                         
  -2   8   6        147.87        149.81         3.47 o                         
  -1   8   6         18.47         20.23         3.09 o                         
   0   8   6          8.66          3.32         0.61 o                         
   1   8   6         81.43         73.84         2.51 o                         
   2   8   6         79.15         89.75         2.67 o                         
   3   8   6          4.91          7.02         0.99 o                         
   4   8   6          0.27          0.81         0.38 o                         
   5   8   6         16.26         13.98         1.02 o                         
   6   8   6         19.35         19.70         0.76 o                         
  -6   9   6          1.06          1.92         0.37 o                         
  -5   9   6          7.57          8.89         1.25 o                         
  -4   9   6          9.44         11.67         1.50 o                         
  -3   9   6          2.12          2.05         0.65 o                         
  -2   9   6          4.36          3.81         0.71 o                         
  -1   9   6          0.18         -0.09         0.46 o                         
   0   9   6          9.32          7.99         1.50 o                         
   1   9   6          2.02          2.48         0.61 o                         
   2   9   6         28.07         29.41         1.73 o                         
   3   9   6         27.70         26.90         1.53 o                         
   4   9   6          0.02          0.21         0.43 o                         
   5   9   6         16.13         13.13         0.83 o                         
  -4  10   6          3.52          3.44         0.70 o                         
  -3  10   6          0.29          0.44         0.38 o                         
  -2  10   6          9.58         11.05         1.20 o                         
  -1  10   6         12.31         14.63         1.96 o                         
   0  10   6          6.28          5.54         1.04 o                         
   1  10   6          5.33          4.87         0.89 o                         
   2  10   6          6.61          7.66         0.96 o                         
 -11   1   7          4.34          4.98         0.39 o                         
 -10   1   7         27.74         34.40         1.08 o                         
  -9   1   7        215.97        204.14         2.26 o                         
  -8   1   7         24.85         19.03         0.71 o                         
  -7   1   7         32.65         39.62         0.86 o                         
  -6   1   7          7.50          5.32         0.29 o                         
  -5   1   7          0.97          0.53         0.29 o                         
  -4   1   7        202.49        243.90         3.73 o                         
  -3   1   7        166.13        189.26         3.67 o                         
  -2   1   7        185.18        193.29         1.99 o                         
  -1   1   7       2468.14       2729.04        19.29 o                         
   0   1   7        473.63        544.69         4.88 o                         
   1   1   7        252.72        281.33         4.20 o                         
   2   1   7         85.83         98.04         2.54 o                         
   3   1   7          9.01          5.95         0.93 o                         
   4   1   7         59.65         76.10         1.08 o                         
   5   1   7         23.69         13.59         0.45 o                         
   6   1   7         35.30         43.28         0.92 o                         
   7   1   7         19.23         13.20         0.56 o                         
   8   1   7          0.84         -0.03         0.21 o                         
   9   1   7         20.01         22.81         1.12 o                         
 -11   2   7          2.57          2.79         0.30 o                         
 -10   2   7        115.92        117.01         1.94 o                         
  -9   2   7         55.69         57.33         1.30 o                         
  -8   2   7         33.57         36.18         0.89 o                         
  -7   2   7        165.91        174.41         2.23 o                         
  -6   2   7        497.60        467.27         3.65 o                         
  -5   2   7         14.87         10.85         0.54 o                         
  -4   2   7        138.48        112.51         2.59 o                         
  -3   2   7        238.69        242.19         4.28 o                         
  -2   2   7          0.31          1.85         0.23 o                         
  -1   2   7        202.00        227.34         2.32 o                         
   0   2   7        194.28        195.08         3.53 o                         
   1   2   7         72.80         58.42         1.73 o                         
   2   2   7         21.72          9.52         1.17 o                         
   3   2   7         11.37          7.81         1.24 o                         
   4   2   7         14.59         13.89         0.54 o                         
   5   2   7          2.61          3.54         0.33 o                         
   6   2   7          0.00          0.09         0.18 o                         
   7   2   7         11.75         12.59         0.57 o                         
   8   2   7         30.04         32.90         0.96 o                         
   9   2   7          6.19          3.63         0.32 o                         
 -11   3   7         16.26         15.04         1.19 o                         
 -10   3   7          4.53          3.80         0.30 o                         
  -9   3   7         82.57         83.84         1.43 o                         
  -8   3   7         62.32         64.55         1.19 o                         
  -7   3   7          0.04          0.52         0.25 o                         
  -6   3   7        125.53        122.55         1.85 o                         
  -5   3   7         18.76         18.72         0.67 o                         
  -4   3   7         73.38         80.18         2.65 o                         
  -3   3   7        107.06        109.07         1.88 o                         
  -2   3   7         67.02         65.28         1.58 o                         
  -1   3   7         98.56         72.82         1.62 o                         
   0   3   7          0.67          1.65         0.40 o                         
   1   3   7        127.85        145.47         2.87 o                         
   2   3   7         77.11         60.23         1.96 o                         
   3   3   7         32.31         27.46         1.46 o                         
   4   3   7          3.04          4.96         0.39 o                         
   5   3   7         46.57         46.20         1.08 o                         
   6   3   7          9.36         11.73         0.58 o                         
   7   3   7          3.19          2.72         0.27 o                         
   8   3   7         13.56         17.14         0.60 o                         
   9   3   7          2.36          2.55         0.35 o                         
 -10   4   7          0.00          0.13         0.16 o                         
  -9   4   7          7.83          8.57         0.48 o                         
  -8   4   7         22.31         27.07         0.79 o                         
  -7   4   7          3.73          3.43         0.38 o                         
  -6   4   7         24.83         23.47         0.86 o                         
  -5   4   7          7.77          7.69         0.51 o                         
  -4   4   7         31.31         32.48         1.11 o                         
  -3   4   7         44.29         41.74         1.39 o                         
  -2   4   7         70.03         66.18         2.00 o                         
  -1   4   7        298.88        312.77         6.55 o                         
   0   4   7        900.51        982.71        11.36 o                         
   1   4   7        297.09        295.11         4.73 o                         
   2   4   7        118.60        154.05         2.92 o                         
   3   4   7         11.17         11.16         0.70 o                         
   4   4   7        252.05        227.37         2.69 o                         
   5   4   7         26.93         30.28         1.01 o                         
   6   4   7          1.02          2.49         0.34 o                         
   7   4   7          3.31          2.47         0.26 o                         
   8   4   7         10.27          8.58         0.44 o                         
   9   4   7          1.14          1.16         0.39 o                         
 -10   5   7          2.00          2.16         0.26 o                         
  -9   5   7          0.59          0.70         0.22 o                         
  -8   5   7         58.39         63.30         1.35 o                         
  -7   5   7          0.09          0.33         0.23 o                         
  -6   5   7         98.00        104.10         1.81 o                         
  -5   5   7        344.53        317.13         3.27 o                         
  -4   5   7         11.56         10.46         0.69 o                         
  -3   5   7        169.17        153.00         2.63 o                         
  -2   5   7        101.36         91.82         2.06 o                         
  -1   5   7         64.53         81.80         2.01 o                         
   0   5   7        217.31        175.04         2.93 o                         
   1   5   7         12.21          8.38         0.57 o                         
   2   5   7          9.44          7.57         0.56 o                         
   3   5   7          0.07          0.08         0.44 o                         
   4   5   7          0.02          0.23         0.29 o                         
   5   5   7          2.01          1.26         0.45 o                         
   6   5   7         10.75          7.91         0.52 o                         
   7   5   7          0.20          0.51         0.19 o                         
   8   5   7          0.11          0.00         0.15 o                         
  -9   6   7          1.24          0.89         0.19 o                         
  -8   6   7         12.55         15.63         0.67 o                         
  -7   6   7         26.40         27.25         0.92 o                         
  -6   6   7         26.41         28.96         1.05 o                         
  -5   6   7         95.55        105.62         2.27 o                         
  -4   6   7          0.01          0.66         0.31 o                         
  -3   6   7         48.89         56.37         1.89 o                         
  -2   6   7        198.81        184.48         4.24 o                         
  -1   6   7        186.68        183.82         2.87 o                         
   0   6   7         60.20         76.82         2.23 o                         
   1   6   7          9.87         15.67         0.97 o                         
   2   6   7          4.64          4.83         0.70 o                         
   3   6   7          0.01          0.00         0.36 o                         
   4   6   7          0.58          0.89         0.31 o                         
   5   6   7         12.68         15.58         0.86 o                         
   6   6   7          0.00          0.36         0.22 o                         
   7   6   7          4.35          3.10         0.30 o                         
  -8   7   7          2.61          0.92         0.17 o                         
  -7   7   7          0.23          0.32         0.24 o                         
  -6   7   7         28.13         29.23         1.15 o                         
  -5   7   7         56.44         57.51         2.89 o                         
  -4   7   7          0.18          0.07         0.38 o                         
  -3   7   7         18.87         15.48         1.02 o                         
  -2   7   7         16.93         16.30         1.22 o                         
  -1   7   7         15.78         13.60         1.04 o                         
   0   7   7         42.68         35.23         2.20 o                         
   1   7   7          4.19          4.06         0.93 o                         
   2   7   7         20.67         24.15         1.80 o                         
   3   7   7          4.09          3.42         0.75 o                         
   4   7   7          1.26          1.64         0.35 o                         
   5   7   7          0.32         -0.12         0.24 o                         
   6   7   7          3.72          1.45         0.25 o                         
   7   7   7          0.33          0.07         0.19 o                         
  -7   8   7          0.01         -0.15         0.15 o                         
  -6   8   7          0.18         -0.14         0.23 o                         
  -5   8   7          6.42          6.67         0.79 o                         
  -4   8   7          0.03         -0.30         0.39 o                         
  -3   8   7          0.40          1.05         0.34 o                         
  -2   8   7          0.39          0.17         0.33 o                         
  -1   8   7         13.20         16.98         1.45 o                         
   0   8   7         41.80         39.44         2.28 o                         
   1   8   7          6.41          7.65         1.40 o                         
   2   8   7         66.18         66.70         2.81 o                         
   3   8   7        106.93        104.04         2.58 o                         
   4   8   7          0.24          1.11         0.29 o                         
   5   8   7         20.78         21.59         0.84 o                         
   6   8   7         15.80         13.25         1.17 o                         
  -6   9   7          5.22          6.35         0.66 o                         
  -5   9   7          0.43          1.28         0.57 o                         
  -4   9   7          0.03          0.56         0.48 o                         
  -3   9   7          1.84          1.56         0.48 o                         
  -2   9   7          4.72          3.38         0.62 o                         
  -1   9   7         11.25          9.47         0.97 o                         
   0   9   7         12.25          8.38         1.46 o                         
   1   9   7          0.08         -0.06         0.45 o                         
   2   9   7          0.90          1.78         0.45 o                         
   3   9   7          4.32          2.62         0.36 o                         
   4   9   7          3.24          1.10         0.56 o                         
  -4  10   7          0.93          0.71         0.32 o                         
  -3  10   7          9.12          9.89         1.03 o                         
  -2  10   7          3.02          3.66         0.65 o                         
  -1  10   7          8.79          9.72         1.26 o                         
   0  10   7          0.43          2.09         0.66 o                         
   1  10   7          3.67          4.72         0.82 o                         
 -11   0   8          9.17          9.37         1.08 o                         
 -10   0   8          3.14          4.12         0.48 o                         
  -9   0   8          9.63          9.69         0.81 o                         
  -8   0   8        118.25        112.42         2.34 o                         
  -7   0   8        409.01        417.53         4.35 o                         
  -6   0   8        614.65        634.65         4.06 o                         
  -5   0   8          4.69          5.54         0.57 o                         
  -4   0   8        124.16        105.04         4.22 o                         
  -3   0   8         88.41         82.82         2.95 o                         
  -2   0   8        277.68        342.24         4.13 o                         
  -1   0   8       2850.41       2884.24        16.79 o                         
   0   0   8         98.09         87.51         2.81 o                         
   1   0   8       1453.17       1515.35        15.46 o                         
   2   0   8        454.63        497.37         8.78 o                         
   3   0   8        148.67        129.81         2.04 o                         
   4   0   8         13.55         23.55         0.82 o                         
   5   0   8          0.01          0.52         0.24 o                         
   6   0   8          0.15          0.36         0.38 o                         
   7   0   8          8.25          7.37         0.67 o                         
   8   0   8          6.28          6.45         1.29 o                         
   9   0   8          2.70          1.23         0.47 o                         
 -11   1   8          0.50          0.37         0.18 o                         
 -10   1   8         34.97         31.88         1.01 o                         
  -9   1   8         26.84         26.74         0.87 o                         
  -8   1   8          0.46          1.04         0.25 o                         
  -7   1   8         10.07         10.49         0.43 o                         
  -6   1   8         57.91         56.04         1.08 o                         
  -5   1   8         39.39         42.42         1.15 o                         
  -4   1   8        141.13        122.09         2.80 o                         
  -3   1   8         37.64         36.39         1.41 o                         
  -2   1   8        614.41        632.41         4.57 o                         
  -1   1   8        102.18        136.24         2.37 o                         
   0   1   8         48.93         54.28         1.69 o                         
   1   1   8         29.85         23.44         1.07 o                         
   2   1   8         37.67         40.32         1.77 o                         
   3   1   8         14.44         13.22         0.48 o                         
   4   1   8          0.00          0.08         0.14 o                         
   5   1   8         22.64         28.49         0.74 o                         
   6   1   8          2.39          1.57         0.21 o                         
   7   1   8          0.01          0.62         0.27 o                         
   8   1   8         21.93         22.13         0.81 o                         
   9   1   8         12.51          9.80         0.77 o                         
 -11   2   8          0.30          0.03         0.18 o                         
 -10   2   8         12.63         12.90         0.72 o                         
  -9   2   8         79.39         77.47         1.27 o                         
  -8   2   8          6.09          7.79         0.40 o                         
  -7   2   8        886.92        908.85         5.54 o                         
  -6   2   8          5.02          4.60         0.39 o                         
  -5   2   8          0.66          1.17         0.23 o                         
  -4   2   8         40.28         40.14         1.64 o                         
  -3   2   8          4.45          1.03         0.36 o                         
  -2   2   8          0.50          0.24         0.18 o                         
  -1   2   8         13.01         17.01         0.70 o                         
   0   2   8          0.01          0.83         0.31 o                         
   1   2   8         45.68         40.84         1.83 o                         
   2   2   8        222.55        220.29         4.52 o                         
   3   2   8          3.40          3.00         0.30 o                         
   4   2   8         11.54          8.67         0.57 o                         
   5   2   8          0.66          0.44         0.18 o                         
   6   2   8          0.83          0.69         0.21 o                         
   7   2   8          0.43          0.67         0.20 o                         
   8   2   8          2.86          2.66         0.34 o                         
   9   2   8          5.21          4.74         0.73 o                         
 -10   3   8          9.15          9.53         0.47 o                         
  -9   3   8          0.03          0.23         0.17 o                         
  -8   3   8         24.98         26.87         0.76 o                         
  -7   3   8         96.62         86.71         1.67 o                         
  -6   3   8        100.59        104.06         1.74 o                         
  -5   3   8          0.07          0.51         0.20 o                         
  -4   3   8          2.07          1.78         0.22 o                         
  -3   3   8        149.31        143.46         2.48 o                         
  -2   3   8         30.25         31.61         1.06 o                         
  -1   3   8          9.39          8.48         0.73 o                         
   0   3   8        156.08        174.10         3.74 o                         
   1   3   8        114.93        110.97         2.57 o                         
   2   3   8          2.48          6.34         0.43 o                         
   3   3   8         41.37         58.77         1.36 o                         
   4   3   8         45.38         41.14         1.29 o                         
   5   3   8          6.59          9.89         0.75 o                         
   6   3   8          9.35          9.39         0.58 o                         
   7   3   8          0.27          0.47         0.23 o                         
   8   3   8          7.84         10.03         0.47 o                         
 -10   4   8          9.07          9.02         0.46 o                         
  -9   4   8         34.87         37.95         1.03 o                         
  -8   4   8          0.07          0.03         0.18 o                         
  -7   4   8         22.01         18.27         0.77 o                         
  -6   4   8         25.27         20.52         0.90 o                         
  -5   4   8          4.83          6.12         0.50 o                         
  -4   4   8          9.69          8.86         0.51 o                         
  -3   4   8        167.37        170.10         2.55 o                         
  -2   4   8          0.88          0.53         0.30 o                         
  -1   4   8         95.42        103.88         2.61 o                         
   0   4   8        130.04        129.40         2.50 o                         
   1   4   8          1.21          1.12         0.26 o                         
   2   4   8         18.86         20.37         0.87 o                         
   3   4   8         29.34         32.64         1.26 o                         
   4   4   8          1.65          1.83         0.40 o                         
   5   4   8          5.22          4.83         0.53 o                         
   6   4   8          2.82          3.08         0.36 o                         
   7   4   8          0.26         -0.06         0.17 o                         
   8   4   8          5.03          5.07         0.34 o                         
 -10   5   8          0.15          0.32         0.21 o                         
  -9   5   8          0.01         -0.06         0.14 o                         
  -8   5   8          1.41          1.56         0.23 o                         
  -7   5   8         27.39         26.32         0.97 o                         
  -6   5   8         34.48         36.89         1.09 o                         
  -5   5   8        115.15        114.08         2.06 o                         
  -4   5   8         46.64         43.82         1.38 o                         
  -3   5   8        337.01        327.67         3.29 o                         
  -2   5   8        475.70        427.64         5.25 o                         
  -1   5   8         24.84         23.32         1.13 o                         
   0   5   8         12.33         16.71         1.13 o                         
   1   5   8          3.01          3.60         0.45 o                         
   2   5   8         32.05         28.77         1.23 o                         
   3   5   8          4.71          7.00         0.62 o                         
   4   5   8         32.64         30.67         1.25 o                         
   5   5   8          5.17          4.38         0.50 o                         
   6   5   8          4.46          2.67         0.32 o                         
   7   5   8          1.48          1.26         0.21 o                         
   8   5   8          0.86          0.16         0.37 o                         
  -9   6   8          0.33          0.44         0.15 o                         
  -8   6   8          5.12          5.86         0.40 o                         
  -7   6   8          0.71          1.27         0.27 o                         
  -6   6   8        178.55        160.10         2.27 o                         
  -5   6   8        110.89        103.54         2.51 o                         
  -4   6   8          8.54         13.89         1.25 o                         
  -3   6   8        181.16        186.26         3.36 o                         
  -2   6   8         95.35         95.42         2.52 o                         
  -1   6   8         32.11         32.05         1.22 o                         
   0   6   8         49.16         57.15         1.70 o                         
   1   6   8         11.59         13.77         1.05 o                         
   2   6   8          1.17          0.72         0.38 o                         
   3   6   8          2.77          2.80         0.46 o                         
   4   6   8          0.36          0.58         0.28 o                         
   5   6   8          8.00          6.17         0.48 o                         
   6   6   8          1.53          0.41         0.17 o                         
   7   6   8          0.48          0.16         0.15 o                         
  -8   7   8          0.09          0.03         0.18 o                         
  -7   7   8          3.69          4.26         0.33 o                         
  -6   7   8         15.74         11.59         1.37 o                         
  -5   7   8         17.89         18.42         1.17 o                         
  -4   7   8          6.66          7.59         0.62 o                         
  -3   7   8         33.57         26.06         1.10 o                         
  -2   7   8         39.72         39.14         1.81 o                         
  -1   7   8         48.34         44.27         1.88 o                         
   0   7   8         29.55         25.87         1.85 o                         
   1   7   8         11.38         13.90         2.10 o                         
   2   7   8          6.13          5.17         0.69 o                         
   3   7   8         37.65         37.57         1.43 o                         
   4   7   8          3.08          3.24         0.42 o                         
   5   7   8         10.72         11.06         0.56 o                         
   6   7   8          8.10          8.02         0.45 o                         
  -7   8   8          0.02         -0.17         0.17 o                         
  -6   8   8          1.00          2.13         0.28 o                         
  -5   8   8          2.89          4.80         1.31 o                         
  -4   8   8          0.12         -0.13         0.41 o                         
  -3   8   8         17.62         16.40         1.11 o                         
  -2   8   8         11.31          9.17         0.70 o                         
  -1   8   8          0.08          0.12         0.39 o                         
   0   8   8         54.89         62.48         4.10 o                         
   1   8   8          6.24          7.33         0.94 o                         
   2   8   8          0.27          0.25         0.30 o                         
   3   8   8         28.23         23.28         1.00 o                         
   4   8   8          7.87          8.00         0.55 o                         
   5   8   8          1.90          2.24         0.72 o                         
  -6   9   8          3.51          4.48         0.71 o                         
  -5   9   8          1.31          2.08         0.58 o                         
  -4   9   8          0.41          0.76         0.30 o                         
  -3   9   8          8.51         12.50         1.06 o                         
  -2   9   8          2.57          3.05         0.54 o                         
  -1   9   8          1.90          0.09         0.45 o                         
   0   9   8          1.14          1.02         0.60 o                         
   1   9   8          0.34          0.05         0.27 o                         
   2   9   8          0.21         -0.26         0.43 o                         
   3   9   8          0.03          0.04         0.27 o                         
  -1  10   8          2.26          1.39         0.52 o                         
   0  10   8          1.56          1.70         0.54 o                         
 -11   1   9          1.72          1.66         0.67 o                         
 -10   1   9          3.55          3.72         0.34 o                         
  -9   1   9          4.77          4.40         0.39 o                         
  -8   1   9         11.07         11.42         0.58 o                         
  -7   1   9        550.04        557.55         3.70 o                         
  -6   1   9         64.06         75.78         1.31 o                         
  -5   1   9          6.66          4.16         0.30 o                         
  -4   1   9         10.28         11.56         0.58 o                         
  -3   1   9         13.51         12.58         0.78 o                         
  -2   1   9          0.07          2.02         0.31 o                         
  -1   1   9        321.57        317.44         3.82 o                         
   0   1   9          2.23          0.20         0.33 o                         
   1   1   9        749.21        847.56         7.49 o                         
   2   1   9          4.58          3.37         0.29 o                         
   3   1   9          2.25          0.54         0.18 o                         
   4   1   9          6.64          4.80         0.34 o                         
   5   1   9          3.04          3.70         0.30 o                         
   6   1   9          2.29          3.01         0.30 o                         
   7   1   9          1.07          0.75         0.21 o                         
   8   1   9          9.39         11.69         0.75 o                         
 -10   2   9          4.20          3.19         0.36 o                         
  -9   2   9         11.06         12.52         0.53 o                         
  -8   2   9        329.97        331.96         2.76 o                         
  -7   2   9        140.20        135.00         2.08 o                         
  -6   2   9        279.81        285.75         3.07 o                         
  -5   2   9        499.93        487.37         4.19 o                         
  -4   2   9        152.91        151.91         1.88 o                         
  -3   2   9        305.33        255.66         2.32 o                         
  -2   2   9          8.98          9.06         0.58 o                         
  -1   2   9          8.51         13.68         1.03 o                         
   0   2   9          5.60          3.60         0.59 o                         
   1   2   9         44.03         30.90         0.87 o                         
   2   2   9          8.99          2.24         0.25 o                         
   3   2   9          0.53         -0.16         0.16 o                         
   4   2   9          0.01          0.10         0.21 o                         
   5   2   9          0.41          0.47         0.21 o                         
   6   2   9          3.14          6.13         0.44 o                         
   7   2   9          0.67         -0.03         0.25 o                         
   8   2   9          1.81          2.80         0.38 o                         
 -10   3   9          1.47          1.10         0.19 o                         
  -9   3   9         62.46         60.51         1.05 o                         
  -8   3   9          5.04          3.84         0.31 o                         
  -7   3   9        220.55        223.02         2.52 o                         
  -6   3   9          3.44          3.43         0.39 o                         
  -5   3   9         85.47         96.10         1.47 o                         
  -4   3   9        528.09        499.82         3.21 o                         
  -3   3   9          0.59          0.94         0.19 o                         
  -2   3   9         47.82         45.57         0.96 o                         
  -1   3   9         16.03         13.12         0.65 o                         
   0   3   9         59.39         65.27         1.46 o                         
   1   3   9        301.21        304.53         3.89 o                         
   2   3   9         45.03         50.70         1.12 o                         
   3   3   9         12.14         18.06         0.70 o                         
   4   3   9          1.86          0.75         0.22 o                         
   5   3   9          0.32          0.37         0.23 o                         
   6   3   9          7.41          5.74         0.45 o                         
   7   3   9          4.52          4.73         0.36 o                         
   8   3   9          0.94          0.90         0.28 o                         
 -10   4   9          0.74          0.58         0.43 o                         
  -9   4   9          2.04          1.75         0.25 o                         
  -8   4   9          2.42          1.86         0.23 o                         
  -7   4   9          9.77          9.02         0.54 o                         
  -6   4   9         40.91         42.97         1.30 o                         
  -5   4   9          7.85          8.56         0.77 o                         
  -4   4   9          1.01          0.41         0.18 o                         
  -3   4   9         29.51         28.72         0.91 o                         
  -2   4   9        125.82        128.62         1.96 o                         
  -1   4   9          0.14          0.70         0.24 o                         
   0   4   9        141.61        131.67         2.16 o                         
   1   4   9         39.25         37.46         1.10 o                         
   2   4   9        290.30        275.11         3.03 o                         
   3   4   9         16.90         17.60         0.85 o                         
   4   4   9         55.09         65.56         1.83 o                         
   5   4   9          6.42          5.39         0.43 o                         
   6   4   9         30.58         28.96         0.93 o                         
   7   4   9          1.79          1.95         0.22 o                         
   8   4   9          0.02         -0.27         0.27 o                         
  -9   5   9          0.15          0.08         0.13 o                         
  -8   5   9          0.93          0.62         0.17 o                         
  -7   5   9          7.74          7.57         0.52 o                         
  -6   5   9         57.31         56.83         1.34 o                         
  -5   5   9          0.18          0.60         0.26 o                         
  -4   5   9        133.37        145.25         2.59 o                         
  -3   5   9        527.17        505.94         4.03 o                         
  -2   5   9         41.43         40.13         1.23 o                         
  -1   5   9        132.09        123.61         2.15 o                         
   0   5   9        259.93        254.89         3.38 o                         
   1   5   9          0.42          0.24         0.24 o                         
   2   5   9         35.52         40.81         1.59 o                         
   3   5   9         23.73         26.36         1.15 o                         
   4   5   9          0.00         -0.23         0.29 o                         
   5   5   9          0.05          0.09         0.21 o                         
   6   5   9          4.49          4.34         0.40 o                         
   7   5   9          1.44          0.99         0.17 o                         
  -9   6   9          4.64          4.76         0.42 o                         
  -8   6   9          1.37          0.71         0.29 o                         
  -7   6   9          0.34          0.25         0.19 o                         
  -6   6   9          0.13          0.05         0.18 o                         
  -5   6   9         21.20         20.52         0.96 o                         
  -4   6   9         42.26         42.11         1.60 o                         
  -3   6   9         19.82         22.57         0.94 o                         
  -2   6   9          9.19         13.39         1.07 o                         
  -1   6   9         48.49         49.43         1.96 o                         
   0   6   9         46.96         53.87         2.05 o                         
   1   6   9         81.46         90.94         2.69 o                         
   2   6   9          8.38         14.43         1.10 o                         
   3   6   9          3.58          7.90         0.70 o                         
   4   6   9         12.65         15.59         0.85 o                         
   5   6   9          3.12          4.18         0.38 o                         
   6   6   9          0.71          0.27         0.18 o                         
  -8   7   9          0.11         -0.12         0.12 o                         
  -7   7   9          9.31         10.49         0.49 o                         
  -6   7   9          0.99          0.30         0.27 o                         
  -5   7   9          2.28          2.07         0.36 o                         
  -4   7   9          7.41          8.62         0.64 o                         
  -3   7   9         29.46         27.64         1.12 o                         
  -2   7   9         12.05         10.51         0.83 o                         
  -1   7   9         13.90         13.30         1.28 o                         
   0   7   9          8.94          7.77         1.03 o                         
   1   7   9          2.38          2.42         0.50 o                         
   2   7   9          8.70          8.10         0.67 o                         
   3   7   9          1.47          0.75         0.27 o                         
   4   7   9          0.54          0.52         0.37 o                         
   5   7   9          6.70          5.62         0.41 o                         
   6   7   9          0.01         -0.31         0.62 o                         
  -7   8   9          0.00          0.23         0.17 o                         
  -6   8   9          1.05          0.64         0.17 o                         
  -5   8   9          0.77          0.60         0.22 o                         
  -4   8   9          6.05          5.86         0.64 o                         
  -3   8   9          3.51          2.67         0.45 o                         
  -2   8   9          0.00          0.27         0.22 o                         
  -1   8   9          0.20          0.07         0.22 o                         
   0   8   9          0.03         -0.02         0.36 o                         
   1   8   9          1.80          2.79         0.45 o                         
   2   8   9          7.53          8.61         0.63 o                         
   3   8   9          0.38          0.64         0.29 o                         
   4   8   9         14.11         11.92         0.84 o                         
  -5   9   9          1.14          1.10         0.41 o                         
  -4   9   9          6.10          6.33         0.60 o                         
  -3   9   9          0.38          1.27         0.45 o                         
  -2   9   9          0.10          0.21         0.41 o                         
  -1   9   9          2.27          0.90         0.61 o                         
   0   9   9          0.01         -0.04         0.36 o                         
   1   9   9          0.32          0.01         0.24 o                         
   2   9   9          0.99          1.58         0.37 o                         
 -10   0  10          0.01         -0.30         0.30 o                         
  -9   0  10          0.19         -0.02         0.41 o                         
  -8   0  10         33.78         32.93         1.83 o                         
  -7   0  10          1.69          2.81         0.49 o                         
  -6   0  10        340.89        344.01         3.47 o                         
  -5   0  10       1044.74       1096.35         7.93 o                         
  -4   0  10        676.16        701.42         5.75 o                         
  -3   0  10        103.52         93.71         1.81 o                         
  -2   0  10        135.50        125.29         2.00 o                         
  -1   0  10          6.07          6.75         0.52 o                         
   0   0  10        312.66        336.88         4.90 o                         
   1   0  10        522.88        517.57         3.78 o                         
   2   0  10         64.98         84.03         2.12 o                         
   3   0  10        478.49        496.34         4.83 o                         
   4   0  10         54.49         47.40         1.34 o                         
   5   0  10         31.95         33.44         1.62 o                         
   6   0  10          0.33          0.27         0.45 o                         
   7   0  10          1.10          0.80         1.12 o                         
   8   0  10          1.15          0.38         0.32 o                         
 -10   1  10          0.01         -0.09         0.18 o                         
  -9   1  10          0.89          0.54         0.20 o                         
  -8   1  10         39.49         36.97         0.99 o                         
  -7   1  10          7.80          7.73         0.42 o                         
  -6   1  10         83.19         89.90         1.47 o                         
  -5   1  10         37.85         35.89         0.90 o                         
  -4   1  10          9.28          8.08         0.40 o                         
  -3   1  10          8.99          6.61         0.37 o                         
  -2   1  10         29.15         25.67         0.62 o                         
  -1   1  10          8.92          7.06         0.36 o                         
   0   1  10         85.20         80.72         1.18 o                         
   1   1  10          1.71          0.34         0.15 o                         
   2   1  10          5.49          4.42         0.30 o                         
   3   1  10          1.41          0.82         0.30 o                         
   4   1  10          8.69          8.45         0.51 o                         
   5   1  10          0.03         -0.20         0.20 o                         
   6   1  10          0.17          0.43         0.23 o                         
   7   1  10          0.33          0.09         0.31 o                         
   8   1  10          0.23          0.15         0.29 o                         
 -10   2  10          0.21          0.09         0.14 o                         
  -9   2  10          6.36          5.36         0.36 o                         
  -8   2  10          3.18          3.65         0.31 o                         
  -7   2  10         69.40         62.02         1.41 o                         
  -6   2  10        145.89        127.71         2.21 o                         
  -5   2  10       1246.80       1245.23         8.16 o                         
  -4   2  10          3.51          3.11         0.33 o                         
  -3   2  10          3.21          2.44         0.25 o                         
  -2   2  10         45.68         52.88         1.01 o                         
  -1   2  10          0.28          1.29         0.21 o                         
   0   2  10         54.32         45.27         1.03 o                         
   1   2  10          6.44          4.06         0.32 o                         
   2   2  10         28.88         29.39         0.89 o                         
   3   2  10         64.44         68.86         1.30 o                         
   4   2  10         39.09         38.86         1.11 o                         
   5   2  10          0.30          0.66         0.21 o                         
   6   2  10          1.22          1.53         0.24 o                         
   7   2  10          0.00         -0.26         0.26 o                         
   8   2  10          1.35          1.30         0.33 o                         
 -10   3  10          4.34          3.34         0.37 o                         
  -9   3  10         11.89         11.80         0.47 o                         
  -8   3  10         48.04         50.24         0.98 o                         
  -7   3  10          0.01         -0.13         0.21 o                         
  -6   3  10         14.11         17.14         0.85 o                         
  -5   3  10        416.79        386.81         3.02 o                         
  -4   3  10         77.81         76.92         1.32 o                         
  -3   3  10         23.63         22.56         0.68 o                         
  -2   3  10         15.08         12.56         0.68 o                         
  -1   3  10         92.11         97.57         1.53 o                         
   0   3  10         25.73         22.29         0.73 o                         
   1   3  10          0.04         -0.07         0.19 o                         
   2   3  10          3.05          3.42         0.39 o                         
   3   3  10         24.51         22.95         0.91 o                         
   4   3  10          0.77          1.02         0.23 o                         
   5   3  10          0.25          0.25         0.21 o                         
   6   3  10         15.29         18.15         0.67 o                         
   7   3  10          0.48         -0.20         0.20 o                         
 -10   4  10          4.61          5.00         0.66 o                         
  -9   4  10         14.02         13.51         0.54 o                         
  -8   4  10         13.13         13.35         0.54 o                         
  -7   4  10         10.10         10.67         0.54 o                         
  -6   4  10         49.78         41.96         1.28 o                         
  -5   4  10        102.35         83.89         1.78 o                         
  -4   4  10          8.18          4.48         0.63 o                         
  -3   4  10         63.94         68.84         1.48 o                         
  -2   4  10          2.27          1.66         0.25 o                         
  -1   4  10         49.38         51.84         1.21 o                         
   0   4  10        137.14        138.34         2.15 o                         
   1   4  10         50.29         50.85         1.32 o                         
   2   4  10         72.41         82.58         1.70 o                         
   3   4  10          2.99          3.92         0.42 o                         
   4   4  10          6.15          9.39         0.65 o                         
   5   4  10          6.15          7.43         0.63 o                         
   6   4  10          0.14          0.06         0.18 o                         
   7   4  10          0.01          0.25         0.20 o                         
  -9   5  10          3.52          5.26         0.31 o                         
  -8   5  10          1.20          0.92         0.17 o                         
  -7   5  10          8.89         10.73         0.60 o                         
  -6   5  10          0.65          0.25         0.21 o                         
  -5   5  10         13.62         10.21         0.78 o                         
  -4   5  10         95.61         96.61         2.10 o                         
  -3   5  10         89.61         89.39         1.88 o                         
  -2   5  10          0.16          0.82         0.34 o                         
  -1   5  10        209.74        212.48         2.89 o                         
   0   5  10        291.75        287.04         3.71 o                         
   1   5  10          2.39          2.01         0.38 o                         
   2   5  10          0.09          0.24         0.27 o                         
   3   5  10          9.29         11.83         0.78 o                         
   4   5  10          0.24          0.39         0.25 o                         
   5   5  10          6.89          6.60         0.49 o                         
   6   5  10          7.20          6.48         0.42 o                         
  -8   6  10          0.04          0.11         0.14 o                         
  -7   6  10          5.83          6.97         0.45 o                         
  -6   6  10          1.04          0.82         0.22 o                         
  -5   6  10         12.13          8.53         0.69 o                         
  -4   6  10         60.31         49.10         1.50 o                         
  -3   6  10         36.34         31.29         1.09 o                         
  -2   6  10          9.53          5.78         0.61 o                         
  -1   6  10         61.80         65.29         1.73 o                         
   0   6  10          9.36         10.01         0.78 o                         
   1   6  10          4.70          5.20         0.57 o                         
   2   6  10          4.22          3.70         0.59 o                         
   3   6  10          0.52          1.14         0.27 o                         
   4   6  10          0.75          0.35         0.25 o                         
   5   6  10          3.65          3.04         0.31 o                         
   6   6  10          0.12          0.05         0.12 o                         
  -7   7  10          0.71          0.76         0.22 o                         
  -6   7  10          0.12          0.47         0.33 o                         
  -5   7  10          0.87          0.91         0.21 o                         
  -4   7  10         36.74         35.75         1.08 o                         
  -3   7  10         31.49         28.68         1.10 o                         
  -2   7  10          2.74          2.81         0.43 o                         
  -1   7  10          9.84          8.27         0.81 o                         
   0   7  10         21.08         21.18         1.24 o                         
   1   7  10          9.10         11.72         1.11 o                         
   2   7  10          2.18          3.01         0.42 o                         
   3   7  10          4.06          3.17         0.48 o                         
   4   7  10          0.41          0.31         0.23 o                         
   5   7  10         10.41          9.39         0.52 o                         
  -6   8  10          0.07          0.15         0.13 o                         
  -5   8  10          1.13          1.02         0.26 o                         
  -4   8  10          0.10          0.14         0.32 o                         
  -3   8  10          5.80          7.81         0.57 o                         
  -2   8  10          1.08          1.09         0.30 o                         
  -1   8  10         31.44         29.03         0.96 o                         
   0   8  10          9.85          9.56         0.93 o                         
   1   8  10          2.93          3.94         0.49 o                         
   2   8  10          1.25          1.47         0.27 o                         
   3   8  10          0.00          0.22         0.20 o                         
   4   8  10          0.00          0.90         0.38 o                         
  -2   9  10          0.58          2.06         0.57 o                         
  -1   9  10          0.20          0.63         0.45 o                         
   0   9  10          0.03          0.46         0.47 o                         
   1   9  10          0.52          0.23         0.21 o                         
 -10   1  11          0.16          0.59         0.26 o                         
  -9   1  11          0.24          0.23         0.32 o                         
  -8   1  11         11.44         12.58         0.68 o                         
  -7   1  11          8.70          8.15         0.49 o                         
  -6   1  11        145.26        152.95         2.27 o                         
  -5   1  11        311.18        339.02         2.89 o                         
  -4   1  11         17.55         28.26         0.73 o                         
  -3   1  11          4.92          3.96         0.42 o                         
  -2   1  11         29.99         25.76         0.70 o                         
  -1   1  11         48.38         39.74         0.88 o                         
   0   1  11          3.66          2.47         0.28 o                         
   1   1  11         38.14         32.75         0.85 o                         
   2   1  11         37.69         41.20         0.86 o                         
   3   1  11        183.49        186.41         2.22 o                         
   4   1  11          3.46          4.68         0.40 o                         
   5   1  11          0.00          0.16         0.26 o                         
   6   1  11          0.98          0.06         0.22 o                         
   7   1  11          2.32          2.65         0.39 o                         
 -10   2  11          6.97          5.62         0.45 o                         
  -9   2  11          0.92          0.49         0.15 o                         
  -8   2  11         29.54         28.37         0.80 o                         
  -7   2  11         77.30         81.83         1.36 o                         
  -6   2  11        202.66        187.72         2.67 o                         
  -5   2  11        397.53        372.78         4.17 o                         
  -4   2  11        149.67        151.23         2.11 o                         
  -3   2  11        141.20        138.13         1.84 o                         
  -2   2  11         43.16         44.45         1.05 o                         
  -1   2  11        112.40        104.49         1.66 o                         
   0   2  11          0.02          0.29         0.17 o                         
   1   2  11         12.46          9.01         0.48 o                         
   2   2  11         10.16          8.37         0.63 o                         
   3   2  11         27.42         30.16         1.03 o                         
   4   2  11          8.45         11.83         0.61 o                         
   5   2  11          3.02          6.16         0.41 o                         
   6   2  11          0.83          2.30         0.42 o                         
   7   2  11          0.05          0.13         0.22 o                         
 -10   3  11          1.14          0.32         0.30 o                         
  -9   3  11         12.94         10.80         0.44 o                         
  -8   3  11          5.27          5.68         0.32 o                         
  -7   3  11         25.32         20.75         0.75 o                         
  -6   3  11          5.48          3.54         0.41 o                         
  -5   3  11        251.87        252.02         3.46 o                         
  -4   3  11        113.78        108.33         2.06 o                         
  -3   3  11        307.31        306.49         2.76 o                         
  -2   3  11        321.40        321.58         3.05 o                         
  -1   3  11        110.78        106.61         1.63 o                         
   0   3  11         23.66         22.00         0.70 o                         
   1   3  11          1.04          1.15         0.35 o                         
   2   3  11         51.42         56.28         1.45 o                         
   3   3  11         41.91         45.15         1.39 o                         
   4   3  11          8.38          6.93         0.52 o                         
   5   3  11          2.36          2.28         0.30 o                         
   6   3  11          0.09          0.16         0.19 o                         
   7   3  11          0.10          0.06         0.25 o                         
  -9   4  11          0.64          0.85         0.17 o                         
  -8   4  11          0.86          1.17         0.16 o                         
  -7   4  11         15.36         15.10         0.66 o                         
  -6   4  11          4.96          3.87         0.41 o                         
  -5   4  11          5.94          4.64         0.50 o                         
  -4   4  11         88.85         91.71         2.37 o                         
  -3   4  11          2.11          1.05         0.24 o                         
  -2   4  11         23.29         19.90         0.84 o                         
  -1   4  11         87.23         89.59         1.77 o                         
   0   4  11        115.21        111.99         1.98 o                         
   1   4  11         26.18         25.61         1.06 o                         
   2   4  11         73.30         75.13         1.66 o                         
   3   4  11          0.78          0.67         0.29 o                         
   4   4  11         28.53         32.74         1.15 o                         
   5   4  11          0.10         -0.10         0.26 o                         
   6   4  11         10.06         13.16         0.55 o                         
  -9   5  11          1.07          0.57         0.28 o                         
  -8   5  11          6.63          8.62         0.35 o                         
  -7   5  11          0.13          0.10         0.18 o                         
  -6   5  11         18.49         15.00         0.72 o                         
  -5   5  11          0.01          0.18         0.35 o                         
  -4   5  11          0.17          0.26         0.30 o                         
  -3   5  11          2.70          3.91         0.42 o                         
  -2   5  11        108.31        110.98         2.18 o                         
  -1   5  11        187.38        188.14         2.52 o                         
   0   5  11         69.59         66.96         1.66 o                         
   1   5  11         52.06         44.78         1.50 o                         
   2   5  11         83.36         96.05         1.93 o                         
   3   5  11          0.01          0.21         0.27 o                         
   4   5  11          0.31         -0.13         0.23 o                         
   5   5  11          3.14          2.51         0.40 o                         
   6   5  11          0.01         -0.13         0.13 o                         
  -8   6  11         17.10         18.48         0.60 o                         
  -7   6  11         11.22         14.26         0.57 o                         
  -6   6  11          7.71          5.60         0.42 o                         
  -5   6  11          2.06          1.69         0.41 o                         
  -4   6  11          0.25         -0.23         0.24 o                         
  -3   6  11         35.16         37.41         1.16 o                         
  -2   6  11          4.24          4.11         0.41 o                         
  -1   6  11          1.23          1.20         0.29 o                         
   0   6  11          5.49          7.10         0.54 o                         
   1   6  11         12.98         15.99         0.76 o                         
   2   6  11          1.54          2.26         0.40 o                         
   3   6  11          7.74          8.28         0.58 o                         
   4   6  11          0.02         -0.20         0.20 o                         
   5   6  11          0.27         -0.12         0.14 o                         
  -7   7  11          5.60          6.12         0.32 o                         
  -6   7  11          3.62          4.38         0.40 o                         
  -5   7  11          7.12          7.90         0.45 o                         
  -4   7  11          0.42          1.37         0.25 o                         
  -3   7  11          4.81          3.42         0.34 o                         
  -2   7  11          1.54          1.43         0.30 o                         
  -1   7  11         19.44         18.56         0.97 o                         
   0   7  11          8.10          7.53         0.75 o                         
   1   7  11          0.18          0.46         0.21 o                         
   2   7  11          0.00          0.05         0.21 o                         
   3   7  11          0.00          0.04         0.17 o                         
   4   7  11          0.53          0.19         0.17 o                         
  -5   8  11          4.61          5.62         0.38 o                         
  -4   8  11          1.02          0.83         0.23 o                         
  -3   8  11          0.18          0.16         0.17 o                         
  -2   8  11          5.53          5.72         0.47 o                         
  -1   8  11          3.11          2.36         0.28 o                         
   0   8  11          0.84          0.46         0.20 o                         
   1   8  11          1.11          0.82         0.26 o                         
   2   8  11          0.50          0.54         0.18 o                         
  -1   9  11          0.03          0.40         0.28 o                         
 -10   0  12         13.00         16.68         0.90 o                         
  -9   0  12          0.03          0.17         0.38 o                         
  -8   0  12          8.68          9.99         0.93 o                         
  -7   0  12         19.21         19.43         1.27 o                         
  -6   0  12         83.36         73.05         1.87 o                         
  -5   0  12          3.56          5.10         0.77 o                         
  -4   0  12        179.63        200.26         3.58 o                         
  -3   0  12        333.01        344.37         3.42 o                         
  -2   0  12         34.05         29.17         1.15 o                         
  -1   0  12          1.82          0.32         0.20 o                         
   0   0  12         35.34         28.75         1.05 o                         
   1   0  12          1.36          0.99         0.35 o                         
   2   0  12         17.88         15.26         0.96 o                         
   3   0  12         63.44         59.07         2.43 o                         
   4   0  12         72.98         85.03         3.29 o                         
   5   0  12         60.18         74.17         2.69 o                         
   6   0  12          3.88          2.29         0.56 o                         
   7   0  12          8.97          9.37         0.98 o                         
 -10   1  12          2.84          4.21         0.46 o                         
  -9   1  12         15.69         17.29         1.13 o                         
  -8   1  12          1.20          0.97         0.39 o                         
  -7   1  12          5.59          4.97         0.48 o                         
  -6   1  12          0.76          0.21         0.20 o                         
  -5   1  12         23.05         24.59         0.96 o                         
  -4   1  12         27.50         35.69         1.08 o                         
  -3   1  12         19.63         20.21         0.91 o                         
  -2   1  12         11.72         13.12         0.56 o                         
  -1   1  12         16.79         13.68         0.54 o                         
   0   1  12          1.63          1.44         0.20 o                         
   1   1  12          6.90          8.65         0.52 o                         
   2   1  12          0.71          1.25         0.24 o                         
   3   1  12          0.00          0.34         0.24 o                         
   4   1  12          0.00          0.60         0.22 o                         
   5   1  12          1.59          2.14         0.40 o                         
   6   1  12          2.55          1.98         0.31 o                         
   7   1  12          0.07          0.41         0.35 o                         
  -9   2  12          1.56          1.62         0.23 o                         
  -8   2  12          0.62          0.98         0.21 o                         
  -7   2  12          7.55          6.35         0.43 o                         
  -6   2  12          5.90          4.63         0.48 o                         
  -5   2  12          6.12          3.59         0.38 o                         
  -4   2  12        487.41        469.00         4.34 o                         
  -3   2  12        488.16        492.06         4.47 o                         
  -2   2  12         11.21         15.12         0.69 o                         
  -1   2  12         23.08         20.09         0.73 o                         
   0   2  12         23.01         26.20         0.97 o                         
   1   2  12          1.17          0.88         0.26 o                         
   2   2  12         36.09         32.78         1.00 o                         
   3   2  12          0.46          0.24         0.21 o                         
   4   2  12         15.35         16.71         0.72 o                         
   5   2  12         10.71         12.60         0.61 o                         
   6   2  12          1.02          0.89         0.26 o                         
  -9   3  12          0.06          0.50         0.18 o                         
  -8   3  12          2.85          2.95         0.25 o                         
  -7   3  12         37.32         36.15         0.91 o                         
  -6   3  12         34.63         33.05         1.10 o                         
  -5   3  12         12.52         12.14         0.77 o                         
  -4   3  12          6.23          6.25         0.52 o                         
  -3   3  12        344.53        358.93         3.53 o                         
  -2   3  12         84.88         77.23         1.65 o                         
  -1   3  12         36.70         47.67         1.42 o                         
   0   3  12         10.40         11.41         0.63 o                         
   1   3  12         35.36         35.44         0.99 o                         
   2   3  12         28.08         32.69         1.01 o                         
   3   3  12          1.14          1.18         0.24 o                         
   4   3  12          0.09          0.16         0.19 o                         
   5   3  12          0.12          0.69         0.24 o                         
   6   3  12          0.85          1.39         0.38 o                         
  -9   4  12          0.65          0.75         0.32 o                         
  -8   4  12          6.32          6.67         0.33 o                         
  -7   4  12          6.22          6.97         0.46 o                         
  -6   4  12          5.66          6.33         0.48 o                         
  -5   4  12         17.69         16.71         0.90 o                         
  -4   4  12        142.42        131.60         2.81 o                         
  -3   4  12        160.97        151.53         2.26 o                         
  -2   4  12          6.17          5.92         0.51 o                         
  -1   4  12         13.59         13.85         0.72 o                         
   0   4  12         28.29         28.30         1.00 o                         
   1   4  12         17.65         19.34         0.78 o                         
   2   4  12         75.12         80.68         1.54 o                         
   3   4  12          0.13          0.26         0.21 o                         
   4   4  12         25.08         27.76         0.87 o                         
   5   4  12          4.52          5.18         0.42 o                         
   6   4  12          0.37          0.03         0.22 o                         
  -8   5  12         25.09         31.30         0.78 o                         
  -7   5  12          0.81          1.60         0.24 o                         
  -6   5  12          0.03          0.14         0.18 o                         
  -5   5  12          0.01          0.76         0.28 o                         
  -4   5  12         15.72         13.81         0.80 o                         
  -3   5  12         15.22         15.41         0.86 o                         
  -2   5  12         43.63         37.18         1.03 o                         
  -1   5  12         25.37         26.91         0.95 o                         
   0   5  12          8.23          7.24         0.58 o                         
   1   5  12         86.30         89.01         1.84 o                         
   2   5  12         42.84         44.90         1.09 o                         
   3   5  12          1.93          2.88         0.33 o                         
   4   5  12          0.01         -0.12         0.19 o                         
   5   5  12          0.79          0.09         0.14 o                         
  -7   6  12          1.65          2.49         0.20 o                         
  -6   6  12          0.56          0.60         0.18 o                         
  -5   6  12          3.75          6.28         0.68 o                         
  -4   6  12         12.71         11.19         0.65 o                         
  -3   6  12          5.21          3.16         0.35 o                         
  -2   6  12          0.60          1.44         0.42 o                         
  -1   6  12          7.61          8.00         0.54 o                         
   0   6  12          6.64          4.63         0.48 o                         
   1   6  12          4.17          3.23         0.33 o                         
   2   6  12          0.07          0.05         0.22 o                         
   3   6  12          0.22          0.21         0.21 o                         
   4   6  12          0.59          0.46         0.18 o                         
  -6   7  12          3.11          4.13         0.37 o                         
  -5   7  12          1.05          0.34         0.14 o                         
  -4   7  12          0.29          0.15         0.21 o                         
  -3   7  12          2.09          1.24         0.26 o                         
  -2   7  12         20.55         20.13         0.81 o                         
  -1   7  12         13.55         11.85         0.64 o                         
   0   7  12          0.10         -0.02         0.19 o                         
   1   7  12          0.71          0.71         0.20 o                         
   2   7  12          3.73          3.40         0.38 o                         
   3   7  12          0.77          0.63         0.17 o                         
  -4   8  12          1.62          0.94         0.36 o                         
  -3   8  12          0.27          1.01         0.46 o                         
  -2   8  12          1.09          2.16         0.30 o                         
  -1   8  12         10.82         11.59         0.57 o                         
   0   8  12          0.30         -0.11         0.18 o                         
   1   8  12          4.45          3.44         0.31 o                         
  -9   1  13          9.95         10.95         0.99 o                         
  -8   1  13          0.40          0.74         0.24 o                         
  -7   1  13          1.82          2.04         0.42 o                         
  -6   1  13         68.20         69.40         1.52 o                         
  -5   1  13         24.19         23.22         0.91 o                         
  -4   1  13         76.96         73.97         2.13 o                         
  -3   1  13          0.37          0.08         0.24 o                         
  -2   1  13         21.44         16.90         0.84 o                         
  -1   1  13          0.86          0.95         0.23 o                         
   0   1  13          0.87          0.96         0.22 o                         
   1   1  13          0.71          0.17         0.21 o                         
   2   1  13          5.33          4.87         0.46 o                         
   3   1  13          0.52          0.20         0.23 o                         
   4   1  13         20.25         21.22         0.88 o                         
   5   1  13         23.21         23.35         1.09 o                         
   6   1  13          2.59          1.88         0.56 o                         
  -9   2  13         58.14         67.63         1.84 o                         
  -8   2  13          0.86          0.20         0.16 o                         
  -7   2  13         19.98         17.07         0.69 o                         
  -6   2  13          3.19          2.17         0.30 o                         
  -5   2  13         38.53         39.47         1.10 o                         
  -4   2  13         88.51         79.32         1.50 o                         
  -3   2  13        226.14        220.61         3.32 o                         
  -2   2  13         42.11         44.92         1.27 o                         
  -1   2  13          2.55          2.82         0.37 o                         
   0   2  13         12.48         13.47         0.65 o                         
   1   2  13          1.20          0.54         0.23 o                         
   2   2  13          5.81          8.30         0.53 o                         
   3   2  13          0.14          0.20         0.24 o                         
   4   2  13          0.07         -0.20         0.21 o                         
   5   2  13          0.59          0.04         0.21 o                         
   6   2  13          0.84          0.90         0.30 o                         
  -8   3  13          0.00          0.04         0.15 o                         
  -7   3  13          5.79          4.51         0.30 o                         
  -6   3  13          2.54          2.95         0.32 o                         
  -5   3  13          4.50          5.87         0.53 o                         
  -4   3  13          4.88          2.95         0.33 o                         
  -3   3  13        169.85        167.21         2.88 o                         
  -2   3  13         98.84         99.41         1.87 o                         
  -1   3  13         68.53         68.96         1.55 o                         
   0   3  13        138.01        148.32         1.96 o                         
   1   3  13         60.37         63.87         1.36 o                         
   2   3  13         21.99         19.42         0.87 o                         
   3   3  13          0.01          0.13         0.22 o                         
   4   3  13         17.43         15.21         0.74 o                         
   5   3  13          0.03          0.07         0.19 o                         
  -8   4  13          0.00          0.09         0.11 o                         
  -7   4  13          0.05          0.65         0.13 o                         
  -6   4  13          2.55          3.88         0.35 o                         
  -5   4  13          5.19          4.15         0.52 o                         
  -4   4  13          5.03          5.51         0.60 o                         
  -3   4  13          0.39          0.42         0.25 o                         
  -2   4  13         84.14         89.34         1.73 o                         
  -1   4  13         22.71         22.21         0.81 o                         
   0   4  13         31.64         25.91         0.93 o                         
   1   4  13        102.56        104.29         1.96 o                         
   2   4  13         32.12         36.81         1.06 o                         
   3   4  13         13.12         10.53         0.57 o                         
   4   4  13         20.17         20.54         0.69 o                         
   5   4  13          3.36          2.48         0.28 o                         
  -7   5  13          5.20          5.94         0.28 o                         
  -6   5  13          0.10          0.33         0.19 o                         
  -5   5  13          0.51          0.34         0.26 o                         
  -4   5  13         32.05         29.30         1.09 o                         
  -3   5  13          5.89          6.33         0.70 o                         
  -2   5  13          8.72         10.72         0.58 o                         
  -1   5  13          0.21          0.03         0.19 o                         
   0   5  13         11.87         14.60         0.74 o                         
   1   5  13         31.03         29.78         1.11 o                         
   2   5  13         18.48         20.71         1.22 o                         
   3   5  13          0.88          0.91         0.24 o                         
   4   5  13         13.05         12.81         0.49 o                         
  -6   6  13         28.60         33.84         0.88 o                         
  -5   6  13         34.04         41.19         1.00 o                         
  -4   6  13          1.37          0.62         0.22 o                         
  -3   6  13          2.76          2.75         0.34 o                         
  -2   6  13          0.47          0.82         0.27 o                         
  -1   6  13         19.02         25.38         0.97 o                         
   0   6  13          1.52          2.18         0.29 o                         
   1   6  13          1.04          1.38         0.38 o                         
   2   6  13          0.03         -0.19         0.19 o                         
   3   6  13          0.10          0.08         0.19 o                         
  -5   7  13          1.46          1.72         0.32 o                         
  -4   7  13          0.02          0.17         0.14 o                         
  -3   7  13          3.39          3.25         0.39 o                         
  -2   7  13          5.89          8.69         0.57 o                         
  -1   7  13          9.57          8.92         0.49 o                         
   0   7  13          1.41          0.80         0.18 o                         
   1   7  13          2.71          2.51         0.24 o                         
   2   7  13          2.89          2.59         0.26 o                         
  -9   0  14         22.81         29.60         1.18 o                         
  -8   0  14          8.67         10.98         1.29 o                         
  -7   0  14         14.19         16.77         0.91 o                         
  -6   0  14         26.20         24.54         1.44 o                         
  -5   0  14         10.20         11.44         1.08 o                         
  -4   0  14          5.55          4.02         0.57 o                         
  -3   0  14         61.78         58.07         2.70 o                         
  -2   0  14         94.00         83.98         3.30 o                         
  -1   0  14         38.09         31.92         1.60 o                         
   0   0  14          1.52          0.32         0.34 o                         
   1   0  14          1.44          1.21         0.46 o                         
   2   0  14          0.54          0.01         0.36 o                         
   3   0  14          2.72          5.39         0.76 o                         
   4   0  14          0.41          1.06         0.56 o                         
   5   0  14          7.76          8.64         0.73 o                         
  -8   1  14          8.44         12.17         0.72 o                         
  -7   1  14          3.78          5.19         0.49 o                         
  -6   1  14          3.04          4.26         0.40 o                         
  -5   1  14         15.58         14.68         1.05 o                         
  -4   1  14          0.02          0.04         0.25 o                         
  -3   1  14         16.97         18.11         1.06 o                         
  -2   1  14          1.31          0.51         0.23 o                         
  -1   1  14          2.10          1.70         0.30 o                         
   0   1  14          0.42          0.68         0.23 o                         
   1   1  14          0.10          0.42         0.21 o                         
   2   1  14          0.00         -0.14         0.21 o                         
   3   1  14          0.08         -0.21         0.21 o                         
   4   1  14          0.52          0.17         0.21 o                         
   5   1  14          0.10          0.58         0.22 o                         
  -8   2  14         15.27         16.02         0.69 o                         
  -7   2  14          8.74         10.67         0.57 o                         
  -6   2  14          0.73          0.82         0.20 o                         
  -5   2  14          0.70         -0.10         0.17 o                         
  -4   2  14         23.75         19.64         0.83 o                         
  -3   2  14          0.26          0.11         0.26 o                         
  -2   2  14        237.42        227.76         3.52 o                         
  -1   2  14         39.18         34.05         1.00 o                         
   0   2  14          6.72          8.83         0.51 o                         
   1   2  14         19.93         17.42         0.64 o                         
   2   2  14          6.08          5.73         0.42 o                         
   3   2  14          1.07          1.40         0.27 o                         
   4   2  14          6.25          5.04         0.39 o                         
   5   2  14          0.15          0.44         0.63 o                         
  -8   3  14          5.19          7.68         0.49 o                         
  -7   3  14          0.03         -0.11         0.15 o                         
  -6   3  14          6.49          7.24         0.38 o                         
  -5   3  14         24.42         25.42         0.98 o                         
  -4   3  14         13.60         11.15         0.70 o                         
  -3   3  14         20.94         21.06         0.99 o                         
  -2   3  14          0.26          0.30         0.27 o                         
  -1   3  14         98.42        108.37         2.21 o                         
   0   3  14         61.70         67.35         1.34 o                         
   1   3  14         19.26         21.28         0.74 o                         
   2   3  14          0.00          0.25         0.17 o                         
   3   3  14         18.54         19.12         0.65 o                         
   4   3  14          8.45          8.51         0.47 o                         
  -7   4  14          0.23          0.31         0.16 o                         
  -6   4  14          2.21          2.73         0.25 o                         
  -5   4  14          6.32          5.46         0.46 o                         
  -4   4  14         10.86         11.81         0.69 o                         
  -3   4  14          7.76          9.05         0.63 o                         
  -2   4  14         21.87         20.60         0.86 o                         
  -1   4  14         27.37         26.48         0.89 o                         
   0   4  14          3.49          3.62         0.36 o                         
   1   4  14          2.21          1.72         0.25 o                         
   2   4  14         17.37         17.36         0.59 o                         
   3   4  14          0.76          1.28         0.20 o                         
   4   4  14         11.68         10.36         0.53 o                         
  -7   5  14          0.02         -0.05         0.71 o                         
  -6   5  14         26.90         36.12         0.84 o                         
  -5   5  14          3.99          5.88         0.44 o                         
  -4   5  14          0.80          0.86         0.27 o                         
  -3   5  14          9.70          8.64         0.57 o                         
  -2   5  14         23.94         23.90         0.85 o                         
  -1   5  14         18.81         20.82         0.80 o                         
   0   5  14          0.85          0.32         0.17 o                         
   1   5  14         12.24         11.62         0.60 o                         
   2   5  14          0.20          0.43         0.16 o                         
   3   5  14         12.29         10.40         0.48 o                         
  -5   6  14          4.61          5.67         0.30 o                         
  -4   6  14          7.20          8.46         0.54 o                         
  -3   6  14          0.06          0.46         0.18 o                         
  -2   6  14          9.05          9.09         0.68 o                         
  -1   6  14          0.47          0.65         0.19 o                         
   0   6  14         10.81         12.77         0.53 o                         
   1   6  14          1.86          2.53         0.35 o                         
   2   6  14          0.04          0.12         0.12 o                         
  -3   7  14          1.02          0.95         0.21 o                         
  -2   7  14          0.85          1.14         0.23 o                         
  -1   7  14          5.01          4.26         0.33 o                         
   0   7  14          4.39          5.10         0.68 o                         
  -8   1  15         16.34         19.78         0.99 o                         
  -7   1  15          1.89          1.97         0.26 o                         
  -6   1  15          3.91          3.65         0.39 o                         
  -5   1  15          2.48          2.01         0.35 o                         
  -4   1  15         15.02         14.59         0.87 o                         
  -3   1  15          2.84          3.50         0.65 o                         
  -2   1  15         33.06         29.52         1.31 o                         
  -1   1  15         22.40         22.84         1.02 o                         
   0   1  15          8.02          6.79         0.56 o                         
   1   1  15          3.75          4.64         0.52 o                         
   2   1  15          0.18          0.12         0.22 o                         
   3   1  15          1.13          1.44         0.33 o                         
   4   1  15          1.22          2.01         0.39 o                         
  -7   2  15         66.54         78.04         1.51 o                         
  -6   2  15          0.57         -0.15         0.19 o                         
  -5   2  15         20.57         16.51         0.72 o                         
  -4   2  15          2.21          3.31         0.37 o                         
  -3   2  15          2.08          2.29         0.41 o                         
  -2   2  15         35.66         36.19         1.11 o                         
  -1   2  15         20.84         21.44         0.89 o                         
   0   2  15         31.14         36.67         1.28 o                         
   1   2  15          0.95          1.65         0.26 o                         
   2   2  15          0.34          0.35         0.25 o                         
   3   2  15          0.41          0.50         0.21 o                         
   4   2  15          1.16          0.81         0.39 o                         
  -7   3  15          0.60          0.82         0.30 o                         
  -6   3  15          0.60          0.11         0.18 o                         
  -5   3  15          0.66          0.62         0.17 o                         
  -4   3  15          7.86          7.48         0.47 o                         
  -3   3  15          4.80          5.46         0.47 o                         
  -2   3  15          1.32          1.76         0.30 o                         
  -1   3  15         35.97         33.80         1.15 o                         
   0   3  15         26.57         26.56         0.77 o                         
   1   3  15          0.32          0.15         0.16 o                         
   2   3  15         31.61         33.16         0.81 o                         
   3   3  15          5.60          4.67         0.35 o                         
  -6   4  15          0.14          0.02         0.14 o                         
  -5   4  15          0.57          1.92         0.22 o                         
  -4   4  15          1.18          1.40         0.28 o                         
  -3   4  15          1.35          1.66         0.26 o                         
  -2   4  15          2.85          2.83         0.41 o                         
  -1   4  15          6.54          5.56         0.41 o                         
   0   4  15         30.55         32.37         0.93 o                         
   1   4  15          9.99          7.95         0.43 o                         
   2   4  15         12.32          9.24         0.65 o                         
   3   4  15         41.99         36.43         1.33 o                         
  -5   5  15          9.43          9.97         0.39 o                         
  -4   5  15          3.47          4.55         0.35 o                         
  -3   5  15          5.23          3.96         0.37 o                         
  -2   5  15          6.14          5.84         0.42 o                         
  -1   5  15          7.72          7.71         0.54 o                         
   0   5  15          8.49          7.53         0.51 o                         
   1   5  15          0.20          0.16         0.14 o                         
   2   5  15          0.00          0.56         0.27 o                         
  -4   6  15         16.11         16.86         0.92 o                         
  -3   6  15         34.49         37.82         1.11 o                         
  -2   6  15          1.04          0.79         0.19 o                         
  -1   6  15          0.06         -0.14         0.14 o                         
   0   6  15          0.00          0.32         0.31 o                         
  -7   0  16          0.63          0.45         0.33 o                         
  -6   0  16          0.24          0.24         0.22 o                         
  -5   0  16          1.46          0.81         0.31 o                         
  -4   0  16          0.12         -0.47         0.47 o                         
  -3   0  16          5.36          5.44         0.77 o                         
  -2   0  16          0.87          0.84         0.44 o                         
  -1   0  16         25.17         22.08         1.78 o                         
   0   0  16         24.82         20.13         1.40 o                         
   1   0  16          0.04          0.29         0.29 o                         
   2   0  16          2.25          2.66         0.48 o                         
   3   0  16          4.38          6.11         0.82 o                         
  -7   1  16         16.25         22.74         1.49 o                         
  -6   1  16          4.60          7.50         0.46 o                         
  -5   1  16          0.60          0.40         0.18 o                         
  -4   1  16         17.99         18.78         1.05 o                         
  -3   1  16          5.75          5.47         0.62 o                         
  -2   1  16          7.73          7.74         0.61 o                         
  -1   1  16          0.03         -0.05         0.23 o                         
   0   1  16          0.36         -0.01         0.22 o                         
   1   1  16          2.91          3.24         0.39 o                         
   2   1  16          0.04         -0.04         0.21 o                         
   3   1  16          0.14          0.00         0.23 o                         
  -6   2  16          8.00          7.06         0.53 o                         
  -5   2  16          7.22          8.77         0.87 o                         
  -4   2  16          1.25          1.34         0.34 o                         
  -3   2  16          0.02          0.35         0.22 o                         
  -2   2  16         11.49         11.71         0.72 o                         
  -1   2  16          0.32          0.60         0.33 o                         
   0   2  16         28.95         23.51         1.04 o                         
   1   2  16          0.17          0.87         0.29 o                         
   2   2  16          1.52          2.13         0.39 o                         
  -6   3  16         15.48         22.04         0.86 o                         
  -5   3  16          0.00          0.03         0.20 o                         
  -4   3  16          9.68         10.78         0.68 o                         
  -3   3  16          3.48          3.89         0.35 o                         
  -2   3  16          6.52          6.34         0.51 o                         
  -1   3  16          3.60          3.81         0.31 o                         
   0   3  16          9.77          8.60         0.55 o                         
   1   3  16         21.43         19.69         0.87 o                         
   2   3  16         11.40         10.79         0.77 o                         
  -5   4  16          0.10          0.21         0.25 o                         
  -4   4  16          3.53          4.38         0.36 o                         
  -3   4  16          2.41          2.15         0.27 o                         
  -2   4  16          0.62          0.60         0.20 o                         
  -1   4  16          0.23          0.09         0.15 o                         
   0   4  16          0.16          0.16         0.20 o                         
   1   4  16          0.77          0.26         0.22 o                         
  -3   5  16         11.78         13.86         0.82 o                         
  -2   5  16          5.74          5.99         0.57 o                         
  -1   5  16          5.89          5.01         0.42 o                         
  -5   1  17         10.20         13.75         0.86 o                         
  -4   1  17          4.20          5.92         0.56 o                         
  -3   1  17          5.41          6.25         0.56 o                         
  -2   1  17          0.26         -0.20         0.27 o                         
  -1   1  17          0.11          0.07         0.20 o                         
   0   1  17         10.12          9.21         0.64 o                         
   1   1  17          4.92          3.55         0.38 o                         
  -5   2  17         26.57         31.77         1.28 o                         
  -4   2  17          4.21          2.37         0.42 o                         
  -3   2  17          1.14          0.24         0.23 o                         
  -2   2  17          0.01          0.32         0.23 o                         
  -1   2  17          2.03          2.58         0.38 o                         
   0   2  17          1.57          1.76         0.38 o                         
   1   2  17          1.87          1.86         0.57 o                         
  -4   3  17          0.50          0.96         0.38 o                         
  -3   3  17          0.01          0.00         0.33 o                         
  -2   3  17          3.51          3.24         0.37 o                         
  -1   3  17          0.13          0.13         0.43 o                         
   0   3  17          3.76          3.20         0.92 o                         
  -2   0  18          1.91          1.49         0.47 o                         
                                                                                
